# Supplementary material for: Disease-associated gut microbiome and metabolome changes in patients with chronic obstructive pulmonary disease
Source: Nat Commun. 2020 Nov 18;11:5886. doi: 10.1038/s41467-020-19701-0 (PMC7676259; doi:10.1038/s41467-020-19701-0)
Supplement: Supplementary file 5 — Supplementary Data 1-35 [file 41467_2020_19701_MOESM5_ESM.xlsx]

## Sheet: Summary
Disease-associated gut microbiome and metabolome changes in patients with chronic obstructive pulmonary disease
Supplementary Data
Supplementary Data 1. Patient characteristics, group comparisons
Supplementary Data 2. Patient characteristics, medications
Supplementary Data 3. Patient characteristics, blood count
Supplementary Data 4. Patient characteristics, lung function
Supplementary Data 5. Patient characteristics, nutritional data
Supplementary Data 6. Comparison of COPD and healthy gut microbiome via simple and extended adonis model
Supplementary Data 7. Relative abundance of sequence variants identified from 16S rRNA gene sequencing as contributing to separation between COPD and healthy faecal samples
Supplementary Data 8. Comparison of COPD and healthy gut microbiome as measured using metagenomics sequencing via simple and extended adonis model
Supplementary Data 9. Relative abundance of bacterial families significantly differential between COPD and healthy based on metagenomic sequencing of faecal samples
Supplementary Data 10. Genomes identified as significantly differential between COPD and healthy samples assessed using metagenomic sequencing
Supplementary Data 11. Genomes identified as significantly differential between COPD and healthy samples using DESeq2 with inclusion of additional variables
Supplementary Data 12. DESeq2 analysis of read counts from Pfam annotation
Supplementary Data 13. DESeq2 analysis of read counts from TIGRFAM annotation
Supplementary Data 14. DESeq2 analysis of read counts from KEGG annotation
Supplementary Data 15. DESeq2 analysis of read counts from CAZy annotation
Supplementary Data 16. Genome-based read mapping counts using reads annotated with Pfam PF02324
Supplementary Data 17. Genome-based read mapping counts using reads annotated with TIGRFAM TIGR04035
Supplementary Data 18. Genome-based read mapping counts using reads annotated with KO K00689
Supplementary Data 19. Genome-based read mapping counts using reads annotated with CAZy GH70
Supplementary Data 20. Genome-based read mapping counts using reads annotated with KO K12472
Supplementary Data 21. Genome-based read mapping counts using reads annotated with TIGRFAM TIGR04225
Supplementary Data 22. KEGG orthology enrichment analysis
Supplementary Data 23. KEGG module completeness across genomes enriched in COPD or healthy individuals
Supplementary Data 24. Metabolomics raw data
Supplementary Data 25. Comparison of metabolites between COPD and healthy individuals from mixOmics and covariate adjusted linear models
Supplementary Data 26. BLAST analysis of genes of interest within enriched genomes related to enriched metabolites
Supplementary Data 27. Dietary questionnaire responses
Supplementary Data 28. 16S rRNA gene amplicon sequencing read counts
Supplementary Data 29. Metagenomic sequencing data
Supplementary Data 30. Metagenome-assembled genomes recovered
Supplementary Data 31. Patient characteristics, validation cohort
Supplementary Data 32. Genomes identified as significantly differentiating between COPD and healthy samples in the study cohort and replicated in the validation cohort
Supplementary Data 33. Functional domains identified as significantly differentiating between COPD and healthy samples in the study cohort compared to the validation cohort
Supplementary Data 34. P values associated with correlation matrix contained in Figure 3
Supplementary Data 35. P values associated with correlation matrix contained in Figure 5

## Sheet: Supp. Data 1
Supplementary Data 1. Patient characteristics, group comparisons
Home
	Healthy	COPD	P value	Test*
Individuals	29	28
Age (years)	60.4 ± 11.6	67 ± 7.15	0.012	Student's t
Sex (female)	19 (65.5%)	15 (53.6%)	0.516	Pearson's chi-squared
BMI	26.1 ± 4.2	28.8 ± 6.5	0.071	Student's t
Systolic blood pressure	130.2 ± 18.6	129.8 ± 17.3	0.936	Student's t
Diastolic blood pressure	78.3 ± 10.1	78.3 ± 7.3	0.98	Student's t
Pulse	68.7 ± 10.7	76.5 ± 12.3	0.014	Student's t
Life style characteristics
Current smokers	2 (6.7%)	7 (25%)	0.131	Pearson's chi-squared
Past smokers	9 (31%)	20 (71.4%)	0.005	Pearson's chi-squared
Daily energy intake	6404.51 ± 2569.50	7131.35 ± 2363.56	0.271	Student's t
Daily carbohydrate intake (energy adj.)	24.92 ± 3.51	25.15 ± 2.41	0.956	Wilcoxon rank sum
Daily fat intake (energy adj.)	10.21 ± 1.16	10.30 ± 1.17	0.786	Student's t
Daily protein intake (energy adj.)	12.04 ± 1.69	11.64 ± 1.65	0.368	Student's t
Daily fibre intake (energy adj.)	3.13 ± 0.69	2.72 ± 0.92	0.012	Wilcoxon rank sum
Daily sugar intake (energy adj.)	12.38 ± 2.42	11.79 ± 3.03	0.417	Student's t
Daily starch intake (energy adj.)	12.35 ± 3.85	13.23 ± 2.26	0.298	Student's t
Disease status
GOLD I	NA	4
GOLD II	NA	11
GOLD III	NA	8
GOLD IV	NA	4
Medications
Inhaled corticosteroid	1 (3.4%)	19 (67.9%)
Inhaled long acting beta-agonist	0	23 (82.1%)
Inhaled anti-cholinergic	0	22 (78.6%)
Statin	4 (13.8%)	10 (35.7%)	0.11	Pearson's chi-squared
Proton-pump inhibitor	4 (13.8%)	11 (39.3%)	0.059	Pearson's chi-squared
ACE inhibitor	2 (6.9%)	2 (7.1%)
Beta-blocker	1 (3.45%)	3 (10.7%)
Angiotensin II receptor antagonist	4 (13.8%)	5 (17.9%)
Selective serotonin reuptake inhibitor	3 (10.3%)	8 (28.6%)	0.16	Pearson's chi-squared
Lung function
FVC	3.51 ± 1.05	2.84 ± 1.14	0.017	Wilcoxon rank sum
FVC % predict	96.79 ± 14.5	79.86 ± 21.42	0.001	Student's t
FEV1	2.73 ± 0.84	1.50 ± 0.78	<0.0001	Student's t
FEV1 % predict	98 ± 15.66	55.56 ± 22.41	<0.0001	Student's t
FEV/FVC ratio	77.64 ± 5.32	53.02 ± 16.49	<0.0001	Wilcoxon rank sum
FEV1/FVC ratio % predicted	100.79 ± 6.82	72.58 ± 21.61	<0.0001	Wilcoxon rank sum
Blood count
Haemoglobin (g/L)	139.59 ± 12.61	142.08 ± 11.36	0.448	Student's t
WBC	6.55 ± 1.6	7.84 ± 1.76	0.007	Student's t
RBC	4.51 ± 0.43	4.58 ± 0.42	0.537	Student's t
MCV	91.70 ± 4.35	92.78 ± 4.08	0.351	Student's t
MCH	31.0 ± 1.49	31.04 ± 1.66	0.932	Student's t
RDW	13.15 ± 0.60	13.92 ± 0.92	0.001	Wilcoxon rank sum
Platelets	244.31 ± 69.79	253.64 ± 61.40	0.395	Wilcoxon rank sum
Neutrophils	4.07 ± 1.54	5.0 ± 1.73	0.014	Wilcoxon rank sum
Lymphocytes	1.87 ± 0.49	2.02 ± 0.6	0.32	Student's t
Monocytes	0.45 ± 0.12	0.57 ± 0.15	0.004	Wilcoxon rank sum
Eosinophils	0.11 ± 0.07	0.2 ± 0.15	0.031	Wilcoxon rank sum
Basophils	0.01 ± 0.03	0.02 ± 0.04	0.551	Wilcoxon rank sum
Values are mean ± standard deviation
*Student's t and Wilcoxon tests conducted as two-sided

## Sheet: Supp. Data 2
Supplementary Data 2. Patient characteristics, medications
Home
ID	Type	Steroid (ICS)	Steroid type	Steroid dose (ug/day)	Beta-agonist (SABA/LABA)	Beta agonist (class)	Anticholinergic/ muscarinic antagonist (LAMA)	Cholinergic class	Statin	Proton pump inhibitor	ACE inhibitor	Beta-blocker	Angiotensin II receptor antagonist	SSRI
C01	COPD	N	N/A	N/A	N	N/A	N	N/A	N	N	N	N	N	N
C03	COPD	N	N/A	N/A	Y	Ventolin (only as needed)	Y	Tiotropium bromide	N	N	N	N	N	N
C04	COPD	Y	Symbicort, auamys	400 (+ unspecified intranasal spray)	Y	Ventolin, bricanyl and symbicort	Y	Tiotropium bromide	N	N	N	Y	N	N
C05	COPD	N	N/A	N/A	Y	Ventolin and indacaterol	Y	Tiotropium bromide	N	N	N	N	N	N
C07	COPD	Y	Seretide	500	Y	Ventolin and salmeterol	Y	Tiotropium bromide	Y	Y	N	N	N	N
C08	COPD	Y	Seretide	250	Y	Ventolin and salmeterol	Y	Tiotropium bromide	N	N	N	N	N	Y
C10	COPD	N	N/A	N/A	N	N/A	N	N/A	N	Y	N	N	Y	N
C11	COPD	Y	Fluticasone	100	Y	Ventolin and vilanterol	Y	Tiotropium bromide	N	Y	N	N	N	Y
C12	COPD	Y	Symbicort	400	Y	Ventolin and symbicort	Y	Glycopyrronium bromide	N	N	N	N	N	N
C13	COPD	Y	Fluticasone	Not specified	Y	Ventolin and salmeterol/eformoterol	Y	Tiotropium bromide	Y	N	N	N	Y	N
C14	COPD	Y	Seretide	500	Y	Ventolin and salmeterol	Y	Tiotropium bromide	N	N	N	N	N	N
C15	COPD	Y	Symbicort	400	Y	Ventolin and symbicort	N	N/A	N	N	N	N	N	N
C16	COPD	Y	Pulmicort	800	Y	Ventolin and indacaterol maleate	Y	Glycopyrronium bromide	N	Y	N	N	N	N
C17	COPD	Y	Seretide	500	Y	Ventolin and salmeterol	Y	Tiotropium bromide	Y	N	Y	N	N	N
C18	COPD	Y	Seretide	500	Y	Ventolin and salmeterol	Y	Tiotropium bromide	Y	Y	N	N	Y	Y
C19	COPD	N	N/A	N/A	N	N/A	N	N/A	N	Y	N	N	N	Y
C21	COPD	Y	Flixotide	250	Y	Ventolin and indacaterol maleate	Y	Glycopyrronium bromide	N	N	N	N	N	Y
C23	COPD	Y	Pulmicort	800	Y	Indacaterol and turbutaline	Y	Tiotropium bromide	Y	N	N	N	Y	N
C24	COPD	N	N/A	N/A	N	N/A	Y	Tiotropium bromide	Y	Y	N	Y	Y	Y
C26	COPD	N	N/A	N/A	Y	Ventolin and vilanterol trifenatate	Y	umeclidinium bromide	N	N	N	N	N	Y
C27	COPD	Y	Seretide	250	Y	Ventolin and salmeterol	N	N/A	N	Y	N	N	N	Y
C29	COPD	Y	Pulmicort	800	Y	Ventolin and indacaterol	Y	Tiotropium bromide	Y	Y	Y	N	N	N
C31	COPD	Y	Seretide	500	Y	Salmeterol	Y	Tiotropium bromide	Y	N	N	N	N	N
C32	COPD	Y	Fluticasone	N/A	Y	Ventolin and formeterol	Y	Tiotropium bromide	N	N	N	N	N	N
C33	COPD	N	N/A	N/A	N	N/A	Y	Tiotropium bromide	Y	N	N	N	N	N
C34	COPD	N	N/A	N/A	Y	Ventolin and indacaterol maleate	Y	Glycopyrronium bromide	N	N	N	N	N	N
C35	COPD	Y	Seretide	500	Y	Salmeterol	N	N/A	N	Y	N	N	N	N
C38	COPD	Y	Symbicort	400	Y	Ventolin and symbicort	Y	Tiotropium bromide	Y	Y	N	Y	N	N
H01	Healthy	N	N/A	N/A	N	N/A	N	N/A	N	N	N	N	N	N
H02	Healthy	N	N/A	N/A	N	N/A	N	N/A	N	N	N	N	N	N
H03	Healthy	N	N/A	N/A	N	N/A	N	N/A	N	N	N	N	N	N
H04	Healthy	N	N/A	N/A	N	N/A	N	N/A	N	N	N	N	N	N
H05	Healthy	N	N/A	N/A	N	N/A	N	N/A	N	Y	N	N	N	N
H06	Healthy	N	N/A	N/A	N	N/A	N	N/A	N	N	Y	N	N	N
H07	Healthy	N	N/A	N/A	N	N/A	N	N/A	N	N	N	N	N	N
H08	Healthy	N	N/A	N/A	N	N/A	N	N/A	N	N	N	N	N	N
H09	Healthy	N	N/A	N/A	N	N/A	N	N/A	N	N	N	N	N	N
H10	Healthy	N	N/A	N/A	N	N/A	N	N/A	Y	N	N	N	Y	N
H12	Healthy	N	N/A	N/A	N	N/A	N	N/A	N	N	N	N	N	N
H13	Healthy	N	N/A	N/A	N	N/A	N	N/A	N	N	N	N	Y	N
H14	Healthy	N	N/A	N/A	N	N/A	N	N/A	Y	Y	N	N	Y	Y
H15	Healthy	N	N/A	N/A	N	N/A	N	N/A	N	N	N	N	Y	N
H16	Healthy	N	N/A	N/A	N	N/A	N	N/A	N	N	N	N	N	N
H17	Healthy	N	N/A	N/A	N	N/A	N	N/A	N	N	N	N	N	N
H18	Healthy	N	N/A	N/A	N	N/A	N	N/A	N	Y	N	N	N	Y
H19	Healthy	N	N/A	N/A	N	N/A	N	N/A	N	Y	N	N	N	N
H20	Healthy	N	N/A	N/A	N	N/A	N	N/A	N	N	N	Y	N	N
H21	Healthy	N	N/A	N/A	N	N/A	N	N/A	N	N	N	N	N	N
H22	Healthy	N	N/A	N/A	N	N/A	N	N/A	Y	N	N	N	N	Y
H23	Healthy	N	N/A	N/A	N	N/A	N	N/A	Y	N	N	N	N	N
H24	Healthy	N	N/A	N/A	N	N/A	N	N/A	N	N	N	N	N	N
H25	Healthy	N	N/A	N/A	N	N/A	N	N/A	N	N	N	N	N	N
H26	Healthy	N	N/A	N/A	N	N/A	N	N/A	N	N	N	N	N	N
H27	Healthy	N	N/A	N/A	N	N/A	N	N/A	N	N	Y	N	N	N
H28	Healthy	N	N/A	N/A	N	N/A	N	N/A	N	N	N	N	N	N
HS1	Healthy	N	N/A	N/A	N	N/A	N	N/A	N	N	N	N	N	N
HS2	Healthy	Y	Nasonex	N/A	N	N/A	N	N/A	N	N	N	N	N	N

## Sheet: Supp. Data 3
Supplementary Data 3. Patient characteristics, blood count
Home
ID	Haemoglobin (g/L)	WBC (x109/L)	RBC (x1012/L)	MCV (fL)	MCH (pg)	RDW (%)	Platelets (x109/L)	Neutrophils (x109/L)	Lymphocytes (x109/L)	Monocytes (x109/L)	Eosinophils (x109/L)	Basophils (x109/L)
C01	146	9.9	4.8	90.8	30.4	13.5	280	6.3	2.9	0.6	0.1	0
C03	141	6.5	4.41	94.5	31.9	13.3	306	3.1	2.5	0.5	0.3	0
C04	164	5.4	5.17	93.1	31.7	12.7	202	3.1	1.4	0.7	0.2	0
C05	-	-	-	-	-	-	-	-	-	-	-	-
C07	140	13.3	4.11	101.3	34.1	13.5	420	11.2	1.1	0.9	0.1	0
C08	129	6.9	3.99	94.2	32.2	13.2	192	4.6	1.8	0.3	0.1	0.1
C10	140	8	4.56	89.4	30.6	13.3	247	4.8	2.2	0.7	0.2	0
C11	149	5.9	4.92	89.1	30.3	12.5	305	3.6	1.8	0.5	0	0
C12	157	6.7	5.11	90.3	30.7	12.6	190	4.3	1.4	0.5	0.4	0
C13	148	6.1	4.57	95.7	32.4	14	210	3	2.4	0.5	0.2	0
C14	140	8.7	4.75	90.7	29.6	13.9	342	5.4	1.9	0.8	0.6	0.1
C15	141	10.4	4.46	94.5	31.6	13.7	213	6.6	3	0.6	0.1	0
C16	148	7.2	5.02	87.6	29.4	14.9	200	5.2	1.4	0.4	0.1	0
C17	-	-	-	-	-	-	-	-	-	-	-	-
C18	119	6.7	3.78	93.1	31.3	14.8	281	4.2	1.6	0.5	0.3	0.1
C19	120	8.2	4.26	87.9	28.2	15	226	4.5	2.7	0.7	0.2	0.1
C21	138	8	4.54	90	30.3	13.6	366	5.4	1.7	0.5	0.3	0
C23	143	5.9	4.55	94.3	31.5	15	202	4.7	0.5	0.6	0.1	0
C24	130	6.8	4.58	87.6	28.4	14.5	286	3.8	2.2	0.5	0.3	0
C26	152	9.9	5.26	88.1	28.9	15.5	283	7.5	1.8	0.5	0	0
C27	-	-	-	-	-	-	-	-	-	-	-	-
C29	146	8.9	5.12	87.2	28.6	15.7	178	5.7	2.2	0.9	0.1	0
C31	136	8.9	4.22	95	32	14.6	258	5.7	2.2	0.4	0.5	0
C32	151	6.9	4.81	96	31	14.3	190	3.3	2.9	0.5	0.1	0
C33	137	7.2	4.48	93	31	14.4	204	4	2.4	0.6	0.1	0
C34	161	9	4.96	96	32	13.7	252	6	2.4	0.4	0.1	0
C35	149	7.6	4.44	100	34	12.6	232	4.7	2.3	0.5	0.1	0
C38	127	7	3.71	100	34	13.3	276	4.2	1.8	0.6	0.3	0
H01	138	7.1	4.2	96.5	32.8	12.9	138	4.9	1.5	0.5	0.1	0
H02	127	4.7	4.16	90.1	30.6	12.9	285	2.4	1.9	0.3	0.1	0
H03	150	7	4.66	93.3	32.2	12.5	199	3.7	2.6	0.4	0.3	0
H04	119	7.6	4.2	84.3	28.3	12.8	266	4.1	3	0.4	0.1	0
H05	144	4.9	4.55	93	31.8	12.5	196	2.9	1.4	0.4	0.1	0
H06	141	7.6	4.46	93.8	31.7	13.7	173	5.9	1.3	0.4	0	0
H07	154	6.1	4.57	97.2	33.7	12.8	188	4.1	1.6	0.2	0.1	0
H08	170	9.7	5.7	88.5	29.9	12.6	191	7.1	1.9	0.5	0.1	0
H09	130	6.3	4.45	86.3	29.1	14.3	204	3.3	2.2	0.5	0.2	0.1
H10	135	8.4	4.34	92.5	31.1	14.2	462	6.3	1.6	0.4	0.1	0
H12	122	3.5	4.16	86.9	29.3	13.6	265	1.9	1.1	0.5	0	0
H13	143	6.9	4.66	89.2	30.7	12.9	274	3.7	2.4	0.7	0.1	0
H14	123	5.6	3.98	90.8	30.9	12.5	334	3.5	1.5	0.3	0.2	0
H15	157	6.9	4.7	97.5	33.3	12.8	191	4.3	1.9	0.6	0.1	0
H16	149	6.2	4.99	85.9	29.8	13.2	267	3.3	2.4	0.4	0.1	0
H17	126	10.7	3.66	104.3	34.5	14.6	158	9	1.1	0.4	0	0.1
H18	139	6.8	4.88	85.1	28.4	14	351	3.8	2.4	0.4	0.1	0.1
H19	136	7.9	4.51	89.2	30.3	12.8	275	5.5	1.8	0.3	0.2	0
H20	138	7.8	4.4	93.9	31.4	13.2	321	5	2	0.6	0.2	0
H21	155	6.1	5.01	92	31	13	177	3.6	1.9	0.5	0.1	0
H22	126	5.6	4.17	90.3	30.3	13.9	290	2.9	2.2	0.4	0.1	0
H23	125	4.8	3.91	96.6	32.1	12.7	200	2.9	1.5	0.3	0.1	0
H24	134	5.7	4.35	91.5	30.8	12.4	255	3.1	1.9	0.6	0.1	0
H25	136	4.6	4.51	91.2	30.3	13.6	167	2.8	1.3	0.4	0.2	0
H26	157	6.3	5.06	92.3	31.1	13.2	290	4	1.6	0.5	0.2	0
H27	145	8.4	4.89	90.7	29.6	13	260	4.9	2.7	0.6	0.1	0
H28	130	4.6	3.99	96.2	32.6	13	246	2.7	1.4	0.4	0.1	0
HS1	151	6.9	4.99	88.3	30.3	13.3	194	3.8	2.2	0.7	0.1	0
HS2	148	5.2	4.72	91.8	31.3	12.4	268	2.7	1.9	0.5	0	0

## Sheet: Supp. Data 4
Supplementary Data 4. Patient characteristics, lung function
Home
ID	FVC	FVC % predict	FEV1	FEV1 % predict	FEV/FVC ratio	FEV1/FVC ratio % predicted
C01	3.3	72	1.02	28	30.9091	39
C03	3.03	102	1.52	67	50.165	65
C04	4.03	98	1.96	65	48.6352	66
C05	1.49	43	0.57	21	38	-
C07	2.26	77	0.55	26	24.43	33
C08	3.3	105	1.49	56	45	-
C10	4.04	94	3.13	100	77.5	107
C11	3.19	95	1.02	40	31.9	42
C12	5.76	126	3.56	103	61.9	82
C13	2.97	83.19	0.97	35.14	33	-
C14	2.31	71	1.23	50	53.5	69
C15	3.76	89	2.01	65	53.4	73
C16	1.98	82	0.86	48	43.5	59
C17	1.97	70	1.09	51	55.1	73
C18	2.7	85	1.64	69	60.8	80
C19	1.49	59	0.89	47	59.7	80
C21	-	-	-	-	-	-
C23	3.65	82	1.21	37	33	45
C24	1.69	61	0.85	41	50.4	67
C26	1.53	47	1.39	54	90.5	115
C27	1.6	62	1.25	65	77.9	106
C29	1.5	37	0.7	23	46.8	63
C31	2.34	71	1.18	48	50.5	69
C32	3.21	103	1.44	60	44.9	58
C33	5.57	110	3.16	83	56.8	75
C34	2.88	60	1.74	47	60.4	79
C35	2.83	95	2.22	97	78.5	101
C38	2.34	77	1.74	74	74.4	96
H01	3.32	94	2.77	96	83.4	101
H02	3.26	94	2.23	82	68.4	86
H03	6	105	4.48	99	74.7	94
H04	3.22	97	2.61	100	80.9	102
H05	2.47	87	1.87	87	75.7	100
H06	3.47	97	2.7	106	77.9	108
H07	5.21	104	4.29	110	82.4	106
H08	3.73	90	3.01	91	80.7	102
H09	2.22	72	1.61	69	72.8	95
H10	2.55	78	2.05	79	80.5	101
H12	3.9	107	3.41	118	87.3	109
H13	2.13	80	1.61	83	75.6	101
H14	2.05	113	1.79	135	87.3	118
H15	5.72	112	4.55	115	79.7	103
H16	4.96	128	3.88	128	78.2	99
H17	3.95	119	2.63	114	66.6	94
H18	2.6	90	1.91	87	73.6	97
H19	3.22	97	2.31	90	71.6	92
H20	2.74	89	2.11	90	77	102
H21	4.36	99	3.53	104	81	106
H22	2.47	76	2.04	79	82.5	104
H23	2.81	88	2.32	95	82.6	108
H24	2.98	103	2.35	107	78.7	103
H25	3.55	130	2.52	121	70.9	92
H26	4.48	88	3.41	89	76	101
H27	2.72	81	2.12	84	78.1	103
H28	4.43	97	3.27	96	73.7	99
HS1	3.81	86	3.19	93	83.7	109
HS2	3.64	106	2.56	95	70.1	88

## Sheet: Supp. Data 5
Supplementary Data 5. Patient characteristics, nutritional data
Home
ID	Energy (KJ/day)	Protein (g/day)	Carbohydrate (g/day)	Sugars (g/day)	Starch (g/day)	Fibre (g/day)	Fats (g/day)	Saturated fat (g/day)	Polyunsatured fat (g/day)	Monounsaturated fat (g/day)	Protein energy adj.	Carbohydrate energy adj.	Sugar energy adj.	Starch energy adj.	Fibre energy adj.	Fat energy adj.
C01	10925.4	136.795	270.59	120.736	147.562	30.7393	109.658	42.1079	17.5973	40.133	12.5209	24.7672	11.051	13.5064	2.81358	10.0371
C03	5510.82	81.5772	125.828	55.9946	69.754	12.186	54.7081	21.5242	8.65574	19.9393	14.8031	22.8328	10.1609	12.6576	2.21128	9.92741
C04	8917.46	99.3006	239.907	107.211	131.16	32.7762	86.8105	25.426	23.3084	29.8426	11.1355	26.9031	12.0226	14.7082	3.67551	9.73489
C05	10012.8	89.0422	267.242	135.998	130.967	16.8131	43.4111	42.4979	19.7912	40.3959	8.89284	26.6901	13.5824	13.0799	1.67916	11.0118
C07	9103.15	113.83	179.74	64.3012	115.359	16.0871	105.432	55.6016	10.0745	37.8084	12.5044	19.7448	7.06361	12.6724	1.7672	12.3937
C08	3890.98	52.2561	113.065	55.8299	56.4359	23.5067	112.822	11.0737	4.31084	10.2525	13.43	29.0581	14.3485	14.5043	6.04134	7.57159
C10	9106.78	103.437	233.739	120.433	111.715	25.0887	63.2624	42.7039	11.7491	29.9977	11.3582	25.6665	13.2246	12.2672	2.75495	10.0945
C11	4663.1	51.4357	101.428	54.6407	45.9869	10.1374	91.9282	26.2928	5.99053	19.7443	11.0304	21.7513	11.7177	9.86189	2.17396	12.0355
C12	10260.2	130.037	273.423	127.761	144.577	29.2311	56.1226	37.5496	14.147	31.3549	12.6739	26.6488	12.452	14.091	2.84897	8.9836
C13	7590.5	82.8431	210.92	117.244	90.8954	19.8636	42.6298	34.2297	6.48398	25.2479	10.914	27.7874	15.4461	11.9749	2.6169	9.48358
C14	6478.56	58.241	178.42	81.7175	96.251	14.5441	43.5284	30.2619	9.90486	22.0477	8.98981	27.5401	12.6135	14.8569	2.24496	10.3827
C15	6807.84	80.949	164.23	62.69	100.888	16.7826	72.9564	32.1932	7.54818	26.708	11.8906	24.1236	9.20849	14.8194	2.46519	10.6655
C16	7516.77	100.214	167.945	64.7511	102.866	20.4632	80.2424	29.7468	13.1193	30.6682	13.332	22.3426	8.61422	13.6849	2.72234	10.8079
C17	6267.21	84.9243	144.275	49.7851	93.9573	19.8184	84.321	23.353	12.4778	23.0248	13.5506	23.0206	7.94374	14.9919	3.16224	10.4083
C18	6050.19	92.5329	146.769	51.6316	93.8981	22.6904	47.8751	21.1485	7.79631	19.2356	15.2942	24.2586	8.53388	15.5199	3.75036	8.91846
C19	11142.5	115.664	257.353	89.0427	167.975	22.6262	38.7866	54.2698	20.033	47.1408	10.3804	23.0965	7.99124	15.0751	2.03062	11.7877
C21	10733.8	108.891	248.724	92.179	156.368	28.3594	50.573	54.4226	18.5267	46.1173	10.1447	23.1721	8.58774	14.5679	2.64207	11.9421
C23	7438.91	87.0117	212.389	96.4104	114.92	23.5896	98.5973	21.2874	15.8472	22.0892	11.6968	28.5511	12.9603	15.4484	3.17111	8.76967
C24	4126.8	34.5443	116.749	54.9725	60.0811	10.7666	91.1486	18.3378	7.44212	14.0456	8.37074	28.2905	13.3209	14.5588	2.60894	10.4398
C26	3076.07	32.4269	80.3085	29.8995	50.0644	7.86366	72.9201	11.1527	7.29788	10.871	10.5417	26.1075	9.72003	16.2754	2.5564	10.3478
C27	5746.17	60.1929	143.07	69.0406	73.574	18.7046	36.2295	25.7669	7.73815	23.7731	10.4753	24.8983	12.0151	12.804	3.25515	10.9015
C29	9118.29	104.485	257.829	142.755	110.617	26.9603	60.4435	32.0767	15.5242	27.8067	11.4589	28.276	15.6559	12.1314	2.95672	9.1097
C31	4887.83	51.2759	118.411	63.4483	54.7164	10.5459	71.486	26.8808	6.52306	16.8431	10.4905	24.2258	12.9809	11.1944	2.15758	11.2123
C32	7266.5	82.7588	184.323	129.173	55.1422	8.09407	44.3327	39.2805	6.23817	24.1212	11.3891	25.3661	17.7764	7.58856	1.11389	10.2601
C33	3840.08	48.5048	107.547	73.4458	33.7352	10.1265	54.0906	15.6644	3.69087	10.8343	12.6312	28.0065	19.1261	8.78502	2.63707	8.59178
C34	7822.27	85.7686	171.97	102.926	68.0805	11.881	56.5026	52.5223	6.20325	29.9748	10.9647	21.9846	13.1581	8.70343	1.51887	12.1972
C35	4219.5	53.952	101.873	36.8593	64.1035	16.1647	81.2611	15.9974	4.89105	16.9785	12.7863	24.1434	8.73546	15.1922	3.83095	10.103
C38	7157.41	87.8685	178.001	72.1514	105.79	20.9937	43.1751	31.235	7.50487	27.3381	12.2766	24.8694	10.0807	14.7805	2.93314	10.1931
H01	3687.42	55.7821	50.1555	39.4674	10.5285	6.12807	92.1739	19.9414	5.8857	20.4891	15.1277	13.6018	10.7033	2.85525	1.66188	13.715
H02	6079.95	69.5309	133.265	74.0474	56.9883	21.8225	71.9851	26.3044	10.7785	28.7867	11.4361	21.9187	12.179	9.37316	3.58926	11.7471
H03	11479.4	156.583	295.399	148.283	144.959	40.1129	67.265	34.1234	17.603	43.2433	13.6404	25.733	12.9173	12.6277	3.49433	9.11165
H04	6262.35	63.8345	153.849	59.9026	93.4838	17.3291	72.609	27.8666	12.663	24.8494	10.1934	24.5673	9.56551	14.9279	2.76719	11.3017
H05	9318.69	107.069	230.702	101.808	128.586	29.0255	81.2404	36.265	12.9672	41.0077	11.4897	24.7569	10.9252	13.7987	3.11476	10.5806
H06	9735.29	109.303	268.773	127.729	140.763	42.923	65.2312	37.08	15.0465	30.855	11.2275	27.6081	13.1202	14.459	4.40901	9.3627
H07	6069.32	75.0737	139.313	33.2376	106.014	15.5681	53.9584	27.312	7.93814	24.9325	12.3694	22.9537	5.47633	17.4672	2.56505	10.9247
H08	8540.72	98.0032	250.564	97.4673	152.87	14.2787	131.345	37.5846	6.01956	23.1695	11.4748	29.3376	11.4121	17.899	1.67184	8.53793
H09	3669.69	45.5238	93.1964	41.525	51.5303	10.0884	33.2867	17.0576	3.80073	12.0141	12.4053	25.3963	11.3157	14.0421	2.74911	9.87262
H10	3729.32	52.2785	83.7921	45.0241	35.8808	11.9331	128.184	14.3421	7.85659	13.6397	14.0182	22.4685	12.073	9.62126	3.1998	10.5216
H12	4057.35	39.8616	108.962	60.5572	46.2557	17.873	65.2369	19.1479	5.52189	13.8522	9.82453	26.8555	14.9253	11.4005	4.40509	10.3328
H13	7657.15	81.1052	216.769	114.331	98.3679	25.8855	43.0827	37.0324	5.4544	22.7884	10.5921	28.3093	14.9312	12.8465	3.38057	9.33585
H14	4914.39	62.9599	131.106	61.4052	69.5177	15.4621	96.8463	22.7907	3.69143	13.8751	12.8113	26.6781	12.495	14.1457	3.14629	9.02099
H15	5175.64	73.3645	114.229	70.8521	42.7804	18.6184	31.8307	18.596	9.26805	21.5807	14.175	22.0705	13.6895	8.26572	3.59731	10.451
H16	4738.63	59.3423	96.7734	60.6187	35.9248	16.6193	62.6419	21.9503	8.42605	21.6212	12.5231	20.4222	12.7925	7.58127	3.5072	11.9238
H17	7752.96	68.8933	212.885	71.7648	139.653	22.5049	63.526	30.461	17.6653	26.7761	8.88606	27.4586	9.25643	18.0129	2.90275	10.4813
H18	5788.47	78.5389	129.443	84.6911	43.2104	19.3008	83.0649	17.5936	12.3916	26.6848	13.5682	22.3623	14.631	7.46491	3.33436	10.6961
H19	8382.03	86.5204	214.261	97.9894	116.146	22.8432	47.0417	41.8206	10.7097	30.1322	10.3221	25.562	11.6904	13.8565	2.72525	10.7473
H20	4406.1	51.9622	113.96	68.4491	44.8834	12.7308	54.804	19.7309	4.47172	15.3016	11.7932	25.8642	15.5351	10.1867	2.88935	9.79894
H21	12804	125.311	384.061	197.762	185.5	41.2781	74.5547	46.1702	15.2648	43.5262	9.78681	29.9953	15.4453	14.4877	3.22384	8.96615
H22	3446	42.3854	97.3129	56.4235	40.3903	10.112	32.9931	13.0971	3.14695	10.8838	12.2999	28.2394	16.3736	11.7209	2.93442	8.6798
H23	4336.75	41.7522	126.827	37.7465	89.005	12.6369	95.4094	13.0594	6.50211	17.1309	9.62754	29.2446	8.70388	20.5234	2.9139	9.34982
H24	2807.56	40.9755	64.4331	41.5363	22.5394	10.073	127.95	11.2076	3.22885	10.6704	14.5947	22.9499	14.7945	8.02812	3.58782	9.90587
H25	7111.69	81.7756	159.471	85.9929	72.4783	17.7859	43.3595	36.6802	9.864	28.9608	11.4988	22.4238	12.0918	10.1914	2.50095	11.5534
H26	7402.81	72.8551	216.366	97.2739	114.159	27.3036	71.4217	22.9003	17.1166	23.428	9.84154	29.2275	13.1401	15.421	3.68827	9.40678
H27	6049.68	81.6891	138.561	71.7117	65.6829	19.8962	104.596	24.3446	10.319	22.6223	13.5031	22.9038	11.8538	10.8572	3.2888	10.3938
H28	7285.53	93.4382	201.089	85.5692	114.458	33.1801	29.4609	25.6471	10.6142	21.5362	12.8252	27.6012	11.7451	15.7104	4.55425	8.68329
HS1	9657.21	135.67	206.315	96.6911	106.165	27.226	110.259	40.8597	14.6064	41.3256	14.0485	21.3639	10.0123	10.9934	2.81925	10.9174
HS2	3384.62	44.9057	83.5101	51.9134	31.5095	7.5333	22.5881	12.5658	5.71429	11.9939	13.2676	24.6734	15.338	9.30959	2.22574	9.83468
Energy adjusted values are scaled by total energy intake

## Sheet: Supp. Data 6
Supplementary Data 6. Comparison of COPD and healthy gut microbiome via simple and extended adonis model
Home
Adonis model	Term	F value	R2 value	% variation attributed to term	P value*
Type (COPD or Healthy)	Type	2.4	0.0419	4.19	0.0001
Type + Age + BMI + Sex + Current smoker + Past smoker + Daily energy intake	Type	2.43	0.0419	4.19	0.0001
	Age	0.91	0.0157	1.57	0.6501
	BMI	1.36	0.0234	2.34	0.045
	Sex	1.2	0.0207	2.07	0.1277
	Current smoker	1.03	0.0177	1.77	0.3726
	Past smoker	1.05	0.0181	1.81	0.3347
	Energy	1.1	0.019	1.9	0.2401
*From PERMANOVA of Bray-Curtis distances

## Sheet: Supp. Data 7
Supplementary Data 7. Relative abundance of sequence variants identified from 16S rRNA gene sequencing as contributing to separation between COPD and healthy faecal samples
Home									COPD patients																												Healthy controls
								ID	C01	C03	C04	C05	C07	C08	C10	C11	C12	C13	C14	C15	C16	C17	C18	C19	C21	C23	C24	C26	C27	C29	C31	C32	C33	C34	C35	C38	H01	H02	H03	H04	H05	H06	H07	H08	H09	H10	H12	H13	H14
Sequence variant	Mixomics loading#	Mixomics frequency	Taxon (Silva)	Estimated GTDB (release 04-R89) taxonomy*	COPD average	Healthy average	COPD prevalence^	Healthy prevalence	S7091	S7092	S7093	S7094	S7096	SA9238	SB1778	SB1779	SB1780	SA9239	SA9240	SA9241	SA9242	SA9243	SA9244	SA9245	SA9247	SA9248	SA9249	SA9250	SA9251	SA9252	SA9253	SA9254	SA9255	SA9256	SA9257	SA9258	S7097	S7098	S7100	S7101	S7102	S7103	S7099	S7104	S7105	S7106	SB1781	SB1782	SB1783
b59f842a087617c7cec2c79690dfed0b	0.0217087	0.5	Bacteria; Actinobacteria; Actinobacteria; Actinomycetales; Actinomycetaceae; Actinomyces; uncultured bacterium	d__Bacteria; p__Actinobacteriota; c__Actinobacteria; o__Actinomycetales; f__Actinomycetaceae; g__Actinomyces; s__Actinomyces	0.000587278	9.22904e-05	12	5	0	0	0	0	0.000865209	0	0	0.00094038	0	0.000309693	0.000654355	0.000434543	0	0	0.00155151	0.00295179	0	0.000162164	0	0	0	0	0.00424556	0	0.0018543	0.00038518	0.0020891	0	0	0	0	0.000419674	0	0	0	0	0	0.00151174	0	0.00019305	0
aa46cb9fb30bcadedeed18629f585659	0.0882045	0.84	Bacteria; Actinobacteria; Actinobacteria; Micrococcales; Micrococcaceae; Rothia; uncultured bacterium	d__Bacteria; p__Actinobacteriota; c__Actinobacteria; o__Actinomycetales; f__Micrococcaceae; g__Rothia	0.000475715	5.62218e-05	12	3	0	0	0	0.00132254	0	0	0	0.000564228	0.000145353	0.000438732	0.00149048	0.00110084	0	0	0	0	0	0.000518925	0.000331001	0	0	0.00225702	0	0	0.000629139	0	0.0016374	0.00288435	0	0	0	0	0	0	0	0	0	0	0	0	9.62719e-05
3c66c8dbb5f647da642ad3f8b421b315	0.161757	1	Bacteria; Actinobacteria; Coriobacteriia; Coriobacteriales; Eggerthellaceae	d__Bacteria; p__Actinobacteriota; c__Coriobacteriia; o__Coriobacteriales; f__Eggerthellaceae	0.000322149	3.18683e-05	13	3	0	0	0	0	0	0.000116615	0.000431307	0	0	0	0.00372619	0	0	0	0.0002292	0.000564037	0.000869771	0.000389193	0	0.000133174	0	0.000416681	0.000780793	0.000453244	0	0.000288885	0.000621083	0	0	0	0	0	0	0	0	0	0	0	0	0	0.000288816
0935211f20b2a01c376e96b16ffd9a67	0.210945	1	Bacteria; Bacteroidetes; Bacteroidia; Bacteroidales; Rikenellaceae; Alistipes; uncultured bacterium	d__Bacteria; p__Bacteroidota; c__Bacteroidia; o__Bacteroidales; f__Rikenellaceae; g__Alistipes	0.000785813	2.35776e-05	11	1	0	0.00163262	0	0.00105803	0	0.00533512	0	0.00319729	0	0	0.000290824	0	0	0.00113095	0	0.000376025	0.00359769	0.00340544	0	0	0.000928074	0	0	0.0010507	0	0	0	0	0	0	0	0	0	0	0	0	0	0	0	0	0
d41073c6e011b55c0a90d4f12ab22d3b	0.112672	1	Bacteria; Firmicutes; Bacilli; Lactobacillales; Streptococcaceae; Streptococcus; Streptococcus mutans	d__Bacteria; p__Firmicutes; c__Bacilli; o__Lactobacillales; f__Streptococcaceae; g__Streptococcus; s__Streptococcus mutans	8.53391e-05	0	7	0	0	0	0	0	0	0	0.000172523	0	0	0.000335501	0	0	0	0.000302932	0	0	0	0	0	0	0	0	0.000390396	0	0.000596026	0	0.000225848	0.000366267	0	0	0	0	0	0	0	0	0	0	0	0	0
bfe69754325dc5dacd606216a990d606	0.320101	1	Bacteria; Firmicutes; Bacilli; Lactobacillales; Streptococcaceae; Streptococcus; uncultured bacterium	d__Bacteria; p__Firmicutes; c__Bacilli; o__Lactobacillales; f__Streptococcaceae; g__Streptococcus	0.00300537	0.000681637	24	14	0.00778705	0	0	0.00439084	0.00177596	0	0.00376675	0.00802458	0.00095933	0.00322597	0.00185401	0.00110084	0.00535523	0.000848211	0.00163966	0.00203053	0.00102791	0.00518925	0.00557972	0.000799041	0.00232019	0.0117712	0.00204958	0.000350234	0.00298013	0	0.00451697	0.00480725	0	0.000417315	0	0	0	0	0	0	0	0.00158206	0	0	0.00216612
92e23ce2abdbb05e473ea3537ed0fba9	0.114466	0.94	Bacteria; Firmicutes; Bacilli; Lactobacillales; Streptococcaceae; Streptococcus; uncultured bacterium	d__Bacteria; p__Firmicutes; c__Bacilli; o__Lactobacillales; f__Streptococcaceae; g__Streptococcus	0.00981572	0.0019739	24	21	0.0059548	0.000529497	0	0	0	0.000932917	0.00672839	0.0222557	0.00226751	0.00758749	0.042115	0.00179611	0.0217779	0.000605865	0.0300428	0.0150974	0.000869771	0.00252976	0.00794401	0.00110978	0.00278422	0.0127782	0.00356237	0.0336018	0.00827815	0	0.0259726	0.0177182	0.00215932	0	0.000446002	0.00117509	0.000367121	0	0.00306658	0	0.000438154	0	0	0.00202703	0.0124913
fa73e3189bcaef365aa0e08831a28e25	0.334962	1	Bacteria; Firmicutes; Clostridia; Clostridiales; Christensenellaceae; Christensenellaceae R-7 group	d__Bacteria; p__Firmicutes_A; c__Clostridia; o__Christensenellales; f__Christensenellaceae	0.000251227	4.50784e-05	18	4	0.000763436	0.000308873	0	0	0.000546448	0.000262383	0	0	0.000261636	0.000258078	0.000199942	0.000173817	0	0.000323128	0.000511293	0.000282019	0.00130466	0.000259462	0.000283715	0	0.00037123	0.000312511	0	0	0	0.000337033	0	0.0002747	0	0	0	0	0	0.000201681	0	0	0	0	0	0	0
8b4a1da7442d103bac927d1ce0781e59	0.000655344	0.36	Bacteria; Firmicutes; Clostridia; Clostridiales; Clostridiaceae 1; Clostridium sensu stricto 1; uncultured bacterium	d__Bacteria; p__Firmicutes_A; c__Clostridia; o__Clostridiales; f__Clostridiaceae	0.00194523	0.000357495	12	5	0	0	0.00740965	0	0.00846995	0	0.00115015	0	0.00156981	0	0	0.000521452	0	0	0	0	0.0023721	0.00690818	0.00208057	0	0.000556845	0	0	0.00226622	0.0196689	0.00149257	0	0	0	0	0	0.000503609	0	0	0.00424281	0	0	0	0	0	0.00113119
bcead24e4e4599f0bb798ba9d25be81d	0.111997	0.97	Bacteria; Firmicutes; Clostridia; Clostridiales; Family XIII	d__Bacteria; p__Firmicutes_A; c__Clostridia; o__Peptostreptococcales; f__Anaerovoracaceae	0.000183829	2.24076e-05	11	2	0	0	0	0	0	0	0.000201277	0	0	0.000154847	0.000163589	0	0	0.000464496	0	0.000244416	0	0	0.00179686	0	0.000603248	0	0	0.000247224	0.000529801	0.000120369	0.000621083	0	0	0	0	0	0	0	0	0	0	0	0	0	0
1c974d1c24fbaaee6d4ea5fcade70e6f	0.109453	0.99	Bacteria; Firmicutes; Clostridia; Clostridiales; Family XIII; Family XIII AD3011 group	d__Bacteria; p__Firmicutes_A; c__Clostridia; o__Peptostreptococcales; f__Anaerovoracaceae	0.00039935	0	7	0	0	0	0	0	0.00150273	0.00139938	0	0.00100307	0	0	0	0	0	0	0	0	0.00411165	0.000518925	0	0	0	0	0	0.00129793	0	0.00134813	0	0	0	0	0	0	0	0	0	0	0	0	0	0	0
6e58d361f19f169d10b112fbdeb48fc0	0.205683	1	Bacteria; Firmicutes; Clostridia; Clostridiales; Family XIII; Family XIII AD3011 group; uncultured bacterium	d__Bacteria; p__Firmicutes_A; c__Clostridia; o__Peptostreptococcales; f__Anaerovoracaceae	0.000285716	0	9	0	0.00213762	0	0	0	0	0.00032069	0	0.00119115	0	0	0	0	0	0	0	0.00141009	0.000830236	0	0	0	0	0	0.000243998	0.000885886	0	0.00038518	0	0.000595184	0	0	0	0	0	0	0	0	0	0	0	0	0
b6b6706232cd5f48a9d335bf738bc07d	0.132545	1	Bacteria; Firmicutes; Clostridia; Clostridiales; Lachnospiraceae	d__Bacteria; p__Firmicutes_A; c__Clostridia; o__Lachnospirales; f__Lachnospiraceae	0.000751361	0	8	0	0.00346091	0	0	0	0.00801457	0.000378998	0	0.0062692	0	0	0	0	0	0	0	0	0.000711631	0	0	0	0.000696056	0.000868086	0	0.000638662	0	0	0	0	0	0	0	0	0	0	0	0	0	0	0	0	0
d3f11151fd34335a81dd3c77f12f1467	0.0580911	0.86	Bacteria; Firmicutes; Clostridia; Clostridiales; Lachnospiraceae	d__Bacteria; p__Firmicutes_A; c__Clostridia; o__Lachnospirales; f__Lachnospiraceae	0.000448055	0	6	0	0.00376629	0	0	0	0.00250455	0	0	0.00213153	0	0	0	0	0	0	0	0.000958863	0	0	0	0	0	0.0010417	0	0.00214261	0	0	0	0	0	0	0	0	0	0	0	0	0	0	0	0	0
95e0459b3d40f37ab68209c9256bc853	0.0536748	0.78	Bacteria; Firmicutes; Clostridia; Clostridiales; Lachnospiraceae	d__Bacteria; p__Firmicutes_A; c__Clostridia; o__Lachnospirales; f__Lachnospiraceae	0.000136906	0	6	0	0	0	0	0.00111093	0.00113843	0.00032069	0	0	0	0	0	0	0	0.000282737	0	0	0	0	0	0	0	0.000486128	0	0.000494448	0	0	0	0	0	0	0	0	0	0	0	0	0	0	0	0	0
4ea60a12bc8af266cf412b1a6a459766	0.10642	0.96	Bacteria; Firmicutes; Clostridia; Clostridiales; Lachnospiraceae; Blautia; uncultured bacterium	d__Bacteria; p__Firmicutes_A; c__Clostridia; o__Lachnospirales; f__Lachnospiraceae; g__Blautia	0.000744609	1.47212e-05	8	1	0.00615839	0	0	0	0	0.00192414	0	0.00351075	0.00113375	0	0	0.000955995	0	0.00173681	0	0	0	0	0.00113486	0	0	0	0.00429436	0	0	0	0	0	0	0	0	0	0	0	0	0	0	0	0	0	0
540b157ec4a927059d243309656634b9	0.0734569	0.75	Bacteria; Firmicutes; Clostridia; Clostridiales; Lachnospiraceae; Blautia; uncultured bacterium	d__Bacteria; p__Firmicutes_A; c__Clostridia; o__Lachnospirales; f__Lachnospiraceae; g__Blautia	0.00244891	0.000650307	17	9	0.0118078	0	0	0	0	0	0.00580827	0	0	0.00392278	0.00703432	0.00159333	0	0.00115114	0	0.00225615	0.00268838	0.00100542	0.00387744	0	0.00593968	0.00295149	0.00761273	0	0.00112583	0.00317774	0.0032748	0.00334218	0	0	0	0	0	0	0	0	0.00223459	0	0	0	0
f8fa3cf231a92ada03642dec9ef071c1	0.165187	1	Bacteria; Firmicutes; Clostridia; Clostridiales; Lachnospiraceae; Lachnoclostridium	d__Bacteria; p__Firmicutes_A; c__Clostridia; o__Lachnospirales; f__Lachnospiraceae	0.000828472	2.86211e-05	10	1	0.00371539	0	0	0	0.00127505	0.000466459	0	0	0	0	0.000672532	0	0	0.00506907	0	0.000695646	0	0	0	0	0.000603248	0.00861141	0	0.00160696	0	0.000481475	0	0	0	0	0	0	0	0	0	0	0	0	0	0	0
fbaff93b9e4e6d50d05b880b6ff892ad	0.0631645	0.84	Bacteria; Firmicutes; Clostridia; Clostridiales; Lachnospiraceae; uncultured	d__Bacteria; p__Firmicutes_A; c__Clostridia; o__Lachnospirales; f__Lachnospiraceae	0.000159127	1.27637e-05	8	1	0.00157777	0	0	0	0	0	0	0.000564228	0	0	0.000272648	0	0	0	0	0	0.000474421	0.00058379	0	0	0.00037123	0	0	0.000247224	0.000364238	0	0	0	0	0	0	0	0	0	0	0	0	0	0	0	0
35f2a10479b3fb0d6c701f80c83d998d	0.0562063	0.87	Bacteria; Firmicutes; Clostridia; Clostridiales; Peptostreptococcaceae; Intestinibacter	d__Bacteria; p__Firmicutes_A; c__Clostridia; o__Peptostreptococcales; f__Peptostreptococcaceae; g__Intestinibacter	0.000467136	0	6	0	0	0	0	0	0	0.00110784	0	0	0.000697695	0	0	0.00246241	0	0	0.00128705	0	0.00229303	0	0	0	0	0	0	0	0.00523179	0	0	0	0	0	0	0	0	0	0	0	0	0	0	0	0
526a6a1bf6080b5cd2102d4892231460	0.116388	1	Bacteria; Firmicutes; Clostridia; Clostridiales; Peptostreptococcaceae; Romboutsia; uncultured bacterium	d__Bacteria; p__Firmicutes_A; c__Clostridia; o__Peptostreptococcales; f__Peptostreptococcaceae; g__Romboutsia	0.000498832	0	7	0	0	0.00273574	0	0	0	0	0	0	0.00142446	0	0.00256289	0.00110084	0	0	0	0.00236896	0	0.00145948	0	0	0	0	0	0	0	0	0.00231495	0	0	0	0	0	0	0	0	0	0	0	0	0	0
8b86d0245fe5716eb303a46c9d10a4b0	0.040521	0.61	Bacteria; Firmicutes; Clostridia; Clostridiales; Peptostreptococcaceae; Romboutsia; uncultured bacterium	d__Bacteria; p__Firmicutes_A; c__Clostridia; o__Peptostreptococcales; f__Peptostreptococcaceae; g__Romboutsia	0.000772354	2.79957e-05	7	1	0.00391897	0	0	0	0	0	0	0	0.00127911	0	0.00214483	0.00451925	0	0	0	0.00377905	0	0.00304868	0	0	0	0	0	0	0	0	0.00293603	0	0	0	0	0	0	0	0	0	0	0	0	0	0
f77434377f4af34f15d84252920ec122	0.00777341	0.54	Bacteria; Firmicutes; Clostridia; Clostridiales; Peptostreptococcaceae; Romboutsia; uncultured bacterium	d__Bacteria; p__Firmicutes_A; c__Clostridia; o__Peptostreptococcales; f__Peptostreptococcaceae; g__Romboutsia	0.000506325	0	5	0	0	0	0	0	0	0	0	0	0	0	0.00183583	0.00350532	0	0	0	0.00266978	0	0.00227029	0	0	0	0	0	0	0	0	0.00389588	0	0	0	0	0	0	0	0	0	0	0	0	0	0
e4b62ed7117e2ee682b3a3723ea0c2ce	0.329146	1	Bacteria; Firmicutes; Clostridia; Clostridiales; Ruminococcaceae	d__Bacteria; p__Firmicutes_A; c__Clostridia; o__Oscillospirales; f__Ruminococcaceae	0.00244212	9.65846e-05	18	7	0.00381718	0.00092662	0	0	0	0.00151599	0.000460061	0.00576766	0.000319777	0	0.000708885	0	0	0.000363519	0.000863908	0.00199293	0.00972563	0	0.0121997	0	0	0.0077086	0.0129807	0.00164816	0.000662252	0.000216664	0	0.00650124	0	0	0	0	0	0.000537815	0	0	0	0.000316411	0	0	0.000264748
62b76963e8f620ac6cad5cbc42f97c9f	0.040849	0.64	Bacteria; Firmicutes; Clostridia; Clostridiales; Ruminococcaceae	d__Bacteria; p__Firmicutes_A; c__Clostridia; o__Oscillospirales; f__Ruminococcaceae	8.3268e-05	3.16497e-06	7	0	0	0	0	0	0	0.000495612	0	0.00031346	0.000145353	0.000361309	0.000290824	0	0	0	0	0	0	0.000518925	0	0	0	0	0	0.00020602	0	0	0	0	0	0	0	0	0	0	0	0	0	0	0	0	0
fde69e55bbd05719012f99b275b556a2	0.320492	1	Bacteria; Firmicutes; Clostridia; Clostridiales; Ruminococcaceae; DTU089	d__Bacteria; p__Firmicutes_A; c__Clostridia; o__Oscillospirales; f__Acutalibacteraceae; g__DTU089	0.00104827	7.92463e-05	17	6	0.00167956	0	0	0.00063482	0.000910747	0.00186583	0.000258784	0	0.000145353	0	0.00474407	0	0	0.000282737	0	0.000263217	0.00375583	0	0.00151315	0	0.00102088	0.00524324	0.00107359	0.00236923	0	0.00291293	0.000677545	0	0	0	0	0	0	0	0	0	0	0	0	0	0.000144408
5eff7ef7ad68f1f36e072816415ca439	0.238032	1	Bacteria; Firmicutes; Clostridia; Clostridiales; Ruminococcaceae; Ruminiclostridium 5	d__Bacteria; p__Firmicutes_A; c__Clostridia; o__Oscillospirales; f__Ruminococcaceae; g__Ruminiclostridium	0.00122127	0.00018911	15	3	0.00743078	0.000970745	0	0.00153415	0.00236794	0.0027696	0	0.0015673	0	0.000258078	0.000618002	0	0	0	0	0.000770851	0.000513956	0	0.000662001	0	0	0.00319456	0	0.00302849	0	0.00320181	0.00530744	0	0	0	0	0.000503609	0	0	0	0	0	0	0	0.00415058	0
7033a395fdef3a1e16959bbde312f0fb	0.0353838	0.64	Bacteria; Firmicutes; Clostridia; Clostridiales; Ruminococcaceae; Ruminiclostridium 5	d__Bacteria; p__Firmicutes_A; c__Clostridia; o__Oscillospirales; f__Ruminococcaceae; g__Ruminiclostridium	0.00086696	0.000109554	12	5	0	0	0	0	0	0.00032069	0.00143769	0	0	0	0	0.000376604	0	0.000828015	8.81539e-05	0.0015793	0.00118605	0	0.000709287	0	0.0024594	0.000659745	0	0.000370836	0	0.000312959	0.0139461	0	0	0	0	0	0	0.0010084	0	0	0	0	0	0	0
799b509b8c5d0ec45b8abae460486b06	0.0231168	0.54	Bacteria; Firmicutes; Clostridia; Clostridiales; Ruminococcaceae; Ruminococcaceae UCG-010; uncultured bacterium	d__Bacteria; p__Firmicutes_A; c__Clostridia; o__Oscillospirales; f__Ruminococcaceae	0.000644151	9.54038e-05	9	1	0	0	0	0	0	0.00300283	0	0	0	0.000154847	7.27061e-05	0.000434543	0	0	0	0	0.000948842	0.00233516	0	0	0	0.00847252	0.00234238	0.00010301	0	0	0.000169386	0	0	0	0	0	0	0	0	0	0	0	0	0	0
c34f0a17a3aa289ee978d0557bb6a0b4	0.0952766	0.83	Bacteria; Firmicutes; Clostridia; Clostridiales; Ruminococcaceae; UBA1819; uncultured organism	d__Bacteria; p__Firmicutes_A; c__Clostridia; o__Oscillospirales; f__Ruminococcaceae; g__Ruthenibacterium	0.00303831	0.00106592	25	21	0.0048351	0.00158849	0	0	0.0034153	0.00116615	0.0071597	0.00482728	0.000552342	0.000541963	0.000181765	0.00179611	0.00446269	0.00989579	0.0016044	0.00274498	0.00426979	0	0.00406658	0.000932215	0.00334107	0.00732664	0.00766153	0.0040998	0.00201987	0.00077036	0.00434758	0.00146507	0	0.000417315	0.000637146	0.000587544	0	0.00137815	0	0	0	0.00358599	0.00105467	0.00260618	0.00113119
ddc4debbcf2f4f94f77de98243a6e2d3	0.103246	0.96	Bacteria; Proteobacteria; Gammaproteobacteria; Enterobacteriales; Enterobacteriaceae; Escherichia-Shigella	d__Bacteria; p__Proteobacteria; c__Gammaproteobacteria; o__Enterobacterales; f__Enterobacteriaceae; g__Escherichia	0.0151745	0.001243	13	4	0	0	0	0	0	0.258622	0.00100638	0	0	0.00567771	0	0.000289696	0.0722956	0.0105017	0	0.00400466	0.00399304	0.000648656	0	0.00443912	0.00236659	0	0	0	0	0	0.0581559	0.00288435	0	0	0	0	0	0.000773109	0	0	0	0	0	0	0
11139544a2b85eacdb525cea7c2caf3a	-0.0294457	0.49	Bacteria; Bacteroidetes; Bacteroidia; Bacteroidales; Bacteroidaceae; Bacteroides	d__Bacteria; p__Bacteroidota; c__Bacteroidia; o__Bacteroidales; f__Bacteroidaceae; g__Bacteroides	0.000137647	0.00290157	2	9	0	0	0	0	0	0	0	0	0	0.00283886	0	0	0	0	0	0.00101527	0	0	0	0	0	0	0	0	0	0	0	0	0	0.00405933	0	0.00516199	0	0	0	0.0186876	0.011392	0	0	0	0
6360c574f4d787a1360e1de1104c5123	-0.0399217	0.65	Bacteria; Bacteroidetes; Bacteroidia; Bacteroidales; Bacteroidaceae; Bacteroides; uncultured bacterium	d__Bacteria; p__Bacteroidota; c__Bacteroidia; o__Bacteroidales; f__Bacteroidaceae; g__Bacteroides	0.016642	0.0260875	22	29	0.0474857	0.050567	0	0.0302597	0	0.00947494	0.0011214	0	0.0061339	0.00307113	0.00252654	0	0.0191003	0.0128645	0.0426841	0.0191397	0.0143512	0	0.0319652	0.0050162	0.0037587	0	0.0149815	0.080389	0.0433444	0.0125184	0.000846931	0.014376	0.0200441	0.00690466	0.0382924	0.0444435	0.0305077	0.0137479	0.0129805	0.0812274	0.0156421	0.0113205	0.0157779	0.021139	0.0636598
af02659f726560e4a8061baa9bafd0a2	-0.0996194	0.96	Bacteria; Bacteroidetes; Bacteroidia; Bacteroidales; Bacteroidaceae; Bacteroides; uncultured bacterium	d__Bacteria; p__Bacteroidota; c__Bacteroidia; o__Bacteroidales; f__Bacteroidaceae; g__Bacteroides	2.02775e-05	0.00653753	1	8	0	0	0	0	0	0	0	0	0	0.000567771	0	0	0	0	0	0	0	0	0	0	0	0	0	0	0	0	0	0	0	0.00250389	0.00732717	0	0	0	0	0.0232003	0	0	0.0456885	0	0.0107102
0cf6a037300dcdd808c0df5701f5587f	-0.146432	1	Bacteria; Firmicutes; Clostridia; Clostridiales; Christensenellaceae; Christensenellaceae R-7 group; uncultured bacterium	d__Bacteria; p__Firmicutes_A; c__Clostridia; o__Christensenellales; f__Christensenellaceae	0.00112573	0.00307983	8	20	0	0.00357411	0	0	0	0	0	0	0.00313963	0.00281305	0	0.00596773	0	0	0	0.00473791	0.00470467	0	0.000945716	0.00563768	0	0	0	0	0	0	0	0	0	0.00182101	0.00184772	0.00159476	0.00264327	0	0	0.00270758	0.00477588	0	0.00244684	0	0.0103011
b409c6d40f705d51007c09065fc52ec6	-0.257536	1	Bacteria; Firmicutes; Clostridia; Clostridiales; Lachnospiraceae; [Eubacterium] eligens group; uncultured organism	d__Bacteria; p__Firmicutes_A; c__Clostridia; o__Lachnospirales; f__Lachnospiraceae; g__Lachnospira; s__Lachnospira eligens_B	0.00119206	0.00443104	9	22	0	0	0	0	0	0	0	0	0.00500015	0.00270982	0	0	0	0	0.00119889	0.00107167	0.00593026	0	0	0.00248591	0.00672854	0	0	0.00133913	0	0	0	0.00691329	0.00286345	0.00349027	0.0074546	0.0112892	0.0106832	0	0.00588112	0.00875982	0.0148534	0	0.00426088	0.00395753	0.00279188
1ba1ebbb7da9918335ef52c875aec53f	-0.0125354	0.45	Bacteria; Firmicutes; Clostridia; Clostridiales; Lachnospiraceae; [Eubacterium] xylanophilum group; uncultured bacterium	d__Bacteria; p__Firmicutes_A; c__Clostridia; o__Lachnospirales; f__Lachnospiraceae; g__Eubacterium_F; s__Eubacterium_F xylanophilum	7.821e-05	0.000819652	3	10	0	0	0	0	0	0.00104953	0	0	0.000523271	0	0	0	0	0	0.000617077	0	0	0	0	0	0	0	0	0	0	0	0	0	0.000985777	0.00451459	0	0	0.00348765	0	0	0.0031323	0	0	0	0	0.00185323
f9f866048b67e89581458dfb1de2457d	-0.025082	0.5	Bacteria; Firmicutes; Clostridia; Clostridiales; Lachnospiraceae; Lachnoclostridium; uncultured bacterium	d__Bacteria; p__Firmicutes_A; c__Clostridia; o__Lachnospirales; f__Lachnospiraceae	0.00096805	0.0040227	13	20	0	0.00547147	0.00141136	0.00470825	0	0.0032069	0	0	0.000668624	0.00126458	0.000763414	0.000463513	0	0	0.00334985	0.00015041	0	0	0	0.00204199	0	0	0	0	0.00281457	0	0.000790469	0	0.0140825	0.00527334	0	0.00247608	0.00348765	0.0128403	0	0	0	0	0.00105467	0.0226351	0
3e427b8b661b5991ecdd3088bb284e55	-0.0334297	0.57	Bacteria; Firmicutes; Clostridia; Clostridiales; Lachnospiraceae; Lachnospira; uncultured bacterium	d__Bacteria; p__Firmicutes_A; c__Clostridia; o__Lachnospirales; f__Lachnospiraceae; g__Lachnospira	0.00194747	0.00353505	8	18	0	0.0239156	0	0.0104216	0	0	0	0	0	0.00505833	0	0	0	0	0.00155151	0.000263217	0	0	0	0.00790163	0	0	0	0.000185418	0.00523179	0	0	0	0.00971694	0	0.027907	0.0073443	0.00124821	0.00447059	0.00168032	0	0.0162117	0	0.00139217	0	0.000746107
c071ecaafa203d59f6327d361e167bf4	-0.0837444	0.81	Bacteria; Firmicutes; Clostridia; Clostridiales; Lachnospiraceae; Marvinbryantia; uncultured bacterium	d__Bacteria; p__Firmicutes_A; c__Clostridia; o__Lachnospirales; f__Lachnospiraceae; g__Marvinbryantia	0.000108222	0.000405761	4	14	0	0	0	0	0	0	0	0	0	0	0	0.000927026	0	0	0	0.000582838	0	0	0	0.00137613	0	0	0	0.000144214	0	0	0	0	0	0.000910505	0	0	0.00139506	0	0.000546104	0	0	0	0.00105467	0	0.00142001
b30bb9bc83b6e7e598255cc95973dcd4	-0.0174494	0.49	Bacteria; Firmicutes; Clostridia; Clostridiales; Lachnospiraceae; Roseburia	d__Bacteria; p__Firmicutes_A; c__Clostridia; o__Lachnospirales; f__Lachnospiraceae; g__Roseburia	0	0.000403276	0	6	0	0	0	0	0	0	0	0	0	0	0	0	0	0	0	0	0	0	0	0	0	0	0	0	0	0	0	0	0.0011266	0.000607003	0	0	0	0	0	0	0	0	0	0	0
0a62d3f020de1b7c160cf57b624b628e	-0.0132532	0.44	Bacteria; Firmicutes; Clostridia; Clostridiales; Lachnospiraceae; uncultured	d__Bacteria; p__Firmicutes_A; c__Clostridia; o__Lachnospirales; f__Lachnospiraceae	6.45318e-05	0.000471461	4	11	0	0	0	0	0	0	0	0	0.000174424	0.000671002	0	0	0	0	0	0.000206814	0	0	0	0.00075465	0	0	0	0	0	0	0	0	0	0.0023142	0	0	0	0	0	0	0.00157736	0	0	0.00202703	0
1e8b9381eaf7927036781243970760f3	-0.0218821	0.49	Bacteria; Firmicutes; Clostridia; Clostridiales; Lachnospiraceae; uncultured; uncultured bacterium	d__Bacteria; p__Firmicutes_A; c__Clostridia; o__Lachnospirales; f__Lachnospiraceae	1.65907e-05	0.000305039	1	7	0	0	0	0	0	0	0	0	0	0.00046454	0	0	0	0	0	0	0	0	0	0	0	0	0	0	0	0	0	0	0.000844951	0.00227626	0	0.00117509	0	0	0.000882168	0	0	0	0	0.000820463	0
691b8e31532f61fa7cd8dc698fea7db1	-0.0398475	0.68	Bacteria; Firmicutes; Clostridia; Clostridiales; Ruminococcaceae; Ruminococcaceae NK4A214 group; uncultured bacterium	d__Bacteria; p__Firmicutes_A; c__Clostridia; o__Oscillospirales; f__Ruminococcaceae	5.25373e-05	0.00108618	1	8	0	0	0	0	0	0	0	0	0	0.00147104	0	0	0	0	0	0	0	0	0	0	0	0	0	0	0	0	0	0	0	0.0102432	0	0	0	0	0	0	0.00100776	0	0.00177185	0	0
eaf7ae14055b033f41391df1895bf101	-0.0559521	0.68	Bacteria; Firmicutes; Clostridia; Clostridiales; Ruminococcaceae; Ruminococcaceae UCG-003; uncultured bacterium	d__Bacteria; p__Firmicutes_A; c__Clostridia; o__Oscillospirales; f__Ruminococcaceae	0.000426195	0.00169977	6	16	0	0	0.00428449	0	0	0.00341098	0	0	0.000436059	0.000800041	0	0	0	0	0	0.000338422	0	0	0	0.00266347	0	0	0	0	0	0	0	0	0	0.0102052	0	0.00142689	0.00245971	0	0.00462088	0	0	0	0.0032484	0	0.00216612
e4ab6f76deade2f7e045f672e44dc8bd	-0.108514	0.96	Bacteria; Firmicutes; Clostridia; Clostridiales; Ruminococcaceae; Ruminococcaceae UCG-005; uncultured bacterium	d__Bacteria; p__Firmicutes_A; c__Clostridia; o__Oscillospirales; f__Ruminococcaceae	0.000169638	0.00106342	1	10	0	0	0	0	0	0	0	0	0	0	0	0	0	0	0	0	0	0	0	0.00474986	0	0	0	0	0	0	0	0	0	0	0	0	0	0	0.0042008	0.00695477	0	0	0	0	0.00214205
8a50b1ddf55600c3b1585bc5b65fde74	-0.0535457	0.76	Bacteria; Firmicutes; Clostridia; Clostridiales; Ruminococcaceae; Ruminococcaceae UCG-014; uncultured bacterium	d__Bacteria; p__Firmicutes_A; c__Clostridia; o__Oscillospirales; f__Ruminococcaceae	9.03073e-05	0.000973008	2	10	0	0	0	0	0	0	0	0	0.00203494	0	0	0	0	0	0.000493662	0	0	0	0	0	0	0	0	0	0	0	0	0	0	0.000379377	0	0.00130099	0.00433202	0	0.00680529	0	0	0	0	0	0
151239f2954fd01ab6da7c23f9653629	-0.270825	1	Bacteria; Firmicutes; Clostridia; Clostridiales; Ruminococcaceae; uncultured; uncultured bacterium	d__Bacteria; p__Firmicutes_A; c__Clostridia; o__Oscillospirales; f__Ruminococcaceae	0	0.001717	0	11	0	0	0	0	0	0	0	0	0	0	0	0	0	0	0	0	0	0	0	0	0	0	0	0	0	0	0	0	0	0	0	0	0.0030471	0	0.00424281	0	0.00863164	0	0.00687648	0	0.00279188
9c24ae9bb6cf6e5da1482706070a412c	-0.172096	1	Bacteria; Firmicutes; Negativicutes; Selenomonadales; Acidaminococcaceae; Phascolarctobacterium; uncultured organism	d__Bacteria; p__Firmicutes_C; c__Negativicutes; o__Acidaminococcales; f__Acidaminococcaceae; g__Phascolarctobacterium	0.000113507	0.00395599	2	11	0	0	0	0	0	0	0	0	0.00302334	0.000154847	0	0	0	0	0	0	0	0	0	0	0	0	0	0	0	0	0	0	0	0.0089533	0.00101943	0	0	0	0	0.00477808	0.00942032	0	0.0198701	0	0.00647428
4153a846e93fcd9474e19a21f0d90500	-0.0176146	0.51	Bacteria; Synergistetes; Synergistia; Synergistales; Synergistaceae; Cloacibacillus; Ambiguous_taxa	d__Bacteria; p__Synergistota; c__Synergistia; o__Synergistales; f__Synergistaceae; g__Cloacibacillus	2.20736e-06	0.000165394	0	6	0	0	0	0	0	0	0	0	0	0	0	0	0	0	0	0	0	0	0	0	0	0	0	6.1806e-05	0	0	0	0	0	0	0	0	0	0	0	0	0.00105157	0	0.0019406	0	9.62719e-05
#Mixomics loading score from Figure 1c
*GTDB taxonomy based on highest level of Silva taxonomy with available genome-based taxonomy
^Prevalence counted based on presence in individual > 0.01%
[truncated: 17 more columns]

## Sheet: Supp. Data 8
Supplementary Data 8. Comparison of COPD and healthy gut microbiome as measured using metagenomics sequencing via simple and extended adonis model
Home
Adonis model	Term	F value	R2 value	% variation attributed to term	P value*
Type (COPD or Healthy)	Type	3.4281	0.05867	5.867	0.0002999
Type + Age + BMI + Sex + Current smoker + Past smoker + Daily energy intake	Type	3.4826	0.05867	5.867	0.0003999
	Age	0.8596	0.01448	1.448	0.621476
	BMI	1.6252	0.02738	2.738	0.0508898
	Sex	1.4315	0.02412	2.412	0.0983803
	Current smoker	1.2417	0.02092	2.092	0.188662
	Past smoker	0.7418	0.0125	1.25	0.805539
	Energy	0.9742	0.01641	1.641	0.429014
*From PERMANOVA of Bray-Curtis distances

## Sheet: Supp. Data 9
Supplementary Data 9. Relative abundance of bacterial families significantly differential between COPD and healthy based on metagenomic sequencing of faecal samples
Home								COPD patients																												Healthy controls
							ID	C01	C03	C04	C05	C07	C08	C10	C11	C12	C13	C14	C15	C16	C17	C18	C19	C21	C23	C24	C26	C27	C29	C31	C32	C33	C34	C35	C38	H01	H02	H03	H04	H05	H06	H07	H08	H09	H10	H12	H13	H14	H15
Family	Taxonomy	log2FoldChange	padj*	COPD average	Healthy average	COPD prevalence	Healthy prevalence	S7091	S7092	S7093	S7094	S7096	SA9238	SB1778	SB1779	SB1780	SA9239	SA9240	SA9241	SA9242	SA9243	SA9244	SA9245	SA9247	SA9248	SA9249	SA9250	SA9251	SA9252	SA9253	SA9254	SA9255	SA9256	SA9257	SA9258	S7097	S7098	S7100	S7101	S7102	S7103	S7099	S7104	S7105	S7106	SB1781	SB1782	SB1783	SB1784
f__Bifidobacteriaceae	p__Actinobacteriota;c__Actinobacteria;o__Actinomycetales	2.41429	9.9338e-05	0.0189727	0.00350199	25	27	0.000124282	0.00164954	0.00102795	0.000603356	0.000191711	0.000147695	0.061854	5.68789e-05	0.000971485	0.00210469	0.016581	0.00287402	0.000158799	0.009538	7.10466e-05	0.0351814	0.0232305	0.00157749	0.0526287	0.0354099	0.00397751	0.00415972	0.00689351	0.00361401	0.0271779	0.11083	0.128528	7.28285e-05	0.00011988	3.82281e-05	0.0100318	0.000106365	0.0029573	0.000838587	0.00356212	0.00329956	0.00045688	2.33397e-05	0.00208664	0.00420386	0.00202645	0.00117436
f__Micrococcaceae	p__Actinobacteriota;c__Actinobacteria;o__Actinomycetales	2.31606	3.08697e-06	0.000407908	6.81408e-05	17	6	0.000316801	4.54139e-05	3.12573e-05	0.000346938	0.00016534	1.24854e-05	0.000407772	0.000745578	3.54914e-05	0.000261977	0.000852445	0.000453963	0.000108626	3.11964e-05	0.000849526	0.000193706	9.44643e-05	0.000387311	0.000221554	2.00769e-05	1.87559e-05	0.00145322	5.47636e-05	5.48563e-05	0.000393694	5.83486e-05	0.00164445	0.0021614	3.99102e-05	4.45355e-05	0.000121032	3.29674e-05	2.56923e-05	1.47217e-05	7.44481e-06	4.48477e-06	8.27522e-06	0.000118865	1.25145e-05	3.33799e-05	5.90053e-05	4.42425e-05
f__Lactobacillaceae	p__Firmicutes;c__Bacilli;o__Lactobacillales	2.17169	1.57471e-06	0.00160249	0.00115249	26	21	0.000191247	0.000142647	5.90492e-05	0.000241652	7.79722e-05	0.00034616	0.000374709	0.000344765	0.000182425	0.0008121	0.00038028	0.000106218	0.0170841	0.000733035	0.000318253	0.000375733	0.000129032	0.000111571	0.000244453	0.0150382	0.000426806	0.00282362	0.000167694	0.00050701	0.000226504	0.000114925	0.00294103	0.000368624	0.000337956	6.94328e-05	0.000234641	6.01829e-05	6.29438e-05	0.000233797	0.000184726	0.000151832	3.94977e-05	9.61363e-05	6.96524e-05	0.000160992	0.000115619	0.000542546
f__Streptococcaceae	p__Firmicutes;c__Bacilli;o__Lactobacillales	1.85836	0.000135259	0.0113219	0.0024427	28	29	0.00584424	0.000479248	0.000190619	0.000773603	0.00129416	0.00105565	0.0142265	0.0234085	0.00318185	0.0128358	0.0658277	0.00289611	0.011564	0.0015323	0.022139	0.02629	0.00379526	0.00546162	0.0145307	0.00222989	0.00274372	0.0166347	0.00391708	0.0227082	0.0134682	0.00115753	0.027302	0.00952561	0.00356009	0.000612017	0.000550117	0.000533717	0.000461071	0.000192602	0.00274992	0.000494645	0.000105992	0.00146296	0.000642984	0.00310638	0.0110949	0.00209175
f__Eubacteriaceae	p__Firmicutes_A;c__Clostridia;o__Eubacteriales	1.8181	6.69487e-06	7.19797e-05	1.98537e-05	4	0	0.000252705	3.79157e-05	1.31849e-05	1.84383e-05	6.92128e-06	2.08609e-05	2.74819e-05	7.49459e-06	3.37629e-05	1.03259e-05	6.14492e-05	1.13757e-05	4.11111e-05	1.52635e-05	1.71315e-05	1.83643e-05	5.93113e-05	5.0594e-06	1.34423e-05	0.000221415	2.38307e-05	3.06442e-05	0.000555343	0.0003038	2.3953e-05	2.14211e-05	8.34478e-05	7.99757e-05	4.62187e-06	9.17726e-06	8.13852e-06	1.69154e-05	1.61257e-05	2.38607e-05	2.18631e-05	2.97784e-05	1.80028e-05	1.09124e-05	2.82433e-05	6.51362e-06	5.24895e-05	1.07574e-05
f__Veillonellaceae	p__Firmicutes_C;c__Negativicutes;o__Veillonellales	2.33474	0.000266201	0.00409704	0.00136502	25	24	0.00187883	0.000172047	0.000552842	0.000262763	0.000178289	2.97455e-05	0.000193143	0.000233313	0.000664336	0.00907856	0.000409993	0.000289564	0.000512516	6.87938e-05	0.00582591	0.000148028	0.000414185	0.000435014	0.000150113	0.000153246	0.00274406	0.0182625	0.00111428	8.96754e-05	0.0314883	0.000140308	0.0383332	0.000893643	0.00066831	0.000464108	0.000250127	0.000118036	0.000288435	5.86497e-05	3.5755e-05	0.00083671	2.692e-05	0.000111643	0.00155145	0.0145555	0.00282454	0.00139196
f__UBA11471	p__Bacteroidota;c__Bacteroidia;o__Bacteroidales	-2.14278	0.000140986	2.09635e-05	0.000323599	2	5	3.1947e-06	8.50757e-06	4.57354e-06	7.3144e-06	3.01918e-06	8.44571e-06	1.25322e-06	2.17738e-05	3.78676e-06	0.000106167	1.0666e-06	9.00079e-07	2.96953e-05	7.94625e-05	8.77259e-06	5.20389e-06	0.000176976	2.67311e-06	1.65415e-06	3.1546e-06	8.31132e-06	1.40075e-05	1.66444e-05	3.0882e-06	1.02098e-07	5.63648e-05	3.94807e-06	6.91709e-06	6.42388e-07	0.00589525	1.0547e-05	2.39528e-05	9.92233e-06	6.12413e-06	0.000940152	3.30583e-05	7.43327e-07	4.88574e-06	7.4539e-06	2.53055e-06	1.50419e-05	1.57729e-06
f__UBA932	p__Bacteroidota;c__Bacteroidia;o__Bacteroidales	-5.31754	6.44421e-19	0.00231444	0.00699769	13	24	0.00012814	0.000151498	0.000336923	0.0611159	0.000201703	8.07854e-05	1.75819e-05	4.40028e-05	9.75582e-05	0.000118624	3.16988e-05	7.44901e-05	0.000441752	9.59172e-05	8.44977e-05	9.00169e-05	7.08694e-05	0.000306286	0.00017751	0.000232465	0.000233558	0.000171818	8.70718e-05	8.79204e-05	3.37619e-05	5.05334e-05	4.38607e-05	0.000197699	0.000360939	0.000516473	0.000265606	0.000792541	0.0108009	0.000491481	0.000227708	0.000190106	0.00027516	0.000137724	0.000210608	8.43081e-05	0.000183872	0.00186479
f__Gastranaerophilaceae	p__Cyanobacteria;c__Vampirovibrionia;o__Gastranaerophilales	-2.94191	4.82107e-07	0.000587512	0.00310846	25	28	0.00156149	0.000382813	0.000414289	0.000158578	0.000110039	0.000836643	0.000157064	0.000180873	0.000121085	0.000171775	0.000114903	7.33503e-05	6.63841e-05	0.000208078	0.00316144	0.00130669	0.000117211	0.00255681	0.000383746	0.000155041	0.0002337	0.000308912	8.02443e-05	0.0013314	0.000123759	0.00144932	0.00039423	0.000290474	0.0130867	0.00974448	0.00152796	0.000136995	0.00892991	0.0359475	0.000246395	0.000265197	0.0034391	0.00195112	0.000140561	0.00011853	0.000315481	0.00626979
f__Desulfovibrionaceae	p__Desulfobacterota_A;c__Desulfovibrionia;o__Desulfovibrionales	-1.89785	0.00040473	0.000458015	0.00141328	19	25	3.8247e-05	0.00242346	0.00010087	0.00168279	3.26542e-05	0.000384786	0.000303853	0.000150858	0.000459026	5.12119e-05	0.000761864	6.18676e-05	0.000306315	3.49474e-05	0.000257436	7.37409e-05	0.00149693	0.000738246	1.20809e-05	0.000369873	0.000267341	2.34031e-05	0.001048	0.000158321	2.76012e-06	0.000152548	0.00102377	0.000407217	0.0028582	0.000407911	0.00268013	0.00387075	0.00123408	0.00309736	0.000113159	0.000816543	0.00172133	6.02829e-06	0.00154794	0.000231326	0.000276658	0.0024356
f__CAG-313	p__Firmicutes;c__Bacilli;o__ML615J-28	-2.50554	0.000310811	6.21047e-05	0.000366582	4	8	1.04901e-06	2.32208e-07	2.26336e-06	9.1804e-07	1.80758e-06	0.000127665	1.05959e-06	1.69527e-05	0.000122834	0.000750828	9.62195e-06	2.07804e-06	4.57458e-05	5.34295e-07	1.27598e-06	0.000606342	2.77257e-06	5.47149e-06	8.17666e-07	9.10822e-07	1.28353e-06	1.36339e-06	9.53687e-07	2.21297e-06	2.66031e-06	2.47486e-05	2.08777e-06	2.4399e-06	2.5628e-06	1.53433e-06	2.58365e-06	5.27265e-06	5.31065e-06	5.07307e-07	1.24843e-06	2.55153e-06	0.00786296	3.37448e-06	2.16379e-06	7.2913e-07	3.0567e-06	1.42246e-06
f__CAG-822	p__Firmicutes;c__Bacilli;o__RF39	-1.98867	3.03575e-05	1.31813e-05	0.000217677	1	4	6.06053e-06	1.73077e-06	2.97629e-06	6.904e-07	2.8954e-06	9.10569e-06	8.37819e-07	1.77984e-05	5.69433e-05	3.74295e-05	0.000106925	1.26627e-05	1.41051e-06	3.23109e-06	2.02723e-05	8.17922e-06	1.52027e-05	9.10811e-06	1.03971e-06	2.25457e-06	1.38943e-06	2.19967e-06	4.38196e-06	1.10369e-05	7.11269e-07	2.97059e-05	1.71133e-06	1.18696e-06	2.55157e-06	0.00508048	5.09536e-06	7.18459e-06	4.10163e-06	9.0625e-07	4.883e-05	9.28252e-06	1.65166e-05	2.41427e-06	7.3186e-05	9.66954e-07	1.29201e-05	4.02644e-05
f__CAG-302	p__Firmicutes;c__Bacilli;o__RF39	-3.16307	0.000149066	0.000450571	0.00418045	6	13	3.13247e-06	3.35802e-06	1.53096e-05	6.38076e-06	5.19103e-06	5.33419e-06	7.01792e-06	0.000158071	0.0110354	7.9446e-05	9.9025e-05	1.06694e-05	4.49156e-05	2.20135e-06	0.000199108	5.37013e-05	7.00375e-05	1.58138e-05	2.48789e-06	4.91624e-06	4.55671e-06	6.07844e-06	0.000183623	9.45633e-06	1.45225e-06	0.000434759	0.000146795	7.69991e-06	8.72524e-06	0.00221764	0.000890574	4.56026e-05	1.53046e-05	8.90644e-06	0.00477194	3.48385e-06	1.01041e-05	2.99536e-06	0.00314676	8.22337e-07	3.52406e-05	0.000123553
f__CAG-1000	p__Firmicutes;c__Bacilli;o__RF39	-4.18218	3.68663e-07	0.00115631	0.00805471	7	15	3.2451e-05	1.05656e-05	3.3473e-05	2.68642e-05	1.76961e-05	0.000372663	5.3766e-05	7.91875e-05	0.00773234	0.0201996	0.00015686	8.00486e-05	1.54672e-05	1.95156e-05	0.00290354	6.11021e-05	0.000138107	2.33313e-05	1.58631e-05	4.78768e-05	1.57192e-05	1.54976e-05	2.31704e-05	7.38544e-05	4.04388e-05	0.000146672	1.13836e-05	2.94999e-05	1.22318e-05	0.00738344	0.000287249	3.21881e-05	6.37063e-05	9.7014e-06	0.000100399	1.8943e-05	0.00212226	1.008e-05	0.119543	5.23527e-06	0.000275961	0.00150277
f__CAG-288	p__Firmicutes;c__Bacilli;o__RFN20	-3.73083	3.9405e-07	7.65247e-06	8.47732e-05	1	4	6.28481e-07	2.37084e-07	8.12439e-07	1.75196e-06	2.27631e-06	1.23133e-06	6.86938e-07	3.01203e-06	2.56047e-06	1.18816e-05	2.59698e-06	9.94504e-07	4.95803e-07	1.01109e-06	6.02014e-05	3.58367e-06	2.3656e-06	0.0001028	2.62911e-07	1.15775e-06	1.41211e-06	1.59559e-06	1.85849e-06	5.36538e-06	9.2341e-07	1.95528e-06	6.10387e-07	0	2.2578e-06	0.000913438	3.17645e-06	2.10812e-06	8.70398e-05	9.24701e-07	2.07662e-06	1.85919e-06	0.000624498	1.96061e-06	5.41925e-05	1.65569e-07	7.36923e-06	1.20329e-05
f__CAG-917	p__Firmicutes_A;c__Clostridia;o__4C28d-15	-1.56116	3.58571e-05	3.36634e-05	0.00337094	1	8	1.07728e-05	4.32273e-05	4.22331e-05	8.97731e-06	4.62539e-05	4.22889e-05	6.62743e-06	1.25231e-05	3.68882e-05	0.000268371	8.43701e-06	4.1508e-05	3.52838e-05	7.61994e-06	3.59497e-05	2.59511e-05	5.42636e-05	2.81518e-05	2.69476e-06	1.45292e-05	1.56838e-05	2.45383e-05	5.25326e-05	2.59878e-05	2.72944e-06	3.16459e-05	8.00832e-06	8.89601e-06	4.07962e-05	6.79645e-05	8.69535e-06	5.72818e-05	0.000156014	1.1587e-05	0.000150967	1.31639e-05	0.0952841	4.14465e-05	5.36018e-05	9.54025e-06	7.56496e-05	2.2912e-05
f__CAG-314	p__Firmicutes_A;c__Clostridia;o__4C28d-15	-2.73339	0.000188792	9.27627e-05	0.000638626	3	9	1.06172e-05	2.94613e-06	2.65255e-06	2.46638e-06	0.00117296	0.000883938	5.26552e-07	4.47504e-05	2.74821e-06	2.75276e-06	6.24224e-07	2.80742e-06	8.76441e-05	1.43633e-06	3.00654e-06	4.65736e-06	2.06978e-06	3.91398e-06	1.91278e-06	9.27526e-07	0	2.53699e-06	0.000257279	3.96682e-06	2.03273e-07	8.97825e-05	7.63709e-06	5.86025e-07	7.76495e-07	6.66172e-06	3.29215e-06	8.73693e-07	0.00135522	2.30783e-06	0.000183287	1.94092e-06	0.0147124	5.90571e-07	1.06899e-05	0	0.000417949	2.83084e-06
f__CAG-274	p__Firmicutes_A;c__Clostridia;o__Lachnospirales	-2.16557	3.58571e-05	5.30091e-05	0.000172385	2	5	1.20671e-05	0.000863359	7.9932e-06	4.15755e-05	3.06579e-06	2.3054e-06	5.20594e-06	2.42444e-05	2.15097e-05	1.20961e-05	2.36979e-05	3.79808e-05	1.33522e-05	4.78495e-06	0.000204885	1.09769e-05	2.61186e-05	2.23405e-06	2.75037e-06	6.82024e-05	1.69398e-05	9.84037e-06	1.62754e-05	7.72608e-06	3.859e-06	8.30649e-06	7.99522e-06	2.49074e-05	7.97263e-06	2.96245e-05	5.11691e-06	2.96575e-05	1.2332e-05	7.94609e-05	2.64963e-05	2.36792e-05	1.62942e-05	1.99366e-05	1.06906e-05	0.000887327	9.83257e-06	1.06776e-05
f__Selenomonadaceae	p__Firmicutes_C;c__Negativicutes;o__Selenomonadales	-2.16934	7.85499e-06	4.17103e-05	0.00332559	3	11	0.000117665	2.07618e-05	1.2423e-05	6.5917e-05	2.54215e-05	9.0872e-06	5.31282e-05	2.43291e-05	5.36857e-05	4.95206e-05	2.96628e-05	0.000115445	3.44495e-05	1.75171e-05	2.21622e-05	0.000120423	2.04291e-05	2.3438e-05	9.19506e-06	1.8684e-05	9.63359e-05	3.92665e-05	1.56574e-05	2.44871e-05	4.87668e-05	1.53383e-05	5.14044e-05	3.32895e-05	1.46992e-05	0.000154825	2.81226e-05	9.55667e-06	0.000168765	3.91494e-05	1.90857e-05	4.77326e-05	0.000106247	2.71059e-05	0.00018712	0.0535742	7.34705e-05	0.000186687
f__CAG-239	p__Proteobacteria;c__Alphaproteobacteria;o__RF32	-3.09792	0.00075293	0.00069917	0.00461314	6	15	6.42865e-05	0.0144707	2.74781e-06	4.4485e-06	6.273e-06	4.66005e-06	2.19753e-06	0.000978031	1.99362e-05	2.23114e-05	3.26849e-06	5.04051e-06	8.99178e-06	3.78653e-05	0.00277567	2.71979e-05	8.08519e-06	0.000314233	3.18405e-06	6.37546e-06	8.7703e-07	5.21394e-06	1.60524e-05	4.66441e-06	1.29446e-06	0.000494179	0.000284178	4.83145e-06	0.0252497	0.0550602	3.9967e-06	0.00140598	1.31531e-05	0.0219003	1.05811e-05	2.3277e-06	0.00436027	2.21829e-06	1.16262e-05	6.24132e-06	4.67398e-06	0.000887138
f__Sphaerochaetaceae	p__Spirochaetota;c__Spirochaetia;o__Sphaerochaetales	-2.53603	3.58571e-05	0.000451503	9.897e-05	3	6	6.69033e-06	5.77388e-06	1.05169e-05	1.0444e-06	0.000172137	9.55668e-06	2.68413e-05	9.71773e-06	3.28147e-06	1.20055e-05	6.4433e-06	9.04773e-06	3.90109e-06	5.14189e-06	7.04549e-05	1.29117e-05	7.55437e-06	4.45768e-06	4.74038e-06	0.00546381	4.63213e-06	2.14475e-05	1.32972e-05	4.99107e-06	9.0871e-07	5.48876e-06	2.01401e-06	0.00674328	0.000512107	7.40596e-06	0.000372726	4.56018e-06	3.73379e-06	0.000579216	1.61534e-05	1.98212e-05	6.67147e-06	0.000132074	8.46641e-06	4.22807e-05	7.25018e-06	0.000570535
f__CAG-312	p__Verrucomicrobiota;c__Verrucomicrobiae;o__Opitutales	-3.01816	3.03575e-05	1.62791e-06	0.000168082	0	1	2.38568e-05	1.35298e-06	9.6266e-07	1.7845e-07	1.94461e-06	2.19344e-06	3.66898e-07	9.96249e-07	4.20515e-07	3.91614e-06	0	6.4414e-07	3.52883e-07	1.43765e-06	9.41714e-08	1.8216e-06	4.71413e-07	8.50224e-07	0	0	0	0	9.26456e-07	6.48606e-07	8.21998e-07	9.48371e-07	2.17341e-07	1.57985e-07	6.89586e-07	8.32054e-07	5.66094e-07	1.33572e-06	6.45738e-05	3.28704e-07	1.58219e-06	1.4725e-07	8.01361e-05	8.74118e-08	0.00469596	1.18108e-07	1.15336e-06	2.91927e-07
Prevalence counted based on presence in individual > 0.01%
* P values from Wald test (two-sided) implemented with DESeq2 with Benjamini-Hochberg adjustment for multiple comparisons
[truncated: 15 more columns]

[truncated: 26 more sheets: Supp. Data 10, Supp. Data 11, Supp. Data 12, Supp. Data 13, Supp. Data 14, Supp. Data 15, Supp. Data 16, Supp. Data 17, Supp. Data 18, Supp. Data 19, Supp. Data 20, Supp. Data 21, Supp. Data 22, Supp. Data 23, Supp. Data 24, Supp. Data 25, Supp. Data 26, Supp. Data 27, Supp. Data 28, Supp. Data 29 …]
