# Supplementary material for: Disease-associated gut microbiome and metabolome changes in patients with chronic obstructive pulmonary disease
Source: Nat Commun. 2020 Nov 18;11:5886. doi: 10.1038/s41467-020-19701-0 (PMC7676259; doi:10.1038/s41467-020-19701-0)
Supplement: Supplementary file 6 — Source data [file 41467_2020_19701_MOESM6_ESM.xlsx]

## Sheet: 16S_raw_SV_counts
otu	S7091	S7092	S7093	S7094	S7095	S7096	S7097	S7098	S7099	S7100	S7101	S7102	S7103	S7104	S7105	S7106	SA9238	SA9239	SA9240	SA9241	SA9242	SA9243	SA9244	SA9245	SA9246	SA9247	SA9248	SA9249	SA9250	SA9251	SA9252	SA9253	SA9254	SA9255	SA9256	SA9257	SA9258	SA9259	SA9260	SA9261	SA9262	SB1777	SB1778	SB1779	SB1780	SB1781	SB1782	SB1783	SB1784
002915897e51dfdf4fa7a9de0b108770	0	0	0	0	0	0	0	0	0	0	0	0	0	0	0	0	0	0	0	0	0	0	0	0	0	0	0	0	0	0	0	0	0	24	0	0	0	0	0	0	0	0	0	0	0	0	0	0	0
0034afd690f99f12908535f4b56f6142	0	0	0	0	0	0	0	0	0	0	0	0	0	0	0	0	0	0	0	0	0	0	0	0	0	0	0	0	0	0	0	0	0	0	0	0	0	0	0	0	0	2	0	0	0	0	0	0	0
003e8ba1c2fffc0cecd608ba3a6db803	0	0	0	0	0	0	0	0	0	0	0	0	0	0	0	0	0	0	0	0	0	0	0	0	0	0	0	0	0	0	0	0	0	0	0	0	0	0	0	0	0	0	0	0	438	0	0	0	0
00537fcfb88af90b27907a2a1b28b687	0	0	0	0	0	0	0	21	0	0	0	0	0	0	0	0	0	0	0	0	0	0	0	0	0	0	0	0	0	0	0	0	0	0	0	0	0	0	0	0	0	0	0	0	0	0	0	0	0
0053c23b334a0414bedc5f2103fa5ae8	0	0	0	0	0	0	0	0	0	0	0	0	0	0	0	0	0	0	0	0	0	0	0	0	0	0	0	0	0	0	0	0	0	0	0	0	0	0	0	0	0	0	111	0	0	0	0	0	0
005a1b08f3a3389f41655d52cee615b2	0	0	0	0	0	0	0	0	0	0	0	0	0	0	0	0	0	0	0	0	0	0	0	0	0	0	0	0	0	0	0	2	0	0	0	0	0	0	0	0	0	0	0	0	0	0	0	0	0
00788bcbc21579b2498474b5b09b47c5	0	0	0	0	0	0	0	0	0	0	0	0	0	0	0	0	0	0	0	0	0	0	0	0	0	0	0	0	0	0	0	0	0	0	0	0	0	0	0	0	0	0	0	0	74	0	0	0	0
00796dd5fd25b4fbdeaea211cf89beaf	0	0	0	0	0	0	0	0	0	0	0	0	32	0	0	0	0	0	0	0	0	0	0	0	0	0	0	0	0	0	0	0	0	0	0	0	0	0	0	0	0	0	0	0	0	0	0	0	0
009a034daa3cce06430f6b4bcaff9108	77	0	0	0	0	0	0	0	0	0	0	0	0	0	0	0	0	0	0	0	0	0	0	0	0	0	0	0	0	0	0	0	0	0	0	0	0	0	0	0	0	0	0	0	0	0	0	0	0
00a3ba85259899f984f401375d83f6e5	0	0	0	0	0	0	0	0	0	0	0	0	0	0	0	0	0	0	0	0	0	0	0	0	0	0	0	0	0	0	0	0	0	0	0	0	0	0	0	0	0	0	0	0	0	0	0	0	0
00a6a5925c7e88eeff5795d738e4e80d	0	0	0	0	0	0	0	0	46	0	0	0	0	0	0	0	0	0	0	122	0	0	0	0	0	0	0	0	0	0	0	0	0	0	0	0	0	0	0	0	0	0	0	0	0	0	0	0	0
00b1e01ea449a43b2dfb6099ff153954	0	0	0	0	0	0	0	0	0	0	0	0	0	0	0	0	0	0	0	0	0	15	0	0	0	0	0	0	0	0	0	0	0	0	0	0	0	0	0	0	0	0	0	0	0	0	0	0	0
00b3f88d94a561ca69d9515b0a2c98c3	0	0	0	0	0	0	0	0	0	0	0	0	0	0	0	0	0	0	0	0	0	0	0	0	0	0	0	15	104	11	0	0	0	0	0	0	0	0	0	68	239	0	0	0	0	0	0	0	0
00bb4254785cb10544e3030d24f2cdf4	0	0	20	0	0	0	0	0	0	0	0	0	0	0	0	0	0	0	0	0	0	0	0	0	0	0	0	0	0	0	0	0	0	0	0	0	0	0	0	0	0	0	0	0	0	0	0	0	0
00cafad4e5a3f561593add97ee3bc640	0	0	0	0	0	0	0	0	0	0	0	0	0	0	0	0	0	132	0	0	0	0	0	0	0	0	0	0	0	0	0	0	0	0	0	0	0	0	0	0	0	0	0	0	0	0	0	0	0
00d9805610266add338ffe07cfade2ee	0	0	0	0	0	0	0	0	0	0	0	0	0	0	0	0	0	0	0	0	0	0	15	0	0	0	0	0	0	0	0	0	0	0	0	0	0	0	0	0	0	0	0	0	0	0	0	0	0
00de8b9f214176b324968f127334cbfc	0	0	0	0	0	0	0	0	0	10	0	0	0	0	0	0	0	0	0	0	0	0	0	0	0	0	0	0	0	0	0	0	0	0	0	0	0	0	0	0	0	0	0	0	0	0	0	0	0
00e1256fb9fbab4e5e25ab3f4f69c058	0	0	0	0	0	0	0	0	0	0	0	0	0	0	0	0	0	0	0	0	0	0	0	0	0	0	0	0	0	0	0	0	0	0	0	0	0	0	0	0	2	0	0	0	0	0	0	0	0
00e673a26e5bac23ded6f5d2a31b41d3	0	0	0	0	0	0	0	0	0	0	0	0	0	0	0	0	0	0	0	0	0	0	0	0	0	0	0	0	0	0	0	0	0	0	0	0	0	0	75	0	0	0	0	0	0	0	0	0	0
00fd76674ec3d7fc683187a2f3dcfc14	0	0	0	0	0	0	0	0	0	0	0	0	0	0	0	0	0	0	0	0	0	0	0	0	0	0	0	0	0	0	0	0	0	0	0	0	0	0	0	0	0	0	0	0	0	0	0	34	0
0115af8453d2b12818f884fd962e8b7c	0	0	0	0	0	0	0	0	0	0	0	0	0	0	0	0	0	0	0	0	0	0	0	0	0	0	0	0	0	0	0	0	0	0	0	0	0	0	13	0	0	0	0	53	0	0	0	0	0
011dc5382f54fc2531c6781a4b24a179	0	0	0	0	0	0	0	0	0	0	0	0	0	0	0	0	0	0	0	0	0	0	0	0	0	0	0	0	0	0	0	0	32	0	0	0	0	0	0	0	0	0	0	0	0	0	0	0	0
0126018a95ed9e0d9954977863804040	0	0	0	0	0	0	0	0	0	0	0	0	0	0	0	0	0	0	0	0	0	0	0	0	0	0	0	0	0	0	0	0	0	0	0	0	0	0	0	0	0	0	0	0	0	0	0	0	0
013e03854e998d642c1c94b5fef32bce	0	0	0	0	0	0	0	0	0	0	0	0	0	0	0	0	0	0	0	0	0	572	0	45	0	0	0	0	0	0	0	0	0	0	0	0	0	0	0	0	0	0	0	0	0	0	0	0	0
014deb0a697f55e33dcfb8eb4192145e	0	0	0	0	0	0	0	0	136	0	0	0	0	0	0	0	0	0	0	0	0	0	0	0	0	0	0	0	0	0	0	0	0	0	0	0	0	0	0	0	0	0	0	0	0	0	0	0	0
017a50589ca51b0a3698635f0f5fb5aa	0	0	0	22	19	0	0	0	0	0	0	0	0	0	20	0	0	0	0	0	0	0	0	0	0	0	0	0	0	0	0	0	0	0	0	0	0	0	0	0	17	0	0	0	0	0	0	0	0
0183bceab39007d02af8ddaa212dec9b	0	0	0	0	0	0	0	46	0	0	0	0	0	0	0	0	0	0	0	0	0	0	0	0	0	0	0	0	0	0	0	0	0	0	0	0	0	0	0	0	0	0	0	0	0	0	0	0	0
018b0c693a4286d491cde4518851d476	0	0	0	0	0	0	0	0	0	0	0	0	0	0	0	0	0	0	0	0	0	0	0	0	0	0	0	0	0	0	0	0	0	0	0	0	0	0	0	0	0	0	0	0	0	0	0	0	0
018f7a5e681704cc9d1169a03444ec0c	0	0	0	0	0	0	0	0	0	0	0	0	0	0	0	0	0	0	0	0	0	0	0	0	0	0	0	0	0	0	0	0	0	3	0	0	0	0	0	0	0	0	0	0	0	0	0	0	0
01941f9d70861f682e923bf0942d6707	230	315	0	0	0	0	0	81	590	937	158	285	1075	1369	197	0	0	0	448	0	0	520	210	0	36	0	0	77	0	0	938	0	1002	0	0	0	0	115	0	0	0	0	54	0	256	816	0	207	689
01aac1c55c52e2d10d1f2b51c0e444d2	0	0	0	0	0	0	0	0	0	0	0	0	0	0	0	0	0	0	0	0	0	0	0	0	0	0	0	0	0	0	0	0	15	0	21	0	0	0	0	0	0	0	0	0	0	0	0	0	0
01db3e7508702b6c59e1f5c683cb0a49	0	0	0	0	0	22	0	0	0	0	0	0	0	0	0	0	0	0	0	0	0	0	0	0	0	0	0	0	0	0	0	0	0	0	0	0	0	0	0	0	0	0	18	0	0	0	0	0	0
01e48e1c80f14d2fb5675931997dcb65	0	0	0	0	0	0	0	0	0	0	0	0	0	0	0	0	0	0	0	0	0	0	0	0	0	0	0	0	0	0	0	0	0	0	0	0	0	0	0	0	0	0	0	0	0	0	0	0	0
01f534ae41430d9351f27423505acba2	0	0	0	27	0	0	0	15	16	0	0	0	0	0	0	0	0	0	0	0	0	0	23	15	0	13	0	0	0	11	0	0	0	0	0	0	0	0	0	8	0	0	0	0	8	14	0	32	0
0208e5bbe0ab1188d5b501f57f4b3fd4	0	0	0	0	7	0	0	0	0	0	12	0	0	0	0	0	0	11	0	15	0	0	59	23	25	0	0	0	0	0	0	0	0	0	0	0	0	0	0	0	10	0	0	12	39	0	0	0	0
02151747d9105010901fb5c84d776820	0	0	0	0	0	0	0	0	0	0	0	0	0	0	0	0	0	0	0	0	0	0	0	0	0	0	0	0	0	0	0	0	0	0	0	0	0	0	0	0	0	0	0	0	0	0	0	0	0
022017ef1c3acc5a05d8c354d6556a53	0	0	0	0	0	0	0	0	0	0	0	0	0	0	0	0	0	0	85	0	11	0	0	0	17	0	0	0	0	0	8	0	0	0	0	34	0	0	0	0	0	0	0	0	30	0	9	0	0
0231cfa0e30e7b6f4765f13ed7a0daa8	0	0	0	0	0	0	0	0	0	0	0	0	0	0	0	0	0	0	0	0	0	0	157	0	0	0	0	0	0	0	0	0	0	140	0	25	0	0	0	0	0	0	0	0	0	0	0	0	0
0232d1c57c95d874abcd89f0a4b0c1ec	0	0	0	0	0	0	0	28	0	0	0	0	0	0	0	0	0	0	0	0	0	0	0	0	0	0	0	0	0	0	0	0	0	0	0	0	0	0	0	0	0	0	0	0	0	0	0	0	0
0246a5357f7f894c81eb5ec94c519b9f	0	0	0	0	0	0	0	0	0	0	0	0	31	0	0	0	0	0	65	0	0	256	0	0	0	0	0	0	14	0	0	0	0	0	0	0	0	0	0	0	33	0	0	0	0	0	0	0	0
024b63f45c31919cb941da473386072f	0	0	0	0	0	0	0	0	0	0	54	0	0	0	0	0	0	0	0	0	0	0	0	0	0	0	0	0	121	0	0	0	0	0	0	0	0	0	0	0	201	0	0	0	7	0	0	0	65
025e2d279f0a86d1f3f6e63cbf779e38	0	0	0	0	0	0	0	0	0	0	0	0	0	0	0	0	0	0	0	0	0	0	0	14	0	0	0	0	0	0	0	0	0	0	0	0	0	0	0	0	0	0	0	0	0	0	0	0	0
025e724be8025ebd11e81e119d59a123	8	0	0	24	0	0	0	0	0	0	10	0	0	0	0	0	0	0	0	0	0	0	0	0	0	0	0	0	26	0	0	0	0	0	0	0	0	0	0	0	56	0	0	7	0	0	0	0	0
027fc9e083a7a70628631b2186d016b4	0	0	0	0	0	0	0	0	0	0	0	0	0	0	0	0	0	15	11	0	0	0	0	0	0	0	0	0	0	0	0	0	0	0	0	0	0	0	0	0	0	0	0	0	0	0	0	0	0
0281ce643f33127c02afb47f9360e526	0	6	0	0	0	0	0	0	0	0	0	0	0	0	0	0	0	0	0	0	0	0	0	0	0	11	0	0	0	0	0	13	51	0	0	0	0	0	0	0	0	0	0	0	0	0	0	0	0
028417305a3c13bd2d9f6159ce03e9d4	0	0	0	0	0	0	0	0	0	0	0	18	0	0	0	0	0	0	0	0	0	0	0	0	0	0	0	0	0	0	0	0	0	0	0	0	0	0	0	0	0	0	0	0	0	0	0	0	0
029941cc5c92f2a1dfb094cf3a6b6516	0	0	0	0	0	0	0	0	0	0	0	0	0	0	0	0	0	0	51	0	0	0	0	0	0	0	0	0	0	0	0	0	0	0	0	0	0	0	0	0	0	0	0	0	0	0	0	0	0
029ff54dfac46757debef612259b643e	0	0	0	0	0	0	0	0	0	0	0	0	0	0	0	0	0	0	0	0	0	0	0	0	0	0	0	0	0	0	0	0	0	0	0	0	0	0	0	0	0	0	0	0	0	0	0	4	0
02ae3b1cabe2d77d038edafd8dedc717	0	0	0	0	0	0	0	0	0	0	0	0	0	0	0	0	0	0	0	0	0	0	0	0	359	0	0	0	0	0	0	0	0	0	0	0	0	0	0	0	0	0	0	0	0	0	0	0	0
02c6e97f37de0928285b1557e140a19d	0	0	0	0	0	0	0	0	0	0	0	0	0	0	0	0	0	0	0	0	0	29	0	0	0	0	0	0	0	0	0	0	0	0	0	0	0	0	0	0	0	0	0	0	0	0	0	0	0
02ce2a2a9be68c4d80bcdb4a543530d4	0	0	0	0	0	0	0	0	0	0	0	0	0	0	0	0	0	0	0	0	0	291	0	0	0	0	0	0	0	0	0	0	0	0	0	0	0	0	0	0	0	0	0	0	0	0	0	0	0
02d22124c85e43ee09c23a09400e12ce	0	0	0	0	0	0	0	0	0	0	0	0	0	0	0	0	0	0	0	0	0	0	0	0	0	0	0	0	0	0	0	0	0	0	0	0	0	0	0	0	0	0	0	0	0	0	0	209	0
02db9a623ec0b6cd5ae3cc72cd521482	0	0	0	0	0	0	0	0	0	0	0	0	0	0	0	0	0	0	0	0	0	0	0	0	0	0	0	0	0	0	0	0	0	0	0	0	0	0	0	0	0	0	0	0	0	0	0	0	10
02e4aa713bee538bd100104cc4e53d71	0	0	0	0	0	0	0	0	0	0	0	0	0	0	0	0	0	0	0	0	0	0	0	0	0	4	0	0	0	0	0	0	0	0	0	0	0	0	0	0	0	0	0	0	0	0	0	0	0
02e6548058b2ff0bbd209b5bde9aebc7	0	0	0	0	0	0	0	0	0	0	0	0	0	0	0	0	0	57	0	0	0	0	0	0	0	0	0	0	0	0	0	0	0	0	0	0	0	0	0	0	0	0	0	0	0	0	0	0	0
02ef5704b996eab91a75532bdbcea3f6	0	0	0	0	0	0	0	0	0	0	0	0	0	0	0	0	0	0	8	0	0	0	0	0	0	0	0	0	0	0	0	0	0	0	0	0	0	0	0	0	0	0	0	0	0	0	0	0	0
032e6cbfa388da2e1bdc6a7166df6dd2	0	0	0	0	0	0	0	0	0	0	0	0	0	0	0	0	0	0	27	0	0	0	0	0	0	0	0	0	0	0	0	0	0	0	0	0	0	0	0	0	0	144	0	0	0	0	0	0	0
0336374b320881251d99d11e540aafc8	0	0	0	0	0	0	0	0	0	0	0	0	0	0	0	0	0	0	0	0	0	0	0	0	3	0	0	0	0	0	0	0	0	0	0	0	0	0	0	0	0	0	0	0	0	0	0	0	0
0336b92e8ce3b1ab903225b061f30e6d	0	0	0	0	0	0	0	0	0	0	0	0	0	0	0	0	0	0	0	0	0	0	0	0	0	0	0	0	0	0	0	0	0	0	0	0	0	0	0	0	0	0	0	0	0	0	0	0	0
0355d28ca58f57ca4cbff9d29d9104cf	0	0	0	0	0	0	0	0	0	0	0	0	0	0	0	0	0	0	0	0	0	0	0	0	0	0	0	0	0	0	0	0	0	0	0	0	0	0	0	0	0	0	0	0	0	0	0	0	0
0362c18d48b1bc418dbcc425bd5cc3c0	0	0	0	0	0	0	18	0	0	0	0	0	0	0	0	1488	0	0	0	0	0	0	0	7	0	0	0	0	0	0	0	0	0	0	0	56	0	0	0	0	0	0	0	0	0	0	0	12	0
03709f305bdbca49262d27f37ffa57b8	0	0	0	0	0	0	0	0	0	0	0	0	0	0	0	0	0	0	0	0	0	0	0	0	0	0	0	0	0	0	0	0	0	0	86	0	0	0	0	0	0	0	0	0	0	0	0	0	0
0371dd9a0db19aca869c0ede5288a66f	0	0	0	0	30	0	0	0	0	0	0	0	0	0	0	0	0	0	0	0	0	0	0	0	0	0	0	0	0	0	0	0	0	0	0	0	0	0	0	0	0	0	0	0	0	0	0	0	0
037b062ce0fb24b8acef581d586fffed	0	0	0	0	0	0	0	0	0	0	0	0	0	0	0	0	0	0	0	0	0	0	0	0	0	0	21	0	0	0	0	0	0	0	0	0	0	0	0	0	0	0	0	0	0	0	0	0	21
03928667b7428c32668fdb5a48eede8f	0	0	0	0	0	0	0	0	0	0	0	0	0	0	0	0	0	0	0	0	0	0	0	0	0	0	0	0	0	0	0	0	0	0	4	0	0	0	0	0	0	0	0	0	0	0	0	0	0
0395928974ce93192dca7bb8668ac8b8	0	0	0	0	0	0	0	0	0	0	0	0	0	0	0	0	0	0	0	0	0	0	0	0	0	0	0	0	61	0	0	0	0	0	0	0	0	0	0	0	108	0	0	0	0	0	0	0	0
03a2fed4a8886353bce2e12cf582689f	0	0	0	0	0	0	0	0	0	0	0	0	0	0	0	0	0	14	0	0	0	0	0	0	0	0	0	0	0	0	0	0	0	0	0	0	0	0	0	0	0	0	0	0	60	0	0	0	0
03a38b7e980a3dfc4aa1f34155027305	0	0	0	0	0	0	0	0	0	0	0	0	0	0	0	0	0	0	0	0	0	0	0	0	0	0	0	0	0	0	0	0	0	0	0	0	0	0	0	0	0	0	0	0	0	0	0	0	0
03cc31596a5a121acb0d3365a140f5a4	0	0	0	0	0	0	0	0	0	0	0	0	0	0	0	0	0	0	0	0	0	0	0	0	0	0	0	0	0	0	0	0	0	0	0	0	0	0	0	0	0	0	0	0	0	0	0	0	2
03cd2b2bb1dbf2948dba08404fd006b2	0	0	0	0	0	0	0	0	0	0	0	0	0	0	0	0	0	0	0	0	0	0	0	0	0	0	0	0	0	0	0	0	0	0	0	0	0	0	0	0	0	0	0	0	0	0	46	0	0
03cf8b6953616044fb4d8dafaef48fba	0	0	0	0	0	0	0	0	0	0	0	0	0	0	0	0	0	0	0	0	0	0	0	0	0	0	0	0	0	0	0	0	0	0	0	0	0	0	0	0	0	8	0	0	0	0	0	0	0
03dfdcdc69518123c42e023a849205b2	0	0	0	0	0	0	0	0	0	0	0	0	120	0	0	0	0	0	0	0	0	0	0	0	0	0	0	0	0	0	0	0	0	0	0	0	0	0	0	0	0	0	0	0	0	0	0	0	0
03ee0d154327746eae7f155e36a41946	0	0	0	0	0	0	0	0	0	0	0	0	0	0	0	0	0	0	0	0	0	0	0	0	0	0	0	0	0	0	0	0	3	0	0	0	0	0	0	0	0	0	0	0	0	0	0	0	0
040629463ec4086111388ac22272f5f2	0	0	0	0	0	0	0	0	0	0	0	0	0	0	0	0	0	0	0	9	0	0	0	0	0	0	0	0	0	0	0	0	0	0	0	0	0	0	0	0	0	0	0	0	0	0	0	0	0
041020f0b1c39a9e57677603b4c19635	0	0	0	0	0	0	0	0	0	0	0	0	0	0	0	0	0	0	0	0	0	0	0	0	0	0	0	0	0	0	0	0	0	0	0	0	0	0	0	0	0	0	0	0	0	0	0	28	0
04109de8d6be424583467f64a017e250	0	0	0	0	0	0	0	0	0	0	0	0	0	0	0	0	0	0	0	0	0	0	0	0	0	0	0	0	0	0	0	0	0	0	0	0	0	0	0	0	0	0	0	0	0	0	0	0	0
041dc8852dbe4bb80848f605a54b33c1	0	0	0	0	0	0	0	0	0	0	0	0	0	0	0	0	0	0	0	0	0	0	0	57	0	0	0	0	0	0	0	29	0	0	0	0	0	0	0	0	0	0	0	0	0	0	0	21	0
042676ad78730adc79f2bdabdda918f2	0	0	0	0	0	0	0	0	0	0	0	0	0	0	0	0	0	0	0	0	0	0	0	72	0	20	0	0	0	0	0	0	17	0	0	0	0	0	0	0	0	0	0	0	0	0	0	0	0
04283421610aa2d087ab0094b536af03	0	0	0	0	0	0	0	0	0	0	0	0	0	0	0	0	0	0	0	0	0	0	0	0	0	0	0	0	0	0	0	0	0	0	2	0	0	0	0	0	0	0	0	0	0	0	0	0	0
0442889739ccacb1337be2a0b740c800	0	0	0	0	0	0	0	0	0	0	0	0	0	0	0	0	0	0	0	0	0	0	0	0	0	0	0	0	0	0	0	0	0	0	0	0	0	0	0	0	0	0	0	0	0	3	0	0	0
0442978640188c29f06ff5fafbcd7431	0	0	0	0	0	0	0	0	0	0	0	0	0	0	0	0	0	0	0	0	0	0	0	0	6	0	0	0	0	0	0	0	0	0	0	0	0	0	0	0	0	0	0	0	0	0	0	0	0
044d182c1d815fca649c17fbfc638dab	0	0	0	0	0	0	0	0	0	0	25	0	0	0	0	0	0	0	220	0	0	0	0	0	0	0	0	0	20	0	34	0	0	76	0	0	313	0	0	0	28	0	0	34	0	30	13	0	0
045356dacaa0ea1fe4ab4790fe4bb0c7	0	0	0	0	0	0	0	0	0	0	0	6	0	0	0	0	0	0	0	0	0	0	0	0	0	0	0	0	16	0	0	0	0	0	0	0	0	0	0	0	168	0	0	0	25	0	0	0	0
04566f56c83527189eb53c67fdeda232	0	0	0	0	0	0	0	0	0	0	0	0	0	0	0	0	0	0	0	0	0	0	0	0	0	0	0	0	0	0	0	0	3	0	0	0	0	0	0	0	0	0	0	0	0	0	0	0	0
0457026728bdf6e1fbcb7a6e97a9e685	0	0	0	0	0	0	0	0	0	0	0	0	0	0	0	0	0	0	0	0	0	0	0	0	0	9	0	0	0	0	0	0	0	0	0	0	0	0	0	0	0	0	0	0	0	0	0	0	0
045cdce9cc2bcc1d5b3ecb4eaa006688	0	0	0	0	0	0	0	0	0	0	0	0	0	0	0	0	0	0	0	0	0	0	0	0	0	0	0	0	4	0	0	0	0	0	0	0	0	0	0	0	15	0	0	0	0	0	0	0	0
045f34a607be31647e6549afd952bc15	0	0	0	0	0	0	0	0	0	0	0	0	0	0	0	0	0	0	0	0	0	0	0	0	312	0	0	0	0	0	330	0	0	0	0	0	0	0	0	0	0	0	0	0	0	0	0	0	0
047aaac01e7c3160833fae05348f5e5e	0	0	25	0	19	0	0	49	0	31	0	0	0	0	0	0	0	35	0	0	0	0	0	0	0	0	44	0	0	0	0	0	0	0	0	0	0	0	0	0	45	0	0	0	0	0	45	0	0
04a81532b9e3d638ab04dd8ed068ce6a	0	0	0	0	0	0	0	0	0	0	0	0	0	0	0	0	3	0	0	0	0	0	0	0	0	0	0	0	0	0	0	0	0	0	0	0	0	0	0	0	0	0	0	0	0	0	0	0	0
04ac3f52a7fc3e0884d036667911b938	0	0	0	0	0	0	0	0	0	0	0	0	0	0	0	0	0	0	0	0	0	0	0	39	0	0	0	0	0	0	0	0	0	0	0	0	0	0	0	0	0	0	0	0	0	0	0	0	0
04b9017d18c557eaf480e108316198b8	0	0	0	0	0	0	0	0	0	0	0	0	0	0	0	0	0	0	0	0	0	0	0	0	0	0	0	0	0	0	0	0	0	0	0	0	0	0	0	0	0	7	0	0	0	0	0	0	0
04bde8d18ddcb30d50787a227fb9f51b	0	0	0	0	0	0	0	0	0	0	0	0	0	0	0	0	0	0	0	0	0	0	0	0	0	0	0	0	0	0	0	0	0	0	11	0	0	0	0	0	0	0	0	0	748	0	4	0	0
04c260b169ddb608f64a164fb94eeea9	0	0	0	0	0	0	0	0	0	0	0	61	0	0	0	0	0	0	0	0	0	0	0	0	0	0	0	0	0	0	0	0	0	0	0	0	0	0	0	0	0	0	0	0	0	0	0	0	0
04c7277a3472a42254d1a0109b47a49e	0	0	0	0	0	0	0	0	0	0	0	0	0	0	0	0	0	0	0	0	0	0	0	0	0	0	0	0	0	0	0	0	0	0	0	0	0	0	0	0	0	0	0	0	0	0	0	0	0
04d4d93b4af39f184ddd887a5eed2042	0	0	0	0	0	0	0	0	0	0	0	0	0	0	0	0	0	0	0	0	0	0	0	106	0	0	0	0	0	0	0	0	0	0	0	0	0	0	0	0	0	0	0	0	0	12	0	0	0
04e50441336e3fb941c0469853b1881f	0	0	0	0	0	0	0	0	0	0	0	0	0	0	0	0	0	0	0	0	0	0	0	0	0	0	0	0	0	0	0	0	0	0	0	0	6	0	0	0	0	0	0	17	0	0	0	0	0
04ec74634e8f8d2916530a9ea2a6028e	0	0	0	0	0	0	0	0	0	0	0	0	0	0	0	0	0	0	0	0	0	0	0	0	0	0	0	0	0	0	0	0	0	0	0	0	0	0	0	0	0	0	0	0	0	0	0	0	0
04fe2119f48c773ade125e96d93a2f3b	0	0	0	0	0	0	0	0	0	0	0	0	0	0	0	0	0	0	0	0	0	0	0	0	0	0	0	0	0	0	0	0	0	3	0	0	0	0	0	0	0	0	0	0	0	0	0	0	0
0533c2b4708eb2c8e8d2ca9583eeafaf	0	0	0	0	0	0	0	0	0	0	13	0	0	0	0	0	0	175	0	0	0	0	0	0	0	0	0	0	0	0	0	0	0	0	0	0	0	0	0	0	55	0	0	0	0	0	21	0	0
0538f122c02b52b459a82adc90a99041	0	0	0	0	0	0	0	0	0	0	0	0	0	0	0	0	0	0	0	0	0	0	0	0	0	0	0	0	0	0	0	7	0	0	0	0	0	0	0	0	0	0	0	0	0	0	0	0	0
0542b1282516b2b9fd420d5356f52c8e	0	0	0	0	0	0	0	0	0	0	0	0	0	0	0	0	0	0	0	0	0	0	0	0	0	0	0	0	0	0	119	0	21	0	0	0	0	0	0	0	0	0	0	0	0	0	0	0	0
05468d3e25072819fe2ec2e4cb15ca89	0	0	0	0	0	0	0	0	0	0	0	0	0	0	0	0	0	0	0	0	0	0	0	0	0	0	0	0	0	0	0	0	0	0	0	0	0	0	0	0	0	0	0	0	0	7	0	0	0
054bfa83b7fa8a66fb28366420013979	0	0	0	0	0	0	0	0	0	0	0	0	0	0	0	0	0	0	0	0	0	11	0	0	0	0	0	0	0	0	0	0	0	0	0	0	0	0	0	0	0	0	0	0	0	0	0	0	0
05714c82f70292145998bb2a56659533	0	0	0	0	0	0	0	0	0	0	0	0	0	0	0	0	0	0	0	0	0	0	0	0	0	0	0	0	0	0	0	0	0	0	0	0	0	0	0	0	0	0	0	24	0	0	0	0	0
057213d3a6da6128ce084f6e12884935	0	0	0	0	0	0	0	0	0	0	0	0	0	0	0	0	0	3	0	0	0	0	0	0	0	0	0	0	0	0	0	0	0	0	0	0	0	0	0	0	0	0	0	0	0	0	0	0	0
0576fee72f8d070237f7d1f550de6d28	0	0	0	0	0	0	0	0	0	0	0	0	0	0	0	0	0	0	0	0	0	0	0	0	0	0	0	0	0	0	3	0	0	0	0	0	0	0	0	0	0	0	0	0	0	0	0	4	0
059d2bc1f6e6de52eb52a87077898c39	0	0	0	0	0	0	0	0	0	0	0	0	0	0	0	0	0	0	0	0	0	0	0	0	0	0	0	0	0	0	0	0	0	0	0	0	0	0	0	0	50	0	0	0	0	0	0	0	0
05b388c43812a342913ada518ce8449d	0	0	0	0	0	0	0	0	0	0	0	0	0	0	0	0	0	0	114	0	0	0	275	0	0	0	0	0	0	0	16	0	581	0	0	19	0	9	0	0	8	0	0	0	25	0	0	0	0
05d92f2a422ed1636a00b3ff82ff23ce	0	0	0	35	0	0	0	0	0	0	0	0	0	0	0	0	0	0	0	0	0	0	0	0	0	0	0	0	0	0	0	0	0	0	0	0	0	0	0	0	0	0	0	0	0	0	0	0	0
05dc67a2819a3c57a3c31a6fa0e88734	0	0	0	0	0	0	0	0	0	0	0	9	0	0	0	0	0	0	0	0	0	0	0	0	0	0	0	0	0	0	0	0	0	0	0	0	0	0	0	0	0	0	0	0	0	0	0	0	0
05e4b1b0a88403599c1a80f6eeb8e487	0	0	0	0	0	0	0	0	0	0	0	0	0	0	0	0	0	0	0	0	0	0	0	0	0	2	0	0	0	0	0	0	0	0	0	0	0	0	0	0	0	0	0	0	0	0	0	0	0
05e585d107fa17800ca0f9c12c37bc84	0	0	0	0	0	0	0	0	0	0	0	0	0	0	0	0	32	0	0	0	0	0	97	0	0	0	0	0	0	0	0	0	0	0	0	0	0	0	0	0	0	0	0	0	0	0	0	0	0
05ecc616b2a44fbb9021e864a338c0c8	0	0	0	0	0	0	0	0	0	0	0	0	0	0	0	0	0	0	0	0	0	0	0	18	0	0	0	0	0	0	0	0	0	0	0	0	0	0	5	0	0	0	0	0	0	0	0	7	0
05ef5b0c053863f29074e5a269a24273	0	0	0	0	0	0	0	0	0	0	0	0	0	0	0	0	8	0	0	0	0	0	0	0	0	0	0	0	0	0	0	0	0	0	0	0	0	0	0	0	0	0	0	0	0	0	0	0	0
05f6bab1f6c998179aacbb3e21347f92	0	0	0	0	0	0	0	0	0	0	0	0	0	0	0	0	0	0	0	0	0	0	0	0	0	0	0	0	1032	0	0	0	0	0	0	0	0	0	0	0	2654	0	0	0	0	0	0	0	0
05f9eccf1662f5669451872dd097d17b	0	0	0	0	0	0	0	0	0	0	0	0	0	0	0	0	0	0	0	0	0	0	0	0	0	0	0	0	0	0	0	0	0	0	0	0	0	0	0	0	0	0	0	0	0	0	0	0	0
05fb3055eb6f7bf6cdb6c8291dba6c92	0	0	0	0	0	0	0	0	0	0	0	0	0	0	0	0	0	0	0	0	0	0	0	0	0	0	0	0	0	0	0	0	0	0	0	0	0	0	0	0	0	0	0	0	0	0	0	0	296
061ab39b51d2d76500e6a40a3318d7a8	0	64	0	65	78	0	0	0	39	0	43	29	40	0	0	0	31	46	24	37	0	72	943	17	803	35	0	0	0	15	0	0	51	105	19	0	141	8	8	0	0	67	58	0	76	0	0	268	28
061d222bf10615d4d45e3c0be86c8a41	0	0	0	0	0	0	0	0	0	73	0	0	0	0	53	0	0	0	49	0	0	89	0	0	0	187	0	0	0	0	18	0	0	0	0	0	0	58	0	0	0	0	0	0	0	0	0	0	0
063228ccc85a06aba806a40f2a4af850	0	0	0	0	0	0	0	0	0	0	0	0	0	0	0	0	0	0	0	0	0	0	0	0	0	0	0	0	0	0	0	0	0	0	0	0	0	0	0	0	0	0	0	0	0	0	0	0	52
06344087a75c066116051a6cf0243cd6	0	0	0	0	0	0	0	0	0	0	0	0	0	0	0	0	0	14	0	0	0	0	0	0	0	0	0	0	0	0	0	0	0	0	0	0	0	0	0	0	0	0	0	0	0	0	0	0	0
0682fe691dcc1e67b3934159a11d8a2d	0	0	0	0	0	0	0	0	0	0	0	62	0	0	0	0	0	0	0	0	0	0	0	0	0	0	0	0	0	0	0	0	0	0	0	0	0	0	0	0	0	0	0	0	0	0	0	0	0
06b3ea3b44eff782328c0b4ad9446f31	0	0	0	0	0	0	0	0	0	0	0	0	0	0	0	0	0	0	0	0	0	0	0	10	0	0	0	0	0	0	0	0	0	0	0	0	0	0	0	0	0	0	0	0	0	0	0	0	0
06b6cafe3eef50d5846b3a14be8b7b9b	0	0	0	0	0	0	0	0	0	0	0	0	0	0	0	0	0	0	0	0	0	0	0	0	0	0	0	0	0	0	0	0	0	0	0	0	0	0	0	0	0	0	0	0	0	0	44	0	0
06f609f171bea863fed188f4afa119b9	0	0	0	0	0	0	0	0	0	0	0	0	0	0	0	0	0	0	0	0	0	0	0	0	0	0	0	0	0	0	0	0	0	0	0	0	0	0	0	0	0	0	0	16	0	0	0	0	0
06fcab17584649abf056fe61eac6c104	0	0	0	0	0	0	0	0	0	0	0	0	0	0	0	0	0	0	0	0	0	0	0	0	0	226	0	0	0	0	0	0	0	0	0	0	0	0	0	0	0	0	0	0	0	0	0	0	0
0712a8cece7469a3fe483cb33f3eefc2	0	0	0	0	0	0	0	13	0	0	0	0	0	0	0	0	0	0	0	0	0	0	0	0	58	0	0	13	0	0	0	0	0	0	0	0	0	0	0	26	0	0	0	0	53	37	0	0	4
071b771fb40a2718bbe3c5f1f23aacb5	0	0	0	0	0	0	0	0	0	0	0	0	0	0	0	0	0	0	0	0	0	0	0	3	0	0	0	0	0	0	0	0	0	0	0	0	0	0	0	0	0	0	0	0	0	0	0	0	0
0722718d884867b4b1c02698d6052070	0	0	0	0	0	0	54	0	0	0	0	0	0	0	0	0	0	0	0	0	0	0	0	0	0	0	0	0	0	0	0	0	0	0	0	0	0	0	0	0	0	0	0	0	0	0	0	0	0
073347d0799db3f275dfe7d7a0354939	0	0	0	0	0	0	0	0	0	0	0	0	0	0	0	0	0	0	0	0	0	0	0	0	0	0	0	0	0	0	0	0	0	0	0	0	0	0	0	0	0	0	0	0	0	0	0	0	0
074b836cc9213ea7fe3d6c2598e08326	0	0	0	0	0	0	0	0	0	0	0	0	0	0	0	0	0	0	0	2	0	0	0	0	0	0	0	0	0	0	0	0	0	0	0	0	0	0	0	0	0	0	0	0	0	0	0	0	0
07540132b37c26ccd0caf1bf7cb539bf	0	0	0	0	0	0	0	0	0	0	0	0	0	0	0	0	0	0	0	0	0	0	0	0	0	0	0	3	0	0	0	0	0	0	0	0	0	0	0	0	0	0	0	0	0	0	0	0	0
075a76a295f7b75604f3a3241b896837	0	0	0	0	0	0	0	0	0	0	0	0	0	0	0	0	0	212	0	0	0	0	0	0	0	0	0	0	0	0	0	0	0	0	0	0	0	0	0	0	0	0	0	0	0	0	0	0	0
07731329f331cf1d17c22d8eeb5c9187	0	0	0	0	0	0	0	0	0	0	0	0	0	0	0	0	32	0	0	0	0	0	0	0	0	0	0	0	0	0	0	0	0	0	0	0	0	0	0	0	0	0	0	0	0	21	0	0	0
07808941a9d447aec1e59f84f7290d14	0	0	0	0	0	0	0	0	0	0	0	0	0	0	0	0	0	0	0	0	0	0	0	0	0	0	0	0	0	0	0	0	0	0	84	0	0	0	0	0	0	0	0	0	0	0	0	0	0
079062afd17c0fff463a8ed80d919ad6	0	0	0	0	0	0	0	0	0	0	0	0	0	0	0	0	0	0	0	0	0	0	0	0	0	0	0	0	0	0	0	0	0	0	0	0	0	0	0	0	0	0	0	0	0	0	0	0	0
0793d35fec1230afcca64d69e0683dfc	0	0	0	0	0	0	0	0	0	0	0	0	0	0	0	0	0	0	0	0	0	0	0	0	0	0	0	0	0	0	0	0	0	0	0	0	0	0	0	0	0	0	0	0	0	0	0	0	0
079655a84e1149f80933afbcead756a5	0	0	0	0	0	0	0	0	0	0	0	0	0	0	0	0	0	0	0	0	0	38	0	0	0	0	0	0	0	0	0	0	0	0	0	0	0	0	0	0	0	0	0	0	0	0	0	0	0
07a0fa9985e7f6091a469287636afd1f	0	0	0	0	0	0	0	0	0	0	0	0	0	0	0	0	0	0	0	0	0	0	0	0	0	0	0	0	0	0	0	0	0	0	0	0	0	0	0	0	0	0	0	0	0	0	0	0	0
07a653c6a5a8cacd1b66aaef868f1e5c	0	0	0	0	0	0	0	0	0	0	0	0	0	0	0	0	0	0	0	0	0	0	0	0	0	0	0	0	0	0	0	0	0	0	0	0	0	0	0	0	0	0	0	0	0	34	0	0	0
07bb3cb1354fa20dd55a0fd83f94871c	0	0	0	11	0	0	0	0	0	0	0	0	0	0	0	0	0	0	0	0	0	0	0	0	0	0	0	0	0	0	0	0	0	0	0	0	0	0	0	0	0	0	0	0	0	0	0	0	0
07c50229a7012957d7bbd86f10c6c518	0	0	0	0	0	0	0	0	0	0	0	0	0	0	0	0	0	0	0	0	0	0	0	0	6	0	0	0	0	0	0	0	0	0	0	0	0	0	0	0	0	0	0	0	0	0	0	0	0
07d1827b902fbdeb4e513fd4e8e2f73f	0	0	0	0	0	0	0	0	0	0	0	0	0	0	0	0	0	0	0	0	0	0	0	0	0	0	0	0	0	0	0	0	0	4	0	0	0	0	0	0	0	0	0	0	0	0	0	0	0
07e428ff05dc418376326b978aeaecbe	0	0	0	0	0	0	0	0	0	0	0	0	0	0	0	0	227	5	0	0	0	0	0	0	0	0	0	3	0	0	0	2	0	0	0	0	0	0	0	26	0	9	0	3	29	35	0	0	0
07ed54b6a74a4522e0ee95862710b4db	0	0	0	0	0	0	0	0	0	0	0	0	0	0	0	0	0	0	0	0	0	0	0	75	0	0	0	0	0	0	0	0	0	0	0	0	0	0	0	0	0	18	0	0	0	0	0	0	0
07edd0e98272a2cbd7930a5dfba30903	0	0	0	0	0	0	0	0	0	0	0	0	0	0	0	0	0	0	0	0	0	0	0	0	0	0	0	0	0	0	0	0	0	0	0	0	0	0	0	0	0	0	0	0	0	0	0	0	0
07f6cb1e74a04d933a4c62e6f10cbc4b	0	0	0	0	0	0	0	0	0	0	0	0	0	0	0	84	0	0	0	0	0	0	0	0	0	0	0	0	0	0	0	0	0	0	0	0	0	0	0	0	0	0	0	0	0	0	0	0	0
0803cd337bfaf7820c938b8be0098fac	0	0	0	0	0	0	0	0	0	0	0	11	0	0	0	0	0	0	0	0	0	0	0	0	0	0	0	0	0	0	0	0	0	0	0	0	0	0	0	0	0	0	0	0	0	0	0	0	0
082ced5007b0d092861e200216bfba1f	0	0	0	0	0	0	0	0	0	0	0	0	0	0	0	0	0	0	0	0	0	0	0	0	5	0	0	0	0	0	0	0	0	0	0	0	0	0	0	0	0	0	0	0	0	0	0	0	0
082ec68e5c11be09fc1e37aac8d49ab7	0	0	0	0	0	0	0	0	0	0	0	0	0	0	0	0	0	0	0	0	0	0	0	0	0	0	0	0	0	0	0	0	4	0	0	0	0	0	0	0	0	0	0	0	0	0	0	0	0
082ee24b7e1fc14a16ff79f75ede64cb	0	0	0	0	48	0	0	0	295	0	0	0	0	0	78	0	0	226	0	0	0	0	0	16	0	0	0	0	0	0	0	0	0	0	0	0	0	0	0	0	0	0	0	0	0	0	0	0	0
083c44542a0ab21f5da84234425b18b4	0	0	0	0	0	0	0	0	0	0	0	0	0	0	0	0	0	0	0	0	0	0	0	0	0	0	0	0	0	0	0	0	0	1591	0	0	0	0	0	0	0	0	0	0	0	0	0	0	0
084936c6d6385f01308a348934745544	0	0	0	0	0	0	0	0	0	0	0	0	0	0	0	0	0	0	0	0	0	0	0	0	0	0	0	0	0	0	0	0	0	0	0	18	0	0	0	0	0	0	0	0	0	0	0	0	0
085482d8f4dab887c14dd5cac5d3a745	0	0	0	0	0	0	0	0	0	0	0	0	0	0	0	0	28	0	0	0	0	0	0	0	0	0	0	0	0	0	0	0	0	0	0	0	0	0	0	0	0	0	0	0	0	0	0	0	0
087f3e3e1831f48ee89089bfcc7c3de1	0	0	0	0	0	0	0	0	0	0	0	0	0	0	0	0	0	0	0	0	0	0	0	0	0	0	0	0	0	0	0	0	0	0	0	0	0	0	0	0	0	0	0	0	0	0	0	0	0
0886f3183e2765553aa0edc8e858de8c	0	0	0	0	0	0	0	0	0	0	0	0	0	0	0	0	0	0	3	0	0	0	0	0	8	0	0	0	0	0	0	0	0	0	0	0	0	0	0	0	0	0	0	0	0	0	0	0	3
0889d816c8b9de53efab9f3a0286b14f	0	0	0	0	0	0	0	0	0	0	0	0	0	0	0	0	0	0	0	0	0	0	0	0	0	0	0	0	0	0	0	0	0	0	0	0	0	0	0	0	0	0	0	0	0	0	0	0	0
08991826b1fe53ebf542c55ec16f2b51	0	0	0	0	0	0	0	0	0	0	0	0	0	0	0	0	0	0	0	0	0	0	0	0	0	0	0	0	0	0	0	0	0	96	0	0	0	0	0	0	0	0	0	0	0	0	0	0	0
08a7e0ffe5dda34d073ba39d16aadeaf	0	0	0	0	0	0	0	0	0	0	0	0	0	0	0	0	0	0	0	0	0	0	0	27	0	7	0	0	0	0	0	14	18	0	0	0	0	14	0	0	0	0	0	0	0	0	0	0	0
08a9ee7fc4604d899dfc2f9be82e2cf6	0	0	0	0	0	0	0	0	0	0	0	0	0	0	0	0	0	0	0	0	0	0	0	2	6	0	0	0	0	0	0	0	0	0	0	0	0	0	0	0	0	0	0	0	0	0	0	4	0
08cec46e0eab609faf30652a5290106f	0	0	0	0	0	0	0	0	0	0	0	0	0	0	0	0	0	0	0	0	0	0	0	0	0	0	0	0	0	0	0	0	0	0	0	0	0	0	0	0	0	0	0	0	0	0	0	0	0
08d8ddf4245d703bc6582c2709237fad	0	0	0	5	0	0	0	0	4	10	0	0	0	0	0	0	0	0	0	0	0	0	0	0	0	0	0	0	0	0	0	0	0	0	0	0	0	0	0	0	0	0	0	0	0	0	0	0	0
08e418882bfaf58ab61901bbc1c9d38d	0	0	0	0	0	0	0	0	0	0	0	0	0	0	0	0	0	0	0	0	0	0	0	0	0	0	0	0	0	0	12	0	0	0	0	0	0	0	0	0	0	0	0	0	0	0	0	0	0
08ee2606cf0f6f3c659e57cb07dfa898	0	0	0	0	0	0	0	32	0	0	0	0	0	0	0	0	0	0	0	0	0	0	0	0	0	0	0	0	0	0	0	0	0	0	0	0	0	0	0	0	0	0	0	0	0	0	0	0	0
090f10086c092521213417e67847494a	0	0	0	0	0	0	0	0	0	0	0	0	0	0	0	0	0	0	0	0	34	0	0	0	0	0	0	0	0	0	0	0	0	0	0	0	0	0	0	0	4	0	0	0	5	0	0	0	0
09114e577fb2199dc3540a1717a3ce91	0	0	0	0	0	0	0	0	0	0	0	0	0	0	0	0	0	0	0	0	0	0	0	0	0	0	0	0	0	0	0	0	0	0	0	0	0	0	0	0	0	0	0	14	0	0	0	0	0
091676947dd2492080dc230b228a3541	0	0	0	0	0	0	0	0	0	0	0	0	0	0	0	0	0	0	0	0	9	0	0	0	0	0	0	0	0	0	0	0	0	0	0	0	0	0	0	0	0	0	0	0	0	0	0	0	0
0935211f20b2a01c376e96b16ffd9a67	0	37	0	20	0	0	0	0	0	0	0	0	0	0	0	0	183	0	16	0	0	56	0	20	0	91	105	0	0	20	0	0	51	0	0	0	0	0	21	0	0	0	0	51	0	0	0	0	0
09402f94124b72ea5a2f8a81cec522c5	0	0	0	0	0	0	0	0	0	0	0	36	0	0	22	0	0	0	0	0	0	0	0	0	0	0	0	0	0	0	0	0	0	0	0	0	0	0	0	0	0	0	0	0	0	0	0	0	0
0967e19d7f32539cf7ba46a9d91edfbf	0	0	0	0	0	0	0	0	0	0	0	0	156	0	0	0	0	0	0	0	0	0	0	0	101	34	0	0	0	0	0	0	0	0	0	0	0	0	0	0	0	0	0	0	0	0	0	0	0
0998de4b5c1fe6b3d29ad1a81f45fbec	0	0	0	0	0	0	0	0	0	0	0	0	0	0	0	0	0	0	0	0	0	0	0	0	0	0	0	0	0	0	0	0	149	0	0	0	0	0	0	0	0	0	0	0	0	0	0	0	0
099aca6f0a32a3c8ea23e836eeea1075	0	0	0	0	0	0	0	0	0	0	0	0	0	0	0	0	0	0	0	0	0	0	0	0	0	0	0	0	0	0	0	0	0	0	0	0	0	0	0	0	6	0	0	0	0	0	0	0	0
09b0269f1727f5ab3a0aa9028aaab5b6	0	0	0	0	10	0	0	0	0	0	0	0	7	0	0	0	0	0	0	0	0	0	0	0	0	0	0	0	0	0	0	0	0	0	0	0	0	0	0	0	0	0	0	0	0	0	0	0	0
09b24be64ff21a99285d650c0f5f8246	0	0	0	0	0	0	0	0	0	0	0	0	0	0	0	0	0	4	0	0	0	0	0	0	0	0	0	0	0	0	0	0	0	0	0	0	0	0	0	0	0	0	0	0	0	0	0	0	0
09b348dbf24e84049229f473cd8f3323	0	0	0	0	0	0	0	0	0	0	0	0	0	0	0	0	0	0	0	0	0	0	0	0	0	30	0	0	0	0	0	0	0	0	0	0	0	0	0	0	0	0	0	0	0	0	0	0	0
09d958b041a978e417bc8b7e1bb51670	0	0	0	0	0	0	0	0	0	0	0	0	0	0	0	0	0	0	0	0	0	0	0	0	0	0	0	0	0	0	0	0	0	0	0	0	0	0	0	0	0	0	0	0	0	0	0	0	0
09f5024468d7807c4b445c6112b0ad7d	0	469	59	0	0	0	0	0	0	0	91	0	0	0	0	0	0	64	0	0	0	0	0	0	192	0	0	0	0	0	0	0	0	0	0	20	0	0	108	0	0	0	0	0	0	0	0	1305	0
09f67d1a688cf3d921dfe589b2e87e4c	0	0	0	0	0	0	0	0	0	0	0	0	0	0	0	0	0	0	0	0	0	0	0	0	0	0	0	0	0	0	0	0	0	0	0	0	0	0	0	0	0	0	0	0	0	0	0	0	25
0a1168e4fa64b232965dbe97597ec4de	0	0	0	0	0	0	0	0	0	0	0	0	0	0	0	0	0	0	0	0	0	0	0	0	0	0	0	0	0	0	0	0	0	0	0	0	0	0	0	0	0	0	0	0	0	0	0	0	0
0a17270302c848c486a9c64b211a9532	0	0	0	0	0	0	0	0	0	0	0	0	0	0	0	0	0	0	0	0	0	0	0	0	1523	0	0	0	0	0	0	0	0	0	0	0	0	0	0	0	0	0	0	0	0	0	0	0	0
0a17b2552cdc1bcda919060aea141ec6	0	0	0	0	0	0	0	0	0	0	0	0	0	0	0	0	0	0	0	104	0	0	0	0	0	0	0	0	0	0	0	0	0	0	0	0	0	0	0	0	0	0	0	0	0	0	0	0	0
0a21ba5001ba663f4f0a93172fa80bb1	0	0	0	0	0	0	0	0	0	0	0	0	0	0	0	0	19	0	0	0	0	0	0	0	0	0	0	0	0	0	0	0	0	0	0	0	0	0	0	0	0	0	0	0	0	0	0	0	182
0a3140f5aa9f4a5b24b244c0b5126b7b	51	0	0	37	0	0	0	0	0	0	0	0	0	0	0	0	0	0	0	0	0	0	0	0	0	0	0	0	0	0	0	0	0	0	0	0	0	0	0	0	7	0	50	0	0	0	0	0	0
0a54c572f40bf97e435ba95369fdc8d8	0	0	66	0	0	0	0	0	0	0	0	0	0	416	175	0	0	0	0	0	0	0	0	0	374	0	0	0	0	0	0	0	0	0	0	0	0	0	0	0	0	0	0	0	0	0	0	688	0
0a550a6006bb22b44cb04c4cb60b7250	0	0	0	0	0	0	0	0	0	0	0	0	0	0	0	0	0	0	0	0	0	0	0	0	0	16	0	0	0	0	0	0	0	0	0	0	0	0	0	0	0	0	0	0	0	0	0	0	0
0a59c02d57fbb69a22b674664dc8a230	0	0	0	0	0	0	0	0	0	0	0	0	4	0	0	0	0	0	0	0	0	0	0	0	0	0	0	0	0	0	0	0	0	0	0	0	0	0	0	0	0	0	0	0	0	0	0	0	0
0a5fd8271bfa91fa29d4b8c743934ff4	0	0	0	0	0	0	0	0	0	0	0	0	0	0	0	0	0	0	0	0	0	0	0	0	0	0	0	0	0	4	0	0	0	0	0	0	0	0	0	0	0	0	0	0	0	0	0	0	0
0a62d3f020de1b7c160cf57b624b628e	0	0	0	0	0	0	0	61	0	0	0	0	0	0	36	0	0	26	0	0	0	0	0	11	27	0	0	0	17	0	0	0	0	0	0	0	0	0	0	0	0	175	0	0	6	0	42	0	18
0a6fe11bf9e6a62d37786a0e4b566afe	0	0	0	0	0	0	0	0	0	0	0	0	0	3	0	0	0	0	0	0	0	19	0	0	0	0	0	0	0	0	0	0	0	0	0	0	0	0	0	0	0	0	0	0	0	0	0	0	0
0a93d7cf34d5d29d0e8f11d94885f4c7	0	0	0	0	0	0	0	0	0	0	0	0	0	0	0	0	0	59	0	0	0	0	0	0	0	0	0	0	0	29	0	0	0	0	0	0	0	0	0	0	0	0	0	0	0	0	0	0	0
0aa2686d7d010c0981675b39b99512a9	0	0	0	0	0	15	33	0	0	7	0	0	0	0	0	44	0	0	0	0	0	0	0	0	0	0	0	0	0	0	0	0	0	0	0	0	0	0	0	0	0	0	0	0	0	0	0	0	0
0ac5b51e4f92f65f1138b9a6e4b01a98	0	0	0	0	0	0	0	0	0	0	0	0	0	0	0	0	0	0	0	0	0	0	0	0	2	0	0	0	0	0	0	0	2	0	0	0	0	0	0	0	0	0	0	0	0	0	0	0	0
0acbfa77510a1bd3ab89755485ff259f	0	0	0	0	0	0	0	0	0	0	0	0	0	0	0	0	0	0	0	0	0	0	0	0	0	0	0	0	0	0	0	0	0	0	10	0	0	0	0	0	0	0	0	0	0	0	0	0	0
0afd0442ef2187335d5cb4aa53696cfb	0	0	0	0	0	0	0	0	0	0	0	0	0	0	0	0	0	0	0	0	0	0	0	0	0	0	0	0	0	0	0	0	0	0	0	0	0	0	0	0	0	0	0	0	0	0	0	0	0
0afe00d616f5c60132373e2902a6485c	0	0	0	0	0	22	0	0	0	0	0	0	0	0	0	0	0	0	0	0	0	0	0	0	0	0	0	0	0	0	0	0	0	0	0	0	0	0	0	0	0	0	0	0	0	0	0	0	0
0b006cc6d8f1e9455beb79ab0cffc225	0	0	0	0	0	0	0	0	0	0	0	0	0	0	0	0	0	0	0	0	0	0	0	8	0	11	0	0	0	0	0	0	8	0	0	0	0	0	0	0	0	6	0	0	0	0	0	3	0
0b08d3e74ec3a8491619d92d1c5b9914	0	0	0	0	0	0	0	0	0	0	131	0	0	0	103	0	0	0	0	0	0	0	0	0	0	0	0	0	0	0	0	0	0	0	0	0	0	0	0	0	0	0	0	0	0	0	0	0	0
0b16155e8790b7592f401c3a99c2e9fc	0	0	0	0	0	0	0	0	0	0	0	0	0	791	0	0	0	0	0	0	0	0	0	0	0	0	0	0	0	510	0	0	1613	0	0	0	0	0	0	0	0	0	0	0	0	0	0	0	0
0b1c108726ae318275bda038f645fe5c	0	0	0	0	0	0	0	0	0	0	0	0	0	0	0	0	0	0	0	0	0	0	0	0	0	0	0	0	0	0	0	0	0	0	0	0	0	0	0	0	0	0	0	0	0	0	0	0	0
0b2a6d69f6dccd4221a649bf3993fc2f	0	0	11	0	0	0	0	114	26	0	8	0	0	0	0	0	0	0	0	0	0	0	0	0	0	0	0	0	17	0	0	0	0	0	0	0	0	39	0	0	41	0	0	0	12	55	0	0	0
0b420e39ca42e195fddc2f798b81d380	0	0	0	0	0	0	0	126	0	0	0	0	94	0	0	0	0	0	0	0	0	0	0	0	0	0	0	0	0	0	0	0	0	0	0	0	0	0	0	0	0	0	0	0	0	0	0	0	0
0b57b80b611bde8d980e85cabb856de0	0	0	0	0	0	5	0	0	0	0	0	0	0	0	0	3	0	0	0	0	0	0	0	0	0	0	0	12	0	0	7	0	0	6	0	0	0	0	0	0	0	0	0	0	0	0	0	7	0
0b74a69964cbff178936d1044d919e13	0	0	0	0	0	0	0	0	0	0	0	0	0	0	0	0	0	0	0	0	0	0	0	0	0	0	0	0	0	0	0	0	0	0	0	0	0	0	0	0	0	0	0	0	0	0	0	0	0
0b84a42f9cfdf9241cbf62c5fb97eb9b	0	0	0	0	0	0	0	0	0	0	319	0	0	0	0	0	0	0	0	0	0	0	0	0	0	0	0	0	0	0	15	14	0	0	0	0	0	0	0	0	0	0	0	0	0	0	0	0	0
0b85c637ecd66ef5eca1a44938d8dec9	0	0	0	0	0	0	0	0	0	0	0	0	0	0	0	0	0	0	0	0	0	0	0	0	0	0	0	0	0	0	0	0	0	0	0	0	0	0	0	0	0	0	0	0	0	0	0	0	7
0b9b4967d946f1dc60c4df8b6ebe62ca	0	0	0	0	0	0	0	0	0	0	0	0	0	0	0	0	0	0	0	0	0	0	0	0	0	0	0	0	0	0	0	0	0	0	0	0	0	0	0	0	0	0	3	0	0	0	0	0	0
0bb9b49bb784dd4655eac9b26a1f6ca4	0	0	0	0	0	0	0	0	0	0	0	0	0	0	0	0	0	0	0	0	0	0	0	0	0	0	0	0	0	0	0	0	0	0	0	0	0	0	0	0	0	251	0	0	0	0	0	0	0
0bbbb6a8f7be85549cdb3c542670bf99	0	0	0	0	0	0	0	0	0	0	0	0	0	0	0	0	0	0	0	0	0	0	0	0	0	2	0	0	0	0	0	0	0	0	0	0	0	0	0	0	0	0	0	0	0	0	0	0	0
0bc017a5517ea3280e665be4fd0ce836	0	0	0	0	0	0	0	0	0	0	0	0	0	0	0	0	0	0	0	0	0	0	0	0	0	0	0	0	0	0	0	0	0	0	0	0	0	0	0	0	0	0	0	0	0	0	0	0	0
0bc12ece0a66334106be7c13dfe339ea	0	0	0	0	0	0	0	0	0	0	0	0	0	0	0	0	0	0	0	0	0	0	0	0	0	0	0	0	0	0	0	0	0	0	0	0	19	0	0	0	0	0	0	0	0	0	0	0	0
0bdaec5ee6e6a095875930749ae6bebb	0	0	0	0	34	0	0	0	0	0	0	0	0	0	0	0	0	0	0	0	0	0	0	0	0	0	0	0	0	0	0	0	0	0	0	0	0	0	0	0	0	0	0	71	56	0	0	0	0
0bf3f9b9838affdcdaf2255d9e370129	0	0	0	14	0	0	0	0	0	0	0	0	0	29	0	29	0	0	99	0	0	0	58	114	0	0	0	26	0	0	28	0	61	45	0	0	0	23	0	0	0	113	0	19	0	0	0	0	0
0c186e99f46aefa4f5f3320850f8fe91	0	0	0	0	0	0	0	0	0	0	0	0	0	0	0	0	0	0	0	0	0	0	0	0	0	0	0	0	0	0	93	0	0	0	0	0	0	0	0	0	0	0	0	0	0	0	0	0	0
0c20694a2b76b2f99f727f602d5f7b57	0	0	0	0	0	0	33	0	0	0	0	0	0	0	0	0	0	0	0	0	0	0	0	0	0	0	0	0	0	0	0	0	0	0	0	0	0	0	0	0	0	0	0	0	0	0	0	0	0
0c2851d111d10f22c53c75964325e48b	0	0	0	0	0	0	0	0	0	0	0	0	0	0	0	0	0	0	0	0	0	0	0	0	0	0	0	0	0	0	0	0	0	0	0	0	0	0	0	0	0	0	0	0	0	0	0	0	0
0c2b3a3817c00927f2e433714e9762c4	0	0	0	0	0	0	0	0	0	0	0	0	0	0	0	0	0	0	0	0	0	0	0	0	0	0	0	0	0	0	0	0	0	0	0	0	0	0	0	0	0	0	0	0	0	0	0	0	2
0c4b0cd2ddb9c8c6af2662b34b688637	0	0	0	0	0	0	0	0	0	0	0	0	0	0	0	0	0	54	152	0	0	0	0	72	0	0	0	0	0	0	22	0	0	0	0	0	0	47	0	0	0	0	0	0	0	0	0	0	68
0c4f188ff1b485f888f92b3aca0a5769	0	0	0	0	0	0	0	0	0	0	0	0	0	0	0	0	0	0	52	0	0	0	0	40	0	0	0	0	0	0	0	0	0	0	0	0	0	0	0	0	0	0	0	0	0	0	0	0	0
0c52e3545363643c66d186e5a60d7e8b	0	0	0	0	0	0	0	0	0	0	0	0	0	0	0	0	0	0	0	0	0	0	0	0	0	0	0	0	0	0	0	0	0	0	0	0	0	0	4	0	0	0	0	0	0	0	0	0	0
0c687e29cb04f23225cbbfb0d5915c05	0	0	0	0	0	0	0	0	0	0	0	0	0	0	0	0	0	0	0	0	0	0	0	0	0	0	0	0	0	0	0	0	0	0	0	0	0	0	0	0	0	0	0	0	0	0	0	13	0
0c74388ef45d1e1d173c471ddaa95c64	0	0	0	0	0	0	0	0	0	0	25	0	27	0	0	0	0	0	35	0	0	0	0	0	0	0	0	0	0	0	0	0	0	0	0	0	0	0	0	0	0	0	0	0	0	0	0	0	0
0c798b90864349df8e4db0b4db8e34e8	0	0	0	0	0	0	0	0	0	0	19	75	0	0	0	0	0	0	0	0	0	0	0	0	0	0	0	0	0	0	0	0	0	0	0	0	0	0	0	0	0	0	0	0	0	0	0	48	0
0c97b0805998924d3d72b90a12d6e5d8	0	0	0	0	0	0	0	0	3	0	0	0	0	0	0	0	0	0	0	0	0	0	0	0	0	0	0	0	0	0	0	0	0	0	0	0	0	0	0	0	0	0	0	0	0	0	0	0	0
0c9f9badf61206a231872369d120dd22	0	0	0	15	0	0	0	0	0	0	0	0	0	0	0	0	0	0	0	0	0	0	0	0	0	0	0	0	0	0	0	0	0	0	0	0	0	0	0	0	0	0	0	0	0	0	0	0	0
0cba4965032d66671b21ec40569abc45	0	33	0	0	0	0	0	0	0	24	0	0	0	66	0	0	151	0	0	0	0	11	93	287	0	0	0	0	0	0	0	28	28	0	0	0	0	0	0	0	0	0	19	0	0	0	0	0	0
0cc054bb867e3fd27ae6168337579792	0	0	0	0	0	0	0	0	0	0	0	0	0	0	0	0	0	0	0	0	0	0	0	0	0	0	0	0	0	0	0	0	0	0	0	0	0	0	0	0	0	0	0	0	0	65	0	0	0
0cf073d878a9d91e2ae74748f647a6ce	0	0	0	0	0	0	0	0	0	0	0	0	0	0	0	0	0	0	0	0	0	0	0	0	0	0	0	0	0	0	0	0	0	0	0	0	0	0	0	0	0	0	0	0	0	0	0	0	0
0cf6a037300dcdd808c0df5701f5587f	0	81	0	0	29	0	0	48	0	29	38	72	0	51	109	0	0	109	0	206	0	0	0	252	208	119	0	20	127	0	0	0	0	0	0	0	0	0	0	117	184	160	0	0	108	58	0	428	180
0d03b63b63c6293174a9eeb92c750312	0	0	0	0	0	0	0	0	0	0	0	0	0	0	0	0	0	2	0	0	0	0	0	0	0	0	0	0	0	0	0	0	0	0	0	0	0	0	0	0	0	0	0	0	0	0	0	0	0
0d087f6a612980430728d7accb39561e	0	0	0	0	0	0	0	0	0	0	0	0	0	0	0	0	0	0	0	0	0	0	0	0	0	0	0	0	0	0	0	0	0	2	0	0	0	0	0	0	0	0	0	0	0	0	0	0	0
0d09668913d1567b40fbab651b2368a2	0	0	0	0	0	0	0	0	0	0	0	0	0	0	0	0	0	0	0	0	0	0	0	0	0	0	0	0	0	0	0	0	0	0	0	0	0	0	0	0	0	0	0	0	0	0	2	0	0
0d0cca06f398bf8a0a7d77e7667793bc	0	0	0	0	0	0	0	0	0	0	0	0	0	0	0	0	0	0	0	0	0	0	0	0	0	0	0	0	0	0	0	0	0	0	0	0	0	0	0	0	0	0	0	0	0	0	0	0	0
0d0dc7397978705b453bcd7d28980fd1	0	0	0	0	0	0	0	0	0	0	0	0	0	0	0	106	0	0	0	0	0	0	0	0	0	0	0	0	0	0	0	0	0	0	0	0	0	0	0	0	0	0	0	0	0	0	0	0	0
0d192373ea72de289a9a6360972adfa6	0	0	0	0	0	0	0	0	0	0	0	0	0	0	0	0	0	0	0	0	0	0	0	0	0	0	0	0	0	0	0	0	0	0	0	0	0	0	0	0	0	0	0	0	36	0	0	0	0
0d24b5f0ecaf6eb0d50433cab1e6441f	0	0	0	0	0	0	0	0	0	0	1531	0	0	0	0	0	0	0	0	0	0	0	0	0	0	0	0	0	0	0	0	0	0	0	0	0	0	0	0	0	0	0	0	0	0	0	0	0	0
0d24d8680cd6e35420c6e01101f426d3	0	0	0	0	0	0	0	0	0	0	0	0	0	0	0	0	0	0	0	0	0	0	0	0	0	0	0	0	0	0	0	0	13	0	0	0	0	0	0	0	0	0	0	0	0	0	0	0	0
0d3e2c90a15be8cd029cd15d486bd183	0	0	0	0	0	0	0	0	0	0	0	0	0	0	0	0	0	92	0	0	0	0	0	0	0	0	0	0	0	0	0	0	0	0	0	0	0	0	0	0	0	0	0	0	0	0	0	0	0
0d4f1712c9e938afb4fcabadf75e443a	0	0	0	0	0	0	0	0	0	0	0	0	0	0	0	0	0	0	0	0	0	0	0	0	0	0	0	24	0	8	0	0	0	0	0	0	0	0	0	66	0	0	0	0	0	0	0	0	0
0d536966cbd7116be581ad744379130e	0	0	0	0	0	9	0	0	0	0	0	0	0	0	0	0	0	0	0	0	0	0	0	0	0	0	0	0	0	0	0	0	0	0	0	0	0	0	0	0	0	0	0	0	0	0	0	0	0
0d55b4cdfa79fa6a7620cd3bbafbc3c7	0	0	0	0	105	0	0	0	0	111	0	0	0	0	0	0	0	0	0	0	0	0	0	0	0	0	0	0	0	0	0	0	0	0	0	0	0	0	0	0	0	0	0	0	0	0	0	0	0
0d5bb7fe0dc90a05b09ef9205f352890	0	0	0	0	0	0	0	0	0	0	0	0	0	0	0	0	0	0	0	0	0	0	0	0	0	0	0	0	0	0	0	0	0	0	0	0	0	0	0	0	0	0	0	0	0	0	0	0	0
0d6130c2490d4fbcc447194523da215b	0	0	0	0	0	0	0	0	0	0	0	0	0	0	0	0	0	0	0	0	0	0	0	0	0	0	0	0	0	0	0	0	0	0	0	0	0	0	0	0	0	3	0	0	0	0	0	0	0
0d664956246dac6643653ff88ce60735	0	0	0	0	0	0	0	0	0	0	0	0	0	0	9	0	0	0	0	0	0	0	0	0	0	11	0	0	0	0	0	0	0	0	0	0	0	0	0	0	0	0	0	0	0	0	0	14	0
0d71041932b1ec4d678c05bb0aa8512b	0	0	0	0	0	0	0	0	0	0	0	0	0	0	0	0	0	0	0	0	0	0	0	0	0	0	0	0	0	0	0	0	0	0	0	0	0	0	0	0	0	13	0	0	0	0	0	0	0
0d7e2e20b319d53b0ac7a163ab1071dc	0	0	0	0	0	0	0	0	0	0	0	0	0	0	0	0	0	0	0	0	0	0	0	9	0	0	0	0	0	0	0	0	9	0	0	0	0	0	0	0	0	0	0	0	0	0	0	0	0
0d8123285c59fd4a98e883b848595845	0	0	0	0	0	0	0	0	0	0	0	0	0	0	0	0	0	0	0	0	0	0	0	0	0	0	0	0	0	0	0	0	13	0	0	0	0	0	0	0	0	0	0	0	0	0	0	0	0
0d9bd6e3806a867c134fe99a85b65b1f	0	0	0	0	0	0	0	0	0	0	0	0	0	0	0	0	0	0	0	0	0	0	0	0	0	0	0	0	0	0	0	0	0	0	0	0	0	0	0	0	0	0	0	0	0	0	5	0	0
0da31991861d7e0dfc185eb63084f90a	0	0	0	0	0	0	0	0	0	0	0	2	0	0	0	0	0	0	0	0	0	0	0	10	0	0	0	0	0	0	0	0	0	0	0	0	0	0	0	0	0	7	0	0	4	2	0	4	0
0dc45643ac6439d9cf3912fb5f37e711	0	0	0	0	0	0	0	0	3	0	0	0	0	0	0	0	0	0	0	0	0	0	0	0	0	0	0	0	0	0	0	0	0	0	0	0	0	0	0	0	0	0	0	0	0	0	0	0	0
0de0aa830317fb32fb830938f742092e	0	0	0	0	0	0	0	0	0	0	0	0	0	0	0	0	0	0	0	0	0	0	0	0	0	0	0	0	0	0	0	0	0	0	0	0	0	0	0	0	0	0	0	0	0	0	0	0	0
0decba607d010a5dad1c80cda51e4caa	0	0	0	0	0	0	0	0	0	0	0	0	0	0	0	0	0	0	0	0	0	0	0	0	0	0	0	0	0	0	0	0	0	0	0	0	0	0	0	0	0	0	0	0	0	32	0	0	0
0deed87490882656e9b278daa132153f	0	0	0	0	0	0	0	0	0	0	0	0	0	0	0	0	0	0	0	0	0	0	0	0	0	0	0	0	0	0	0	0	0	0	0	0	0	0	0	0	0	0	0	0	0	0	0	0	10
0df3a88b50d200327145255ad1304208	0	0	0	0	0	0	0	0	0	0	20	0	0	0	0	0	0	0	0	0	0	0	0	0	0	0	0	0	0	0	0	0	0	0	0	0	0	0	0	0	0	0	0	0	0	0	0	0	0
0df3ea86a1a5b44bd1143ca6125da0a9	0	0	0	0	0	0	0	0	0	0	0	0	0	0	0	0	0	0	0	0	0	0	0	0	0	0	0	0	0	0	0	0	7	0	0	0	0	0	0	0	0	0	0	0	0	0	0	0	0
0e02c5fa3e3b800401f42c238ae24203	0	0	0	0	0	0	0	0	0	0	0	0	0	0	24	0	0	0	0	0	0	0	0	0	0	0	0	0	0	0	0	0	0	0	0	0	0	0	0	0	0	0	0	0	0	0	0	0	0
0e05efe267b6226eca187c81c272d7f7	19	0	0	0	0	0	0	0	0	0	0	0	0	0	0	0	0	0	0	0	0	0	0	0	0	0	0	0	0	0	0	0	0	0	0	0	0	0	0	0	0	0	0	0	0	0	0	0	0
0e08192325a0299a0d2771a4e1d96ae6	0	0	0	0	0	0	0	0	0	0	0	0	0	0	0	71	0	0	0	0	0	0	0	0	0	0	0	0	0	0	0	0	0	0	0	0	0	0	0	0	0	0	0	0	0	0	0	0	0
0e1d7c4610da57cbb71326ab48b9d22f	0	0	0	0	0	0	0	0	0	0	0	0	0	8	0	0	0	0	0	0	0	0	0	0	0	0	0	0	0	0	0	21	0	0	37	0	0	0	0	0	0	0	0	0	0	0	0	17	0
0e407d9affdcdf77e243e0af3f76d1df	0	0	0	0	0	0	0	0	0	0	0	0	0	0	23	0	0	0	0	0	0	0	0	0	0	0	0	0	0	0	0	0	0	0	0	0	0	0	0	0	0	0	0	0	0	0	0	0	0
0e472a6c83302752cd79efe1c50bbc92	0	0	0	0	0	0	0	6	0	0	0	0	0	0	0	0	0	16	0	21	0	0	0	0	0	0	0	0	0	0	0	0	0	137	0	0	0	0	87	0	0	13	0	0	0	0	0	0	90
0e64607d314cc8b44818605a01d4f1a5	0	0	0	0	0	0	0	0	0	0	0	0	0	0	0	0	0	0	0	0	0	0	0	0	0	0	0	0	0	0	0	0	0	0	0	0	0	0	0	0	0	0	0	0	0	3	0	0	0
0e683a5a8bb257671543eb9ec0d14267	0	0	0	0	0	0	0	0	0	0	0	0	0	0	0	0	0	0	0	0	0	0	0	0	0	0	0	0	0	0	0	0	0	0	0	0	0	0	0	0	0	0	0	0	0	3	0	0	0
0e6b74d8e98418189e1148123c0b5ee5	0	0	0	0	0	0	0	0	0	0	0	0	0	0	0	0	6	3	0	0	0	0	0	0	0	0	0	0	0	0	0	0	0	0	0	0	0	0	0	0	0	0	0	0	0	0	0	0	0
0e7a361bcb03d8c0a7fc913f25a9a675	0	0	0	0	0	0	0	0	0	0	0	0	0	0	0	0	0	0	0	0	0	0	0	0	0	0	0	0	0	0	0	0	3	0	0	0	0	0	0	0	0	0	0	0	0	0	0	0	0
0e86b1523f3fe937755abbbf3e5d8598	3	0	0	0	0	0	0	0	0	0	0	0	0	0	0	0	0	0	0	0	0	0	0	29	0	0	0	0	0	0	0	0	0	0	0	0	0	0	0	0	0	0	0	0	0	0	0	0	0
0e87526dce622ab2e929ac886bb35cbf	41	0	0	0	0	0	0	0	0	0	0	0	0	0	0	0	0	0	0	41	0	0	0	0	0	0	0	0	0	0	0	0	0	0	0	0	0	0	0	0	0	0	0	0	0	0	0	0	0
0e91d889f053bbe1975447e8e3c02c22	0	0	0	0	0	0	0	0	0	0	0	0	0	0	0	0	0	0	0	0	0	0	0	0	0	0	0	0	0	0	0	0	0	0	0	0	0	0	0	0	0	0	0	0	0	0	0	0	0
0e95b7c1a1e60f90a1f547c813823083	0	0	0	0	0	0	0	0	0	0	0	0	0	0	0	0	0	0	0	0	0	0	0	0	0	0	0	0	0	0	0	0	0	0	0	0	0	0	0	0	0	0	0	0	0	0	0	0	0
0eb0ee3c6ab5fc11c7a6c38c350d95a2	0	0	0	0	0	0	0	0	0	0	0	0	0	0	0	0	0	0	0	0	0	0	0	0	0	0	0	0	0	0	0	0	0	0	0	0	0	0	0	0	7	0	0	0	0	0	0	0	0
0eb67fb11f0ef3121096dfdf1e1d941d	0	0	0	0	0	0	0	0	0	0	0	0	0	0	0	0	0	0	0	7	0	0	0	0	0	0	0	0	0	0	0	0	0	0	0	0	0	0	0	0	0	0	0	0	0	0	0	0	0
0ec7142df0088658566bb7cc789d996b	0	0	0	0	0	0	0	0	0	0	0	0	0	0	0	0	2	0	0	0	0	0	0	0	0	0	0	0	0	0	0	0	0	0	0	0	0	0	0	0	0	0	0	0	0	0	0	0	0
0edea23fb12f26dee4205f003f21966f	0	0	0	0	0	0	0	0	44	0	0	0	0	0	34	0	0	0	0	0	0	0	153	0	0	0	0	0	0	0	0	0	0	0	0	0	0	0	0	0	0	0	0	0	0	0	0	51	0
0efbefc63c52ae4bfb163ec3d7a10c43	0	0	0	12	0	26	0	0	0	0	0	0	0	0	0	0	0	0	0	0	0	0	0	6	0	0	0	0	0	0	0	0	0	0	0	0	0	0	0	0	0	0	0	0	0	0	0	0	0
0f19a28c9c46905c15677db7341ebe83	0	0	0	0	0	0	0	0	0	0	0	0	0	0	0	0	0	0	0	0	0	0	0	0	0	0	0	0	0	0	0	0	0	0	0	62	0	0	0	0	0	0	0	0	0	0	0	0	0
0f2585eb2c5c9c9c61c4da336c360310	0	0	0	0	0	0	0	0	0	0	0	0	0	0	0	0	0	0	0	0	0	0	0	0	0	0	0	0	0	0	0	0	0	0	0	0	0	0	0	0	0	0	0	0	0	0	0	0	0
0f3318bca434f37c5d0130d517939686	0	6	0	0	0	0	0	0	0	0	0	0	0	0	0	0	0	0	0	0	0	0	0	0	0	0	0	0	0	0	0	0	0	0	0	0	0	0	0	0	0	0	0	0	0	0	0	0	0
0f3fb5438f04a22232a2f88ffd6c9b5f	0	0	0	0	0	0	0	0	0	0	0	0	0	0	0	0	0	0	0	0	0	0	0	0	0	0	0	0	0	0	0	0	0	0	0	0	0	0	6	0	0	0	0	0	0	0	0	0	0
0f4b329fc1b16452ce1be4b055076dea	0	0	0	0	0	0	0	0	0	0	0	0	0	0	0	0	0	0	0	0	0	0	0	0	0	0	0	2	0	0	0	0	0	0	0	0	0	0	0	0	0	0	0	0	0	0	0	0	0
0f594c51c339e16e0c6befeda4277f76	0	0	0	0	0	0	0	0	0	0	0	0	0	0	0	0	0	0	0	0	0	0	10	0	0	0	0	0	0	0	0	9	12	0	8	0	0	0	30	0	9	0	0	0	6	0	0	0	8
0f5bc696921e2b253d48ca2fc9c1c7bd	0	0	0	0	0	0	0	0	0	0	0	0	0	0	0	0	0	0	0	0	0	0	0	0	0	0	0	0	5	0	0	0	0	0	0	0	0	0	0	0	14	0	0	0	0	0	0	0	0
0f5c4510f57b4cf99bf8057ec3ca06f9	0	0	0	0	0	0	0	0	0	0	0	6	0	0	0	0	0	0	0	0	0	0	0	0	0	0	0	0	0	0	0	0	0	0	0	0	0	0	0	0	0	0	0	0	0	0	0	0	0
0f65e36c9587248c92a0bcc94f137eda	0	0	0	0	0	0	0	7	0	0	0	0	0	0	0	0	0	0	0	0	0	0	0	0	0	0	0	0	0	0	0	0	0	0	0	0	0	0	0	0	0	0	0	0	0	0	0	0	0
0f83349fdf95e38cbc47f0c0f5456f66	0	0	0	0	0	0	0	0	0	0	0	0	0	0	0	0	0	0	0	0	0	0	0	0	12	0	0	0	0	0	0	0	0	0	0	0	0	0	0	4	5	0	0	0	0	0	0	0	0
0f8720f2488440384ae1ce9f16feb065	0	0	0	0	0	0	0	0	0	0	0	0	0	0	0	0	0	0	0	0	0	0	0	0	0	0	0	0	0	0	0	0	0	0	0	0	0	0	0	0	0	0	0	0	0	0	0	0	0
0fc7f6078c04917a4280528145168b83	0	0	0	0	0	0	0	0	0	0	0	0	0	0	0	0	0	0	0	0	0	14	0	0	0	0	0	0	0	0	0	0	0	0	0	0	0	0	0	0	0	0	0	0	0	0	0	0	0
0fda532971fb15f97854e44d38c39a73	0	27	0	0	0	0	0	0	0	0	0	0	0	0	0	0	0	0	0	0	0	49	116	0	0	0	40	0	0	78	0	0	0	0	0	0	0	0	0	0	0	0	0	0	0	0	0	0	63
0fefaa252abd7c96e3137634b16537b3	0	0	0	0	0	0	0	0	0	0	0	0	0	0	0	0	0	0	0	0	0	0	0	0	3	0	0	0	0	0	0	0	0	0	0	0	0	0	0	0	0	0	0	0	0	0	0	0	0
0ff07bc78d614f28b78eb67eaf6ad388	0	0	0	0	0	0	18	0	0	0	0	0	0	0	0	0	0	0	0	0	0	0	0	0	0	0	0	0	0	0	0	0	0	0	0	0	0	0	0	0	0	0	0	0	0	0	0	0	0
1005077fe898bfc4e81dc0fcf68ef51d	0	0	0	0	0	0	0	0	0	0	0	0	0	0	0	0	21	0	0	0	0	0	0	0	0	0	0	0	0	0	0	0	0	0	0	0	0	0	0	0	0	0	0	0	0	0	0	0	0
105ad2a2ba00d90695fc8856f316681d	0	0	0	0	0	0	0	0	0	0	0	0	0	0	0	0	0	0	0	0	0	5	0	0	0	0	0	0	0	0	0	0	0	0	0	0	0	0	0	0	0	0	0	0	0	0	0	0	0
1071fc1bd373f23e7377dcf2e798cdb1	0	0	0	0	0	0	0	0	0	0	0	0	0	0	0	0	0	0	0	0	0	0	0	0	0	0	0	0	0	0	0	0	0	0	0	0	0	0	0	0	0	0	0	0	0	0	0	0	0
10722d0c474aa6f0d5424b428dc59db3	0	0	0	0	0	0	0	0	0	0	0	0	0	0	0	0	0	0	0	9	0	0	0	0	0	0	0	0	0	0	0	0	0	0	0	0	0	0	39	0	0	0	24	0	0	0	6	10	52
10726dc2518a9bed8ff9c851e5ee0182	0	0	0	0	0	0	0	0	0	0	0	0	0	0	0	0	0	0	0	0	0	0	0	27	0	0	0	0	0	0	0	0	0	0	0	0	0	0	0	0	0	0	0	0	0	0	0	0	0
109bbd93639f8144951c74fa49df47ed	0	0	0	0	13	0	0	0	0	0	0	59	0	0	0	0	0	0	0	0	0	32	0	13	15	0	0	0	0	0	0	0	0	0	0	0	0	0	0	0	0	0	0	0	0	0	0	0	0
10b4fed6cce2a7158d224ad1d5ed3955	0	0	0	0	0	0	0	0	0	0	0	0	0	0	0	0	0	0	0	0	0	0	0	0	0	0	0	0	0	0	0	0	0	0	0	0	0	0	0	0	0	0	0	0	0	0	0	0	0
10b9fb634702f79b2cd1de94fab026b7	0	0	0	0	0	0	0	0	0	0	0	0	0	0	0	0	0	0	0	0	0	0	0	0	0	0	0	0	0	0	0	0	0	0	0	0	0	0	0	0	0	0	0	0	0	0	0	11	0
10d7839f7cdbdc16cbedc585d227ef76	0	0	0	0	0	0	0	0	0	0	33	17	0	0	0	0	21	0	0	0	0	0	0	0	0	0	0	0	0	0	0	0	0	0	0	0	0	0	0	0	0	0	0	0	0	0	0	0	0
10e2503cc83d49de3bde0da7140aa99c	0	0	0	0	0	0	0	0	0	0	0	0	0	0	0	0	0	0	0	0	0	0	0	0	0	0	0	0	0	0	0	0	0	0	0	0	0	0	0	0	0	0	0	0	0	0	0	3	0
10e890edec0b5bb45339bac553852a62	0	0	0	0	0	0	0	0	0	0	0	0	0	0	12	0	7	0	0	0	0	0	0	0	0	0	0	0	0	0	0	0	0	0	0	0	0	0	0	0	0	9	0	0	0	7	0	0	0
10ff7178db1b7cebce63e3b208408b2f	0	0	0	0	0	0	0	0	0	42	0	0	0	0	0	0	46	0	67	0	0	0	0	0	0	0	0	0	0	0	0	0	0	0	0	0	0	0	0	0	0	0	0	0	0	0	0	0	212
10ff71e9712eae0ee050541e34947af1	0	0	0	0	0	0	0	0	0	0	0	0	0	0	0	0	0	0	0	0	0	0	0	0	0	0	0	0	0	0	0	0	0	0	0	0	0	0	0	0	0	0	0	0	0	0	0	0	0
1109f120dbbd1ff019ee917e6a34bd69	0	0	0	0	0	0	0	0	0	0	0	0	0	0	0	0	0	0	0	0	0	0	0	0	0	0	0	0	0	0	0	0	0	0	35	0	0	0	0	0	0	0	0	0	0	0	0	0	0
11139544a2b85eacdb525cea7c2caf3a	0	0	0	0	227	0	0	107	0	0	123	0	0	352	260	0	0	110	0	0	0	0	0	54	0	0	0	0	0	0	0	0	0	0	0	0	0	0	4	0	0	0	0	0	0	0	0	0	1069
11364c949d2e2b04e7728269c0222022	0	0	0	0	0	0	0	0	0	0	0	0	0	0	0	0	0	0	0	0	0	0	0	0	0	0	0	0	0	2	0	0	0	0	0	0	0	0	0	0	0	0	0	0	0	0	0	0	0
114af302ecd25481c635d39c2fce4767	0	0	0	0	0	0	0	0	0	0	0	0	0	0	0	0	0	0	0	0	0	0	0	0	0	0	0	0	0	0	30	0	43	0	0	0	0	0	0	0	0	0	0	0	0	0	0	0	0
1162e1aa6d1d1225b6c44b5a35c35f6d	0	0	0	0	73	0	0	0	0	0	0	0	0	0	0	0	0	0	81	0	0	0	0	0	0	0	0	0	0	0	22	0	0	0	0	0	0	0	0	0	0	0	0	0	0	0	0	0	0
1188fc4db9ee72686614ecd0ffca797e	0	0	0	0	0	0	0	0	0	0	0	0	0	0	0	0	0	0	0	0	0	0	0	0	0	0	0	0	0	0	0	0	0	0	0	0	0	0	0	0	0	0	0	0	0	0	0	0	4
1190cbac66a34b3ea094323603965f57	0	0	0	0	0	0	0	0	0	0	0	0	0	0	0	0	0	0	0	0	0	0	0	0	0	0	0	0	0	0	0	0	0	0	0	0	13	0	0	0	0	0	0	0	0	0	0	0	0
11955234ae9f8246ab56934df1390c30	0	0	0	0	0	0	0	0	0	0	0	0	0	0	0	0	0	0	0	0	0	0	0	0	0	0	0	0	0	0	0	0	0	0	0	0	0	0	0	0	0	0	0	0	0	0	0	0	0
1199550a198a7f870ddad1ab0e5d49a4	0	0	0	0	0	0	0	0	0	0	0	0	0	0	0	0	0	0	2	0	0	0	0	0	0	0	0	0	0	0	0	0	0	0	0	0	0	0	0	0	0	0	0	0	0	0	0	0	0
1199995b354576f9ace1e5a44eb16b58	0	0	0	0	0	0	0	0	0	0	0	0	0	0	0	0	0	0	0	0	0	0	0	0	0	0	0	0	0	0	0	0	0	0	0	0	0	0	0	0	0	0	0	0	0	0	0	0	0
11a6a725fa2ce7ed0ca3159e7e1a2999	0	0	0	0	0	16	0	0	0	0	0	0	0	0	0	0	0	0	0	0	0	0	0	0	0	0	0	0	0	0	0	0	0	0	0	0	0	0	0	0	0	0	0	0	0	0	0	0	0
11ad724737230716ef299e850d0855fc	0	0	0	0	0	0	0	0	0	0	0	0	0	0	0	0	0	0	0	0	0	0	0	0	0	0	0	0	0	0	0	0	43	0	0	0	0	0	0	0	0	0	0	12	0	0	0	44	0
11ba27d73ff1c21b7170f16de0923e75	0	0	0	0	143	0	0	0	0	0	0	75	82	0	0	0	0	39	979	151	0	220	443	0	251	341	437	24	38	67	126	73	107	201	0	0	120	0	356	90	84	118	119	0	143	22	0	200	210
11bf46eba406fe79583c92d3f86627fc	0	0	0	0	0	0	0	0	0	0	0	0	0	0	0	0	0	0	0	0	0	0	0	0	0	39	0	0	0	0	0	0	0	0	0	0	0	0	0	0	0	0	0	0	0	0	0	0	0
11c9878f3638dfc00d13c129d492189c	0	0	19	10	0	0	0	0	56	0	0	0	0	0	0	309	0	0	0	22	0	0	7	0	11	53	60	0	0	0	0	0	13	115	67	172	0	0	0	24	21	0	0	0	0	0	0	21	0
11cf2e20aab7af1231e5cc1ed21fd05d	0	0	0	0	0	0	197	0	0	47	0	0	0	0	0	0	0	0	0	0	0	0	0	0	0	0	0	0	0	0	0	0	0	0	0	0	0	0	0	0	0	0	0	0	0	0	0	0	0
11d009a54cc32d278692a5e3ebc1aa8c	0	0	0	0	0	0	0	0	0	0	0	0	0	0	0	0	25	0	0	7	0	16	0	19	0	0	0	0	0	0	0	0	0	6	8	0	0	0	0	0	0	0	15	0	0	0	0	0	0
11d1204eca2e3195841c7745d5e46413	0	0	0	0	0	0	0	0	88	0	0	0	0	0	0	0	0	0	0	0	0	0	0	0	0	0	0	0	0	0	0	0	0	0	0	0	0	0	0	0	0	0	0	0	0	0	0	0	0
11d4efe6d1bc617de4c11fa5e6dcf050	0	0	0	0	0	0	0	0	0	0	0	0	0	0	0	0	0	0	0	0	0	0	0	0	2	0	0	0	0	0	0	0	0	0	0	0	0	0	0	0	0	0	0	0	0	0	0	0	0
11de0ec53a7b40f302381db679144cb7	0	0	0	0	0	5	0	0	0	0	0	0	0	0	0	0	0	0	0	0	0	9	0	0	0	0	0	0	0	0	0	0	5	0	0	0	0	0	0	0	0	0	0	0	0	0	0	0	0
11e1f99dbeee78eaac5c26047ff4dcc0	0	0	0	0	0	0	0	0	0	0	0	0	0	0	0	0	0	0	0	0	0	0	0	0	23	0	0	0	0	0	0	0	0	0	0	0	0	0	0	0	0	0	0	0	0	0	0	0	0
11e91311b8a2329c656ddb837944cb4d	19	0	0	0	0	0	0	0	0	0	0	0	0	0	0	0	0	0	0	0	0	0	0	0	0	0	0	0	0	0	0	0	0	0	0	0	0	0	0	0	0	0	0	0	0	0	0	0	0
11e9f96fdc02adcd87fe4c241c7d9ed8	0	0	0	0	0	0	0	0	0	0	99	0	0	0	0	0	0	0	0	0	0	0	0	0	0	0	0	0	0	0	0	0	0	0	0	0	0	0	0	0	0	0	0	0	0	66	0	0	0
11ea74e7021adfc41ddb0ce19fa4e72a	13	0	0	0	0	0	0	0	0	0	0	0	0	0	0	0	0	0	0	0	0	0	0	0	0	0	0	0	0	0	0	0	0	0	0	0	0	0	0	0	0	0	0	0	0	0	0	0	0
11eb0771dba14987f22cef0d38b6e301	0	0	0	0	0	0	0	0	0	0	0	0	0	0	0	0	0	0	0	0	0	0	0	0	0	17	0	0	0	0	0	0	0	0	0	0	0	0	0	0	0	0	0	0	0	0	0	0	0
11f5578ca76b3b0240cd67617727f90f	0	0	0	2	0	0	0	0	0	0	0	0	0	0	0	0	0	0	0	0	0	0	0	0	0	0	0	0	0	0	0	0	0	0	0	0	0	0	0	0	0	0	0	0	0	0	0	0	0
121f50eebc354842de4a1f54e563705f	0	0	0	0	0	0	0	0	0	0	0	0	0	0	0	0	0	0	0	0	0	0	0	0	0	0	0	0	0	0	0	0	0	0	0	0	0	0	0	31	0	0	0	0	0	0	0	0	0
121fa0f481f6454d8f0e03e103d281a4	0	0	0	0	0	0	0	0	0	0	0	0	0	0	0	0	0	0	0	0	0	0	0	0	0	0	0	0	0	0	0	0	0	0	0	0	0	0	0	0	0	0	0	0	8	33	0	0	0
12291141e2b6dcb08bb292d1d0c3d991	0	0	0	0	0	0	0	0	0	0	0	0	0	0	0	0	0	0	0	0	0	0	0	0	0	0	0	0	0	0	0	0	0	0	17	0	0	0	0	0	0	0	0	0	0	0	0	0	0
1230030d505192e70c4c825b090d2734	0	0	0	11	45	27	0	31	73	0	32	60	0	21	0	0	164	16	0	12	0	19	0	34	53	13	108	0	7	225	0	0	0	0	0	0	0	15	0	53	15	0	0	22	52	103	0	113	25
124df672795c95bd971ab21c11914cab	0	0	0	0	0	0	0	0	0	0	0	0	0	0	6	0	0	0	0	0	0	0	0	0	0	0	0	0	0	0	0	0	0	0	0	0	0	0	0	0	0	0	0	0	0	0	0	0	0
12537d04f30e3ffbf4b9bf0e47796dde	0	0	0	0	0	0	0	0	0	0	61	0	0	0	0	0	0	0	0	0	0	0	0	0	0	0	0	0	0	0	0	0	0	124	0	0	0	0	0	0	0	0	0	0	0	0	0	0	0
127d475b2712af3ec301e536e568d699	0	0	0	0	0	0	0	0	0	0	0	0	0	0	0	0	0	0	0	0	0	0	0	0	0	0	0	0	0	0	0	0	0	0	0	0	0	0	27	0	0	0	0	0	0	0	0	0	0
12918d80967fea4237b80d100e7a3659	0	0	0	0	0	0	0	0	0	0	0	0	0	0	0	0	0	0	0	0	0	0	0	0	0	0	0	0	0	0	0	0	0	0	0	0	0	0	0	0	0	0	0	0	0	0	0	0	0
12a4ca94686bccaa359139a068fc9470	0	0	0	0	0	0	0	0	0	0	0	0	0	0	0	0	0	0	0	9	0	0	0	0	0	0	0	0	0	0	0	0	0	0	0	0	0	0	0	0	0	0	0	0	0	0	0	0	0
12ccae7ff303643bfeb259d87fecb9fb	0	0	0	0	0	0	0	0	0	0	0	0	0	0	0	0	0	0	0	0	0	0	0	0	0	0	0	0	0	0	0	0	0	0	0	0	0	0	0	0	0	0	0	0	0	0	0	2	0
12d3e5e24091f4c1408959e7c8a67c4f	0	0	0	0	0	0	0	0	0	0	0	0	0	0	0	0	0	0	0	0	0	0	0	0	0	0	0	0	0	0	0	0	0	0	0	18	0	0	0	0	0	0	0	0	0	0	0	0	0
12e49c2f2b3287607853d38457483b26	0	0	0	0	0	0	0	0	0	0	0	0	0	0	0	0	0	0	0	0	0	0	0	4	0	0	0	0	0	0	0	0	0	0	0	0	0	0	0	0	0	0	0	0	0	0	0	0	0
12e8a04ec1fc62c820936fc6c9bfee25	0	0	0	0	0	0	0	0	0	0	0	0	0	0	0	0	0	0	0	0	0	0	37	0	0	0	0	0	0	44	0	0	0	0	0	0	0	0	0	0	0	0	0	0	0	0	0	0	0
12e9647e90b7510fddac515c10713559	0	0	0	0	0	0	0	0	0	0	0	0	0	0	0	0	0	0	0	0	0	0	0	0	3	0	0	0	0	0	0	0	0	0	0	0	0	0	0	0	0	0	0	0	0	0	0	0	0
12f85c8d025d9cbfbffdcf754a0b8674	0	0	0	0	0	0	0	0	0	0	0	0	0	0	0	0	0	0	0	0	0	2	0	0	0	0	0	0	0	0	0	0	0	0	0	0	0	0	0	0	0	0	0	0	0	0	0	0	0
13214fbd44f44db690e2c9752fca3f5c	0	0	0	0	0	0	0	0	0	0	0	0	0	0	0	0	0	0	0	0	0	0	0	0	0	0	0	0	0	0	0	0	0	0	0	0	0	0	0	0	0	0	0	0	0	0	0	0	0
134227bc972ca96c073c3b6d1741e6e7	0	0	0	0	0	0	0	0	0	0	0	0	0	0	0	0	0	0	0	0	0	0	0	0	0	0	0	0	0	0	0	0	32	0	0	0	0	0	0	0	0	0	0	0	0	0	0	0	0
134fbd1ef61683e9437b7ebd976e2a99	0	0	0	0	0	27	0	0	0	0	0	0	0	0	0	0	0	0	0	0	0	0	0	0	0	0	0	0	0	0	0	0	0	0	0	0	0	0	0	0	0	0	0	0	0	0	0	0	0
135fd07008bea6f7aa47c8fa61115091	0	0	0	0	0	0	0	0	0	0	0	0	0	0	0	0	0	0	0	0	0	0	0	0	0	0	0	0	21	0	0	0	0	0	0	0	0	0	0	14	38	0	0	0	0	0	0	0	0
13692e2eb12974bd0fb729a81f29683a	0	0	0	0	0	0	0	0	0	0	0	0	0	0	0	0	0	0	0	0	0	0	222	50	0	0	0	0	0	0	0	0	0	0	0	0	0	0	37	0	0	0	0	0	0	0	0	0	0
13781a6033bebfc951d25ff838fd1642	0	0	0	0	0	0	0	0	0	0	0	0	12	0	0	0	0	0	0	0	0	0	0	0	0	0	0	0	0	0	0	0	0	0	0	0	0	0	0	0	0	0	0	0	0	0	0	0	20
137ccfb71e2637aa8dcdb5ec7409c718	0	0	0	0	0	0	0	0	0	0	0	0	0	0	0	0	2	0	0	0	0	0	0	0	0	0	0	0	0	0	0	0	0	0	0	0	0	0	0	0	0	0	0	0	0	0	0	0	0
1386ad70abe43b754dbc12cdf49b5797	0	0	0	0	0	39	0	0	0	0	0	0	0	0	0	0	0	0	0	0	0	0	0	0	0	0	0	0	0	0	0	0	0	0	0	0	0	0	0	0	0	4	0	0	0	8	0	0	0
1389cb0d0beb9d016d4a0c3870f933dd	0	0	0	0	0	0	0	0	12	0	0	0	0	0	0	0	0	0	0	0	0	0	0	0	0	0	0	0	0	0	0	0	0	0	0	0	0	0	0	0	0	0	0	0	0	0	0	0	0
13905931e513c5aeade81eec9eaf7dce	0	0	0	0	0	0	0	0	0	0	0	0	0	0	0	0	16	0	0	0	0	0	0	0	0	0	0	0	0	0	0	0	0	0	0	0	0	0	0	0	0	0	0	0	0	0	0	0	0
13923f3e163e9eff54b697cf118e5ea0	0	0	0	0	0	0	0	0	0	0	0	12	0	0	0	0	0	0	0	0	0	0	0	0	0	0	0	0	0	0	0	0	0	0	0	0	0	0	0	0	0	0	0	0	0	0	0	0	0
140d8d852427b16bb04dae3321846278	0	0	0	0	0	0	0	0	0	0	0	0	0	0	0	0	0	0	0	0	0	0	0	0	0	0	0	0	0	0	0	0	0	0	0	0	0	0	0	0	0	4	0	0	0	0	0	0	0
141160466750b2744ee2fef94f31cab6	0	0	0	0	0	0	0	0	0	0	0	0	0	0	0	0	0	0	0	19	0	0	111	0	0	0	0	0	237	0	0	0	0	0	0	0	0	0	0	0	447	0	0	0	0	0	0	0	0
14226cda4cd381d12addca470121b05d	0	0	0	0	0	0	0	0	0	0	0	0	0	0	0	0	3	0	0	0	0	0	2	0	0	0	0	0	0	0	0	0	3	3	0	0	0	0	0	0	0	0	0	0	0	0	0	0	0
14292cfb4e826ec20b3321824badfeeb	0	0	0	0	0	0	0	0	0	0	0	0	0	0	0	0	0	0	0	0	0	5	0	0	0	0	0	0	0	0	0	0	0	0	0	0	0	0	0	0	0	0	0	0	0	0	0	0	0
142a1c4bb8bbf7fca62655f9dfa4c5a9	0	0	0	0	0	0	0	0	0	0	0	0	0	0	0	0	0	0	0	0	0	0	0	0	0	0	0	0	0	0	0	0	0	0	0	0	0	0	0	0	0	7	0	0	0	0	0	0	0
1440c6aff4c00d1f4179305747bbeaf4	0	0	0	0	0	0	0	0	0	0	0	0	0	0	0	0	0	0	0	0	0	0	0	0	0	0	0	0	0	0	0	0	0	0	0	0	0	0	0	0	0	0	0	0	0	0	0	0	0
144468735b0071598bfbd4dc8ca9583e	91	0	0	0	0	0	0	0	0	0	0	0	0	0	0	0	0	0	0	0	0	0	0	0	0	0	0	0	0	0	0	0	0	0	0	0	0	0	0	0	0	0	0	0	0	0	0	0	0
1475538e3e971b38cb1993c729e1fbe9	0	0	0	0	0	0	0	0	0	0	0	0	0	0	0	0	0	0	0	0	0	0	0	0	0	0	0	0	0	0	0	0	0	0	0	0	0	0	0	0	0	7	0	0	0	0	0	0	0
147e46564c32309cdb5bd84946d1edc1	0	0	0	0	0	0	0	0	0	0	0	0	0	0	0	0	0	0	16	0	0	0	0	0	0	0	0	0	0	0	0	0	0	0	0	0	0	0	0	0	0	0	0	0	0	0	0	0	0
14859c9817f97312b31b2aa0dbd5f6a3	0	0	0	0	0	0	0	0	0	0	0	0	0	0	0	0	0	62	0	0	0	0	0	0	0	0	0	0	0	0	0	0	0	0	0	0	0	0	0	0	0	0	0	0	0	0	0	0	0
14908b8142799349cd58ec2c0b37b573	0	0	0	0	0	0	0	0	0	0	0	0	0	0	0	0	0	0	0	0	0	0	0	0	9	0	0	0	0	0	0	0	0	0	0	0	0	0	0	0	24	0	0	0	0	0	0	0	5
14a076bccad402a8d97743d3ab3cb044	0	0	0	0	0	0	0	0	0	0	0	0	0	0	0	0	0	0	0	0	0	0	0	0	0	0	0	0	0	0	0	0	0	0	0	0	0	0	0	0	0	0	0	0	0	10	0	0	0
14b90d94aaf1d21064285620a5380512	0	0	0	213	0	0	0	0	0	0	0	0	0	0	0	0	0	0	0	0	0	0	0	0	0	0	0	0	87	0	0	0	0	0	62	0	0	0	0	0	192	0	0	0	0	0	117	0	0
14bcee2586a299c30f9edcdb44d0a268	0	0	0	0	0	0	0	87	0	0	28	0	262	0	0	0	0	0	0	0	0	0	733	0	137	0	0	0	0	0	0	0	0	0	0	0	0	0	228	0	0	204	97	0	0	0	0	0	520
14d385ab395ed4a0d9b7c9b69ecd8f5f	0	0	0	0	0	0	0	6	0	0	0	0	0	0	0	0	0	0	0	0	0	0	0	0	0	0	0	0	0	0	0	0	0	0	0	0	0	0	0	0	0	0	0	0	0	0	0	0	0
14d6d23075c9d978b3ad7f7c5eb716dd	0	0	0	3	0	0	0	0	0	0	0	0	0	0	0	0	0	0	0	0	0	0	0	0	0	0	0	0	0	0	0	0	0	0	0	0	0	0	0	0	0	0	0	0	0	0	0	0	0
14f213c1e4d92b98a1ecc03151ded910	0	0	0	0	0	0	0	0	0	0	0	0	0	0	0	0	0	0	0	0	0	0	0	0	0	0	0	0	0	0	0	0	0	0	0	0	0	9	0	0	0	0	0	0	0	0	0	0	0
14f6ff6e99badc33315b4b9d3b6933fb	0	0	0	0	0	0	0	0	126	0	0	0	0	0	0	0	0	0	0	0	0	0	0	0	0	0	0	0	0	0	0	0	0	0	0	0	0	0	0	0	0	0	0	0	0	0	0	0	0
151239f2954fd01ab6da7c23f9653629	0	0	0	0	0	0	0	0	101	0	0	83	0	0	197	0	0	0	0	0	0	0	0	0	66	0	0	0	0	0	0	0	0	0	0	0	0	94	0	15	0	0	0	0	0	163	0	116	0
15161538c1f43ea6c5cf28c1d925930c	0	0	0	0	0	0	0	0	0	0	0	0	0	0	0	0	0	0	0	0	0	0	0	0	0	0	0	0	0	0	0	0	0	0	0	0	0	0	0	0	0	0	0	0	0	0	0	0	36
15197c9f71329ab0bf43ca37d3a1d252	0	0	0	0	0	0	0	0	0	0	0	0	0	0	0	0	0	5	0	0	0	0	0	0	0	0	0	0	0	0	0	0	0	0	0	0	0	0	0	0	0	0	0	0	0	0	0	0	0
152a80c402d8caef404307b8b2b50b59	0	0	0	0	0	0	0	0	34	0	0	0	0	0	0	0	0	0	0	0	0	0	0	0	0	0	0	0	0	0	0	0	0	0	0	0	0	0	0	0	0	0	0	0	0	0	0	0	0
152d917c79230a92c3309a1ac439f221	0	0	0	0	0	0	0	0	0	0	0	0	0	0	0	0	0	0	0	0	0	0	0	0	0	0	0	0	0	0	0	0	0	0	0	0	0	0	0	0	0	3	0	0	0	0	0	0	0
1564ce584d5fa2063b7879b476541a2f	0	0	0	0	0	0	0	0	0	0	0	0	0	0	0	0	0	0	0	0	0	0	0	0	0	0	0	0	0	0	0	0	0	0	0	0	0	0	0	0	0	0	0	0	0	0	0	0	0
156da676f04337335845c60189f86345	0	0	0	0	0	0	0	0	0	0	0	0	0	0	0	0	0	0	0	0	0	0	0	0	0	0	0	0	0	0	0	0	0	11	0	0	0	0	0	3	4	0	0	0	0	0	0	0	0
158a798d6ebd27a6fa277772677c516a	0	0	0	0	0	0	0	0	0	0	0	0	0	0	0	0	0	0	0	0	0	0	0	0	0	0	0	0	0	0	0	0	0	0	0	0	0	0	0	0	0	0	0	0	0	0	0	0	0
15916ce3ae76ec08b76860680b66c14f	0	0	2801	0	0	0	0	0	1044	0	0	0	0	0	0	0	0	0	0	0	0	0	0	0	0	0	0	0	0	0	0	0	0	0	0	0	0	0	0	0	0	0	50	0	2530	0	0	0	0
159ffb457cafd2580f476e85c2874aa6	0	0	0	0	0	0	0	0	0	0	0	0	0	0	0	0	0	0	0	0	0	0	0	0	0	0	0	0	0	0	0	0	0	0	0	0	0	0	0	0	0	0	0	0	0	0	0	0	0
15b43d7c6ab624067e2597b403eeaed9	0	0	0	0	0	0	0	0	0	0	0	0	0	0	0	0	0	0	0	0	0	0	0	0	0	0	0	0	0	0	0	0	0	0	0	0	0	0	0	0	0	0	0	0	34	0	0	0	0
15b492f475a85ed8dd91affd02999fb7	0	5	0	0	0	0	0	0	0	0	0	0	14	0	16	0	0	0	49	12	0	14	100	32	0	16	0	0	11	0	0	18	19	64	16	0	26	0	40	0	14	24	0	33	0	0	0	0	69
15b9c69fa8ec03609c88a97f765eaa55	0	0	0	0	0	0	0	0	0	0	0	0	0	0	0	0	0	0	0	0	0	0	0	78	0	0	0	0	0	0	0	0	0	0	0	0	0	0	0	0	0	0	0	0	0	0	0	0	0
15c94f4000efdb5e75b9f7634d34fd6f	0	0	0	0	0	0	0	0	0	0	0	0	0	0	0	0	0	0	0	0	0	0	0	0	0	0	0	0	0	0	0	0	0	0	0	0	0	0	0	0	0	0	0	0	0	0	0	0	0
15db3f61dc0ecaf25bb4c777558ee09e	0	0	0	0	0	0	0	0	0	0	0	0	0	0	0	0	0	0	0	0	0	0	0	3	0	0	0	0	0	0	0	0	0	0	0	0	0	0	0	0	0	0	0	0	0	0	0	0	0
15de92a71ca962d6bde03641c511fe50	63	0	12	0	58	0	0	0	0	0	0	0	0	0	0	0	38	0	0	122	0	375	546	34	0	0	0	0	0	0	0	0	0	0	0	0	0	0	0	0	0	0	0	0	0	0	0	0	0
15df6350690fbee4f63db10def854cef	0	0	11	0	0	0	0	0	0	0	0	0	0	0	0	0	0	0	0	31	0	0	0	0	0	0	0	0	0	0	0	0	0	0	218	0	0	0	0	0	0	0	0	0	0	0	0	0	0
15e31c9d6bfbf0f554ba46f906204e7e	0	125	52	0	92	0	0	0	49	0	0	0	0	0	0	0	0	0	0	0	0	0	213	0	0	0	0	0	0	0	0	0	0	0	0	0	0	0	0	0	0	0	0	0	0	0	0	148	0
15fb78d71f287e524b8b95ef5fbfec87	0	0	0	0	0	0	0	0	0	0	0	0	0	0	0	0	0	0	0	0	0	89	0	0	0	0	0	0	0	0	0	0	0	0	0	0	0	0	0	0	0	0	0	0	0	0	0	0	0
15fce2d310e782a827c6d5dbba413fcc	0	0	0	0	0	0	0	0	0	0	0	0	0	0	0	0	0	0	0	0	0	0	0	0	0	0	0	0	0	0	0	0	0	3	0	0	0	0	0	0	0	0	0	0	0	0	0	0	0
1602d85641ec807a8637a568131eb700	0	0	0	0	0	0	0	0	0	0	0	0	0	0	0	0	0	0	0	0	0	0	0	778	0	8	0	0	0	0	0	18	0	0	0	0	0	0	0	0	0	0	0	0	0	0	0	0	0
1624a02878a385504345d26b689829b9	0	0	0	0	0	0	0	0	0	0	0	0	0	0	0	0	0	0	0	1184	0	0	0	0	0	0	0	0	0	0	0	0	0	0	0	0	0	0	0	0	0	0	0	0	0	0	0	0	0
162c9c055d3764ee6740f8627dd8d65f	0	0	0	0	0	0	0	0	0	0	0	0	0	0	0	0	0	0	0	7	0	0	0	0	0	0	0	0	0	0	0	0	0	0	0	0	0	0	0	0	0	0	0	0	0	0	0	0	0
1634ce3045fe678d59a55b4276254157	0	0	0	0	85	0	0	0	0	0	0	0	0	0	0	0	0	0	0	0	0	0	0	0	0	0	0	0	0	0	0	0	0	0	0	0	0	0	0	0	0	0	0	0	0	0	0	0	0
163b3b0fd0dbcc414229f5958a6e5902	0	0	0	0	0	0	0	0	0	0	0	0	0	0	0	0	0	0	0	0	0	28	0	0	0	0	0	0	0	0	0	0	0	0	0	0	0	0	0	0	0	0	0	0	0	0	0	0	0
164872a8f7b95919f666a9254e68d34b	0	0	0	0	0	0	0	18	0	0	0	0	0	0	0	0	0	0	0	0	0	0	0	0	0	0	0	0	0	0	0	0	0	0	0	0	0	0	0	0	0	0	0	0	0	0	0	0	0
1653e92068ef487e62598e36057d6d6f	0	0	0	0	0	0	0	0	0	0	0	0	0	0	0	0	0	0	0	0	0	60	0	0	0	0	0	0	0	0	0	0	0	0	0	0	0	0	0	0	0	0	0	0	0	0	0	0	0
16606f2f2f12278055236908f42654a5	0	0	0	0	0	0	0	0	0	0	0	0	0	0	0	0	0	0	0	0	0	0	0	0	0	0	0	0	0	0	0	0	0	0	0	0	0	0	0	19	0	0	0	0	0	0	0	0	0
166a3b5bfa1b132764f20b139965eda5	0	0	0	0	0	0	0	0	0	0	0	0	0	0	0	0	0	0	0	0	0	0	0	0	0	0	0	0	0	0	0	0	0	0	0	53	0	0	0	0	0	0	0	0	0	0	0	0	0
1673e3adaff0cd250fabd05f6d5ae156	0	0	0	0	0	0	0	0	0	0	0	0	0	0	0	0	0	0	0	0	0	0	0	0	0	0	0	0	0	0	0	0	0	0	0	0	0	0	0	0	0	0	0	0	0	0	0	0	0
167ac764906abf5084ded322a5fe4f15	0	0	0	0	0	0	0	0	0	0	0	0	0	0	0	0	0	14	0	0	0	0	0	0	0	0	0	0	0	0	0	0	0	0	0	0	0	0	0	0	0	0	0	0	0	0	0	0	0
167dccf90aaf0dea8ba48d931f7a8e58	0	0	0	0	0	0	0	0	0	0	0	0	0	0	0	0	0	0	0	7	0	0	0	0	0	0	0	0	0	0	0	0	0	0	0	0	0	0	0	0	0	0	0	0	0	0	0	0	0
167e5b55d00fdea9894aa17199e7fc1b	0	0	0	0	0	0	0	0	0	0	0	0	0	0	0	0	0	0	0	0	0	0	0	0	0	0	0	0	0	0	0	0	0	0	0	0	0	0	0	0	0	0	0	0	185	0	0	0	0
169cb6859602b6eaae96797c8b92d99b	0	0	0	0	0	0	0	0	0	0	0	0	0	0	0	0	0	0	0	0	0	0	0	0	0	0	0	0	0	0	0	0	0	0	0	0	0	0	0	0	0	0	0	0	0	0	0	0	0
16a03f22b0276ddcd1cc4e824ba13a50	0	0	0	0	0	0	0	0	0	0	0	0	0	0	0	0	0	0	0	0	0	0	0	0	0	0	0	0	0	0	0	0	0	0	16	0	0	0	0	0	0	0	0	0	0	0	0	0	0
16af163d8b64d2545c7d2705522d4540	0	0	0	107	0	0	0	0	0	0	0	0	0	0	0	0	0	0	0	0	0	0	0	0	0	0	0	0	0	0	0	0	0	0	0	0	0	0	0	0	0	0	0	0	0	0	0	0	0
16b24bd1d74d12c36cf0ae7952d8c707	0	0	0	0	0	0	0	0	0	0	0	0	0	0	0	0	0	0	0	0	0	0	0	0	0	54	0	0	0	0	0	0	0	0	0	0	0	0	0	0	0	0	0	0	0	0	0	0	0
16d9a088b44a8a7ff7d79e0069f8df51	0	0	0	0	0	0	0	0	0	0	0	0	0	0	0	0	0	0	0	0	0	0	0	0	0	0	0	0	0	0	0	0	0	0	0	0	0	0	0	0	0	0	0	40	0	0	0	0	0
16edf5061c376dbe245129b6bff54f35	0	0	0	0	0	0	0	0	0	0	0	0	0	0	0	0	0	0	0	5	0	0	0	0	0	0	0	0	0	0	0	0	0	0	0	0	0	0	0	0	0	0	0	0	0	0	0	0	0
16ee62314cb896424423a74c03170c75	0	0	0	0	0	0	0	0	0	0	0	0	0	0	0	0	0	0	0	0	0	0	0	0	0	0	0	0	0	0	0	0	0	0	0	0	0	0	32	0	0	0	0	0	0	0	0	0	0
16f410d61a4b6469746c9aad812ba751	0	0	0	0	0	0	0	0	0	0	0	0	0	0	0	0	0	0	0	0	0	0	0	0	0	0	0	0	0	0	0	0	0	0	0	0	0	0	0	0	0	0	0	0	0	0	0	0	0
16f8f838008b57d0777b264ca6f60208	0	0	0	0	0	0	0	0	0	0	0	0	0	0	0	0	0	0	0	0	0	0	0	0	0	0	0	0	0	0	0	0	0	0	0	0	0	0	0	0	0	0	0	0	0	0	0	0	0
1701894ed34488c5120202ca5fc8d949	0	0	0	0	0	0	0	0	0	0	0	0	0	0	0	0	0	0	0	0	0	0	0	0	0	0	0	0	0	0	0	0	0	0	0	0	0	0	0	0	0	0	0	0	0	0	0	0	0
1713d4eb2f326e97041fa7c0e019f144	0	0	0	0	0	36	0	0	0	0	0	0	0	0	51	0	22	0	0	0	0	0	0	0	16	0	0	0	19	0	29	0	0	0	0	0	0	0	0	0	31	0	0	0	10	17	0	0	0
171a3b98549e759f082cffaf04643686	0	0	0	0	0	20	0	0	0	0	0	0	0	0	0	0	21	0	45	0	0	0	0	0	0	0	0	0	0	0	123	0	82	0	0	0	0	8	0	0	0	0	0	0	0	0	0	0	0
172ac853812913503f2982b7d100e0b7	0	0	0	0	0	0	0	0	0	0	0	0	0	0	0	107	0	0	0	0	0	0	0	0	0	0	0	0	0	0	0	0	0	0	0	0	0	0	0	0	0	0	0	0	0	0	0	0	0
17331fd58c7653741253bbab1ecf4d55	0	0	0	0	0	0	0	19	0	0	0	0	0	0	62	0	0	0	0	0	0	0	0	0	0	0	0	0	0	0	0	0	0	0	0	0	0	0	0	0	0	0	0	0	0	0	0	0	0
173375979b9bdc3ba7ca501ecf9d403d	0	0	0	21	0	46	0	0	0	0	0	0	0	0	0	0	0	0	0	0	0	0	0	35	0	0	0	31	0	0	0	0	0	0	0	0	0	0	0	0	0	0	0	18	0	0	0	0	0
1759279b9479c2333e4040b8157901a5	0	0	0	0	0	0	0	0	0	0	0	0	0	0	0	0	0	0	0	9	0	0	0	0	0	0	0	0	0	0	0	0	0	0	0	0	0	0	0	0	0	0	0	0	0	0	0	0	0
176905908bc148495e4cd75ebc2257ff	0	0	0	0	0	0	0	0	0	0	0	0	0	0	0	0	0	0	0	158	0	0	0	0	0	0	0	0	0	0	0	0	0	0	0	0	0	0	0	0	0	0	0	0	0	0	0	0	0
1782d92f310b587de78654bcfe9a44d2	0	0	0	0	0	0	0	0	0	0	0	0	0	0	0	0	0	0	0	0	0	0	0	0	0	0	0	0	0	0	0	22	0	0	0	0	0	0	0	0	0	0	0	0	0	0	0	0	0
179d05fb3d499ec3f19c1036bfd15776	0	0	0	0	0	0	0	0	0	0	0	0	0	0	0	0	33	0	0	0	0	0	0	0	0	0	0	0	0	0	0	0	0	0	0	0	0	0	0	0	0	0	0	0	0	0	0	0	0
179f264134b1fb141f2f2a4b5bed8ded	0	0	0	0	0	0	0	0	0	0	0	0	0	0	0	0	0	0	0	0	0	0	0	0	0	0	0	0	2	0	0	0	0	0	0	0	0	0	0	0	0	0	0	0	0	0	0	0	0
17b91c62b90034a6f8a2ccf518874f3b	0	0	0	0	0	0	0	0	0	0	0	0	0	0	0	0	0	0	0	0	0	0	0	0	0	0	0	0	0	0	0	0	0	0	0	0	0	0	0	0	0	0	0	0	0	0	0	0	0
17c3dc4e786446e4bb33b9ab6c25ffce	0	0	8	0	0	0	0	0	0	0	0	12	0	0	0	0	0	0	0	0	0	0	0	0	0	0	2	0	0	0	0	0	0	0	0	0	0	0	0	0	0	11	0	0	0	0	0	0	0
17e32f295ea51f71785a1fc61292d38a	0	0	0	0	0	0	0	0	0	0	0	0	0	0	0	0	0	0	0	0	0	0	0	0	0	0	0	0	0	0	0	0	0	0	0	0	0	0	0	0	0	0	0	0	0	29	0	0	0
17ed88a62bae82a729d427cd9f9f6ef1	0	0	0	0	0	0	1135	0	0	0	0	0	1009	0	0	0	504	0	0	0	0	0	0	0	0	0	0	1813	0	0	0	0	0	0	0	0	0	0	0	0	0	0	0	0	0	0	0	0	0
17f543d3ba0bf64d453d70d1b50411f0	0	0	0	0	36	0	0	0	0	0	0	0	0	0	0	0	0	0	51	0	0	0	0	0	0	0	0	0	0	0	19	0	0	0	41	0	0	0	0	0	0	0	0	0	0	0	0	0	0
17f6a7c596f9eb437cafabe84bc210e2	0	0	0	0	0	0	0	0	0	0	0	0	0	0	0	0	0	0	77	0	0	0	0	0	0	0	0	0	0	0	0	0	0	0	0	0	0	0	0	0	0	0	0	0	0	0	0	0	0
17f7a9fc0fbdae07527697b23b01a746	0	0	0	0	0	0	0	0	0	0	0	0	0	0	0	0	0	0	0	0	0	0	0	0	0	0	0	0	0	0	0	0	0	0	0	0	0	0	0	0	0	0	0	0	0	0	0	0	102
17f8a3ae77bf679b653f56576985bfd2	0	0	0	0	0	0	0	0	0	0	0	0	0	0	0	0	0	0	0	0	0	0	0	0	0	2	0	0	0	0	0	0	0	0	0	0	0	0	0	0	0	0	0	0	0	0	0	0	0
17fa9bb119d48fad6e2c0a0ca68a0723	0	0	0	0	0	0	0	0	0	0	0	0	0	0	0	0	0	0	0	37	0	0	0	0	0	0	0	0	0	0	0	0	0	0	0	0	0	0	0	0	0	0	0	0	0	0	0	0	28
180d272cf74a13ccd54a419b992236ae	0	0	0	0	0	0	0	0	0	0	0	0	0	0	0	0	0	0	0	0	0	0	0	0	0	0	0	0	0	0	0	0	0	0	0	0	0	0	0	0	0	0	4	0	0	0	0	0	0
1814a525f21154ec887f0ac8f423c911	0	0	0	0	0	0	0	0	0	0	0	0	0	0	0	0	0	57	0	66	0	0	0	0	0	0	0	0	0	0	12	0	0	0	0	0	0	0	0	0	0	0	0	0	0	0	0	0	0
181f75105c79a20d9cb1ec530ad33505	0	0	0	0	0	0	0	0	0	0	0	0	0	0	0	0	0	0	0	0	0	0	0	0	0	0	0	0	0	0	0	0	0	0	0	0	0	0	0	0	0	0	0	0	0	0	0	0	0
18279487dafcb21ab795db68e3c884c3	0	0	0	0	0	0	0	0	0	0	0	0	0	0	0	0	0	0	0	0	0	0	0	0	0	0	0	0	0	0	0	0	0	0	0	0	0	0	0	0	0	0	0	0	0	0	0	0	0
1850de2086cb28548cdb341d6036e189	0	25	0	0	0	0	0	0	0	0	0	0	43	0	30	0	0	0	0	0	0	0	0	0	0	0	0	0	0	0	0	0	0	0	0	0	0	0	0	0	0	0	0	8	0	0	61	0	0
1855ba4151802dd694db790b29b4f7d5	0	0	253	0	0	0	0	0	0	0	0	0	0	0	0	0	0	0	0	0	0	0	0	0	0	0	0	0	0	0	0	0	0	0	0	0	0	0	0	0	0	0	0	0	858	0	0	0	0
185a270ee805d5d12803e647203924c2	0	0	0	0	0	0	0	0	0	0	0	0	0	0	0	0	0	0	0	0	0	0	0	0	0	0	18	0	0	0	0	0	0	0	0	0	0	0	0	0	0	0	0	0	0	0	0	0	0
1867e139c07d1ef0c31a0ab7f13b5cdb	0	0	0	0	0	0	0	0	0	0	0	0	0	0	0	0	0	0	0	0	0	0	0	0	0	0	0	0	0	0	0	0	0	0	0	0	0	0	0	0	0	0	0	0	0	0	0	0	21
189ef6af561b72a45af3c3d836d3a4ee	0	760	106	192	0	0	0	0	0	0	0	0	0	0	0	0	0	0	0	0	0	0	1131	0	0	46	0	0	0	0	0	0	0	0	0	0	0	0	0	0	0	0	0	0	0	0	0	0	0
18bc040b5e4a6f394c04be5f6d80bc83	0	48	0	0	0	0	0	0	0	0	0	0	0	0	0	0	0	0	134	0	0	147	90	0	200	0	0	0	0	0	27	0	74	78	264	0	32	17	192	0	0	68	128	0	52	0	16	0	0
18bdf20181f9a6eff2f6e51e22e31ed0	0	0	0	0	0	0	0	0	0	0	0	0	0	0	0	0	0	0	0	0	0	0	0	0	0	0	0	0	0	0	0	0	0	0	0	0	0	0	0	0	0	0	0	0	0	0	7	0	0
18e71b35877b96123a4e0c1544eee85d	0	26	0	0	0	0	0	0	0	0	0	0	106	0	0	0	0	23	256	50	0	0	0	0	0	0	0	0	38	0	48	0	0	0	0	0	0	28	0	0	64	127	42	0	9	0	0	34	0
18ea5d66152080320f7c799154fb29ab	0	0	0	0	0	0	0	0	0	0	0	0	0	0	0	0	0	0	0	0	0	0	0	0	0	0	0	0	0	0	0	0	6	0	0	0	0	0	0	0	0	0	0	0	0	0	0	0	0
190b82b69a127d39514adda6cbbabfdc	0	0	0	0	0	0	0	0	0	0	0	0	0	0	0	0	0	0	0	0	0	0	0	0	0	0	0	0	0	0	0	0	0	0	0	0	0	0	0	0	0	0	0	0	0	0	0	0	0
19141359a2f804c79a73ca0ed6841cef	0	0	0	0	0	0	0	0	0	0	0	0	0	0	0	0	0	0	0	0	0	0	0	0	0	0	0	0	0	0	36	0	0	0	0	0	0	0	0	0	0	0	0	0	0	0	0	0	0
191f3ad0ceadb6f8f5c6bd8336f232df	0	0	0	0	0	0	0	0	0	0	0	0	0	0	0	0	0	0	0	0	0	0	0	0	0	0	0	0	0	0	0	0	0	0	0	0	38	0	0	0	0	0	0	0	0	0	0	0	29
1935ba3c895917ee2db0754fbcf75580	0	0	0	0	0	0	0	0	0	0	0	0	0	0	0	0	0	0	0	0	0	0	0	0	0	0	0	0	0	0	0	0	0	0	8	0	0	0	0	0	0	0	0	0	0	0	0	0	67
193a85be61dc84870c59dd1e8d12179f	0	0	0	0	0	0	0	0	0	0	0	0	0	0	0	0	0	0	0	0	0	0	0	0	0	0	0	0	0	0	0	0	0	0	0	0	0	0	0	0	0	0	0	0	0	0	0	0	0
195c0ca081288dfd4c13a5394355a3e1	0	0	0	0	0	0	49	0	0	0	0	0	22	0	0	0	0	0	0	0	0	0	0	0	0	0	0	0	0	0	0	0	0	0	0	0	0	0	0	0	0	0	0	0	0	0	0	0	0
195eedd23b51f316afa75e3e67d8ae74	0	0	0	0	0	0	0	0	0	0	0	0	0	0	0	0	0	0	0	0	0	0	0	0	0	0	0	0	0	0	0	0	0	0	2	0	0	0	0	0	0	0	0	0	0	0	0	0	0
197987b5c95c7bcfd5cb6a6dc6bc059e	0	0	0	0	0	0	0	14	0	0	6	0	0	0	0	17	0	0	0	0	0	0	0	0	0	0	0	0	6	0	0	0	0	0	0	0	0	0	0	0	16	0	0	0	0	0	0	72	0
19a6369ad44111ab1165a7e44d33e5bf	0	0	0	0	0	0	0	0	0	148	0	0	0	0	0	0	0	0	0	0	0	0	0	0	0	0	0	0	0	0	0	0	0	0	0	0	0	0	0	0	0	0	0	0	0	0	0	0	0
19b6b25f53dc103eb8444c7a3c07d0d7	0	0	0	0	0	0	0	0	0	0	0	0	0	0	0	0	0	0	0	0	0	0	0	0	0	0	0	0	0	0	0	0	0	0	0	0	0	0	0	0	0	0	0	9	0	0	0	0	0
19c713e6f41ba3400847981f3bfe23a3	0	0	0	0	0	0	0	0	0	0	26	0	0	0	16	0	0	27	0	0	0	0	0	0	73	0	0	0	0	0	0	0	0	0	98	0	0	0	0	0	0	0	0	0	0	0	0	0	12
19ed37c5906465de9f99064cf63e4294	0	0	0	0	0	0	0	0	0	0	0	0	0	0	0	0	0	0	0	12	0	0	0	0	0	0	0	0	0	0	0	0	0	0	0	0	0	0	0	0	0	0	0	0	0	0	0	0	0
19f8e2f303cbbe03cf6ddd808cd35e18	0	0	0	0	0	0	0	0	0	0	0	0	0	0	0	0	0	0	0	0	0	0	0	0	0	0	0	3	0	0	0	0	0	0	0	0	0	0	0	0	0	0	0	0	0	3	0	0	0
1a026202eddb5c7e76fd02bd0a077cb8	0	0	0	0	0	0	0	0	0	0	0	0	53	0	0	0	0	0	0	0	0	0	0	0	0	0	0	0	0	0	0	0	0	0	0	0	0	0	0	0	0	0	0	0	0	0	0	0	0
1a04d57799da444176183381c2f0fc36	0	0	0	0	0	0	0	0	32	0	60	0	0	0	0	0	0	0	0	8	0	0	0	0	0	0	0	0	0	0	0	0	0	0	0	0	0	0	0	0	0	0	0	0	0	0	0	0	0
1a081cafc182cede5efcb75d5899903b	0	0	0	0	0	0	0	0	0	0	0	0	0	0	0	0	0	0	0	0	0	0	0	0	0	0	0	0	0	0	0	0	0	0	0	0	0	0	0	6	0	0	0	0	0	0	0	0	0
1a238b552f8027e106c0ca0fe37d2122	0	0	0	0	0	0	0	0	0	0	0	0	0	0	0	0	0	0	0	0	0	0	0	0	0	9	0	0	0	0	0	0	0	0	0	0	0	0	0	0	0	0	0	0	0	0	0	0	0
1a264afc8c5ac443d16b1e37bd12ce8f	0	0	0	0	0	0	0	0	0	0	0	0	0	0	0	0	0	0	0	0	0	0	0	0	0	0	0	0	0	0	0	0	4	0	0	0	0	0	0	0	0	0	0	0	0	0	0	0	0
1a41a0c98b2ca00b754576923c6f47ed	0	0	0	0	0	0	0	0	0	0	0	0	0	0	0	0	0	0	0	0	0	0	0	0	0	0	53	0	0	0	0	0	0	0	0	0	0	0	0	0	0	0	0	0	0	0	0	0	0
1a89169cffd56a1d35f72fd6af555e07	0	0	0	0	0	0	0	0	0	0	0	0	0	0	0	0	0	0	0	0	0	0	0	0	0	0	0	0	0	0	0	0	0	0	0	0	0	0	0	0	0	0	0	0	0	0	0	0	0
1a9095c440f14af0a17e8bf8fb0abeca	0	0	0	0	0	0	0	0	0	0	0	0	0	0	0	0	0	0	0	0	0	515	0	0	0	0	0	0	0	0	0	0	0	0	0	0	0	0	0	0	43	0	0	0	0	0	0	0	0
1aa62d9cbb276e76415a9ab02d604f6c	0	0	0	0	0	0	0	0	0	0	0	0	0	0	0	0	0	0	0	0	0	0	0	0	0	0	0	0	0	0	0	0	0	0	0	0	0	0	0	0	0	0	0	0	0	0	0	0	0
1ab41cbb7460c584eed94522bdd3cc9a	0	0	0	0	0	0	0	335	13	0	0	0	0	0	0	0	0	0	0	0	0	0	17	0	1101	0	0	0	0	0	0	0	0	0	0	7	13	36	0	0	0	8	0	0	0	0	0	0	12
1ab9557224731a096be33029e245aab9	0	0	0	0	0	0	0	0	0	0	0	0	0	0	0	0	0	0	0	0	0	0	0	0	0	0	0	0	0	0	0	0	0	0	0	0	0	0	0	0	0	6	0	0	0	0	0	0	0
1ae3d592a3e9311b476de7b8f3841c6d	0	0	0	0	0	0	0	0	0	0	0	0	0	0	0	0	0	0	0	0	0	0	0	0	0	0	0	0	0	0	0	0	0	0	0	0	0	3	0	0	0	0	0	0	136	0	0	0	0
1aeda996db5f54e7be80dcf3269c572c	0	0	0	0	0	0	0	0	0	0	0	0	0	0	0	0	0	0	0	19	0	0	0	0	0	0	0	0	0	0	0	0	0	0	0	0	0	20	0	0	0	66	0	103	0	0	0	21	0
1af9bfd3570abb277dc3b3cbd48bcef8	0	40	0	0	40	0	0	0	38	0	0	0	0	0	22	0	0	0	0	0	0	0	0	101	0	0	0	0	0	0	0	0	0	0	0	0	0	0	0	0	11	0	0	0	0	0	0	46	0
1b009e5ff098557ecb5681f0638dbe1a	0	0	0	0	0	0	0	0	0	0	0	0	0	0	0	0	0	0	0	0	0	0	0	7	0	0	0	0	0	0	0	0	0	0	0	0	0	0	0	0	0	0	0	0	0	0	0	0	0
1b1c38d9dd3b2e0569d8655257c5e59d	0	0	0	0	0	0	0	0	0	0	0	0	0	0	0	0	0	0	0	0	0	0	0	0	0	0	0	2	0	0	0	0	0	0	0	0	0	0	0	0	0	0	0	0	0	0	0	0	0
1b44d13d64cb7dca594454ac0efe2034	0	0	0	0	0	0	0	0	0	0	0	0	0	0	0	0	0	0	0	0	0	0	0	0	0	0	0	0	0	0	0	0	0	0	0	0	0	0	18	0	0	0	20	0	0	0	0	0	0
1b56ceb5087d1451e4b979cbc31bf77e	0	0	0	0	0	0	0	0	0	0	0	0	0	0	0	0	0	0	0	0	0	0	0	0	0	0	0	0	0	0	0	0	0	0	0	0	0	19	0	0	0	0	0	0	0	0	0	0	0
1b847145b52d532de0cd21c9dc1c9a46	0	0	0	0	0	0	0	0	0	0	0	0	0	0	0	0	0	0	69	0	0	0	0	0	0	0	0	0	0	0	0	0	0	0	0	0	0	0	0	0	0	0	0	0	0	0	0	0	0
1b85818f9692d4f926accbea729f76c6	0	0	0	0	0	0	0	0	0	0	0	0	0	0	0	0	0	0	0	0	0	0	0	0	0	0	0	0	0	0	0	0	0	0	0	0	0	0	0	0	0	0	0	0	0	0	0	0	28
1b8692a5a81f83b623a011f58150f29e	0	0	0	0	0	0	0	0	0	0	0	0	0	0	0	0	0	0	0	0	0	0	0	0	0	0	0	0	10	0	0	0	0	0	0	0	0	0	0	0	33	0	0	0	0	0	0	0	0
1b8ff17c152c7a3befe5c106e3cd9b08	3	0	0	0	0	0	0	0	0	0	0	0	0	0	0	0	0	0	0	0	0	40	0	0	0	0	0	0	0	0	0	0	0	0	0	0	0	0	0	0	0	0	0	0	0	0	0	0	0
1ba1ebbb7da9918335ef52c875aec53f	0	0	0	0	0	0	21	119	0	0	0	95	0	59	0	0	36	0	0	0	0	0	35	0	34	0	0	0	0	0	0	0	0	0	0	0	0	15	14	0	0	228	0	0	18	0	0	77	0
1ba34525dc184f71b6feda407cde1940	0	0	0	0	0	0	0	0	0	0	0	0	0	0	19	0	0	55	31	0	0	0	0	0	20	0	12	42	0	44	0	0	0	35	0	0	86	0	0	0	0	50	0	101	32	0	0	0	0
1ba5089d42c71aabf28b91529b1aae5d	0	0	0	0	0	0	0	0	0	0	0	0	0	0	0	0	0	0	0	0	0	0	0	0	0	0	0	0	0	0	0	0	0	0	0	0	0	0	0	0	38	0	0	0	0	0	0	0	0
1baa62f3f39992dc0e82a549f74b9cae	0	0	0	0	0	0	0	0	0	0	0	0	0	0	0	0	0	0	0	0	0	0	0	0	0	0	0	0	0	0	0	0	0	0	0	0	0	0	0	0	0	0	0	0	0	0	0	0	0
1bae928aef64fd201ead5c1519a1df0a	56	0	0	3509	83	0	0	0	0	538	0	882	0	0	2298	370	1052	647	247	15	429	0	0	825	1863	0	8322	30	74	86	16	0	0	0	198	0	2709	0	252	93	124	0	0	0	43	209	0	1073	121
1bddfe62473fe97645815602a483626f	49	0	0	0	0	0	0	0	0	0	0	0	0	0	0	0	0	0	0	0	0	0	0	0	0	0	0	0	0	0	0	0	0	0	0	0	0	0	0	0	0	0	0	0	0	0	0	0	0
1c0ebb526c18dd456d4438b853dd9794	0	0	0	0	0	18	0	0	0	0	5	0	0	0	0	0	23	0	0	0	0	0	0	123	0	41	0	0	0	0	0	20	47	0	0	0	0	64	0	0	0	0	0	40	0	0	0	0	0
1c2290ed82dea4a45067fe6a41c2f2c2	0	0	0	0	260	0	0	0	0	0	0	0	0	0	0	0	0	0	0	0	0	0	0	0	0	0	0	0	64	0	0	0	0	0	0	0	0	0	0	0	95	0	0	0	0	0	0	0	0
1c26829e20d7ac1df64535fa98cbe3d2	0	0	0	0	0	0	0	0	0	0	0	0	0	0	0	0	0	0	0	0	0	0	0	0	0	0	88	0	0	0	0	0	0	0	0	0	0	0	0	0	0	0	0	0	0	0	0	0	0
1c288f0d9379263c065e12b1d94ed3b8	207	68	0	0	0	0	0	0	0	0	0	0	29	0	0	0	0	0	36	0	0	0	0	0	0	0	177	0	0	0	0	0	0	0	0	0	106	0	0	0	0	0	0	0	0	0	0	0	0
1c4dbbb42af9a95c19d172d4ad5b3520	0	0	0	0	0	0	0	28	0	0	0	79	0	0	0	0	0	0	217	141	0	213	283	132	116	0	0	0	0	0	51	0	66	58	0	0	51	67	164	0	0	0	0	40	40	67	43	0	0
1c528ab41106caa293507211d3e92d41	0	0	0	0	0	0	0	0	57	0	0	0	0	0	0	0	0	0	0	0	0	0	0	0	120	0	0	0	51	0	0	0	0	0	0	0	0	0	0	0	80	0	0	0	0	0	0	0	0
1c6205a3f34ef27606aa4d3c1bf37fb4	0	0	0	0	0	0	0	0	0	0	0	0	0	0	0	0	0	20	0	0	0	0	0	0	0	0	0	0	0	0	0	0	0	0	0	0	0	0	0	0	0	0	0	0	0	0	0	0	0
1c7099a1264cb5209f7eeac2faf43b31	0	0	0	0	0	0	0	0	0	0	0	0	0	0	0	0	0	0	0	0	0	0	0	0	0	0	0	0	0	0	0	0	0	0	0	0	0	0	0	0	0	0	0	0	0	0	0	0	0
1c7d605e74842b3512a86c4ebd4a436a	0	0	0	0	0	0	0	0	0	0	0	0	0	0	0	0	0	104	0	0	0	0	0	0	0	0	0	0	0	0	0	0	0	0	0	0	0	0	0	0	0	0	0	0	0	0	0	0	0
1c974d1c24fbaaee6d4ea5fcade70e6f	0	0	0	0	0	33	0	0	0	0	0	0	0	0	0	0	48	0	0	0	0	0	0	0	0	104	16	0	0	0	0	0	63	0	56	0	0	0	0	0	0	0	0	16	0	0	0	0	0
1c9d810dd1c98263471886b8973da07c	0	0	0	0	0	0	0	12	0	0	0	0	0	0	0	0	51	34	0	0	0	0	0	0	0	0	0	0	0	0	0	0	0	0	0	0	0	0	0	0	0	0	0	0	0	0	0	0	0
1c9dfc7bd4ab7ad83c57f98713c1b3cc	0	0	0	0	0	0	0	0	0	0	0	0	0	0	0	0	0	0	135	0	0	0	0	0	0	0	0	0	0	0	0	0	0	0	0	0	0	0	0	0	0	0	0	0	0	0	0	0	0
1c9e69ec00298a93da996847b3614cb6	71	0	0	0	0	0	0	0	0	0	0	0	0	0	0	0	0	0	0	0	0	0	0	39	0	0	0	0	0	0	0	0	0	0	123	0	0	0	140	0	0	0	1430	0	0	0	0	0	0
1cbf444df5f8f8e8e112a27049e22500	0	0	53	0	0	0	0	0	93	0	0	0	299	0	0	0	0	0	0	0	0	0	0	0	0	0	52	0	0	0	0	0	0	0	0	0	0	0	0	0	0	0	0	0	0	0	0	0	0
1cedd57d0ed28a1c5d6b8023c393aa6b	0	0	0	0	0	0	0	0	0	0	0	16	0	0	40	0	0	0	0	0	0	0	0	0	0	0	6	0	0	0	0	0	0	0	0	0	0	0	0	0	0	0	0	0	0	0	0	0	0
1cf52a1e888886d6df6a10a623baf265	0	0	0	0	0	0	0	0	0	0	0	0	0	0	0	0	0	0	0	0	0	0	0	0	0	0	0	0	0	0	0	0	3	0	0	0	0	0	0	0	0	0	0	0	0	0	0	0	0
1cfd6c9ce889b793f78eb811d05d649e	0	0	0	0	0	0	0	0	0	0	0	0	0	0	0	0	0	0	16	0	0	0	0	0	0	0	0	0	0	0	0	0	0	0	0	0	0	0	0	0	0	0	0	0	0	0	0	0	0
1d10ff6dd6bbeeb744e207af63fd0700	0	0	0	0	0	0	0	0	0	0	0	0	0	0	0	0	0	5	0	0	0	0	0	0	0	0	0	0	0	0	0	0	0	0	0	0	0	0	0	0	0	0	0	0	0	0	0	0	0
1d1c640bd1053cbee95e42db572a9ce6	0	0	0	0	0	0	0	0	0	0	67	0	0	0	0	0	0	0	0	0	0	0	0	0	0	0	0	0	0	0	0	0	0	0	0	0	0	0	0	0	0	0	0	0	0	0	0	0	0
1d24643bf42b4beb12e7a4cd8612a210	0	0	0	0	0	0	0	0	7	0	0	0	0	0	0	0	0	0	0	0	0	0	0	0	0	0	0	0	0	0	0	0	0	0	0	0	0	0	0	0	0	0	0	0	0	0	0	0	0
1d2ad2d36d96f7241bd296bd21310779	0	0	0	0	0	0	0	0	0	0	0	0	58	0	0	0	0	0	0	0	0	0	0	0	0	0	0	307	0	0	0	0	0	0	0	0	0	0	0	0	0	0	0	0	0	0	0	0	0
1d3efc1ecf5d62f331f5c719a2d2e5f9	0	0	0	0	0	0	0	14	0	0	0	0	0	0	0	0	0	0	0	0	0	0	0	0	0	0	0	0	0	0	0	0	0	0	0	0	0	0	0	0	0	0	0	0	0	0	0	0	126
1d4dd6c710e7849115dac4853d76980a	0	0	0	0	0	0	0	0	0	0	0	0	0	0	0	0	0	0	9	0	0	0	3	0	0	0	0	0	0	0	0	0	5	0	0	0	0	0	0	0	0	0	0	0	0	0	0	0	6
1d59d7465376f6522e7288f70daddbbf	0	0	0	0	0	0	0	0	0	0	0	0	0	0	0	0	0	0	0	0	0	0	0	0	0	5	0	0	0	0	0	0	0	0	0	0	0	0	0	0	0	0	0	0	0	0	0	0	0
1d71bd931fa04237c4c0dcc5dac0a522	0	0	0	16	0	0	0	0	0	0	0	0	0	0	0	0	0	0	0	0	0	0	0	0	0	0	0	0	0	0	0	0	0	0	0	0	0	0	0	0	0	0	0	0	0	0	0	0	0
1d9cbe8b1a72a57dd43be45a686f77ca	0	0	0	0	0	0	0	0	0	0	0	0	0	0	0	0	0	0	0	0	0	0	184	57	0	0	0	0	0	0	0	0	0	0	0	0	306	0	0	0	0	92	0	0	0	0	0	0	0
1daf6953da11d72cb0ee08bc475838a4	0	0	0	0	0	0	0	0	0	0	0	0	0	0	0	0	0	0	0	0	0	0	0	0	10	0	0	0	0	0	0	0	0	0	0	0	0	0	0	0	0	0	0	0	0	0	0	0	0
1dbbfa708578fe1b12a97716bd1bafc2	0	0	0	0	0	0	28	0	0	0	0	0	16	0	0	0	0	0	0	0	0	0	0	0	0	0	0	0	0	0	0	0	0	0	0	0	0	0	0	0	0	17	0	0	0	0	0	17	0
1ddcf5f165c99e6a40c50d90d72542fc	0	0	0	0	0	0	0	0	0	0	0	0	0	0	0	0	0	0	0	0	0	0	0	0	0	0	0	0	0	0	0	0	0	0	0	0	0	0	0	0	0	0	0	0	0	0	0	0	0
1deb6b59f4fed286e98b24d461190149	0	0	0	0	0	0	0	0	0	0	0	0	0	0	0	0	0	0	0	0	0	0	0	0	0	0	0	0	28	0	0	0	0	0	0	0	0	0	0	0	0	0	0	0	0	0	0	0	0
1dfced2907cac3f41efc8d392fa16f9c	0	0	0	0	0	0	0	0	0	0	0	0	0	0	0	0	0	0	0	0	0	0	0	0	0	0	0	0	0	0	0	0	0	0	0	0	0	0	0	0	0	46	0	0	0	0	0	0	0
1e022cb5cfeb0bee813068908848f912	0	0	0	0	0	0	0	0	0	0	0	0	0	0	0	0	0	0	82	0	0	0	0	0	0	0	0	0	0	0	0	0	0	0	0	0	0	0	0	0	0	0	0	0	0	0	0	0	0
1e19488e2b674d1ce43f265bd5ac893f	0	0	0	0	0	0	0	0	0	0	0	0	0	0	0	0	0	0	0	0	0	0	0	30	0	0	0	0	0	0	0	0	0	0	0	0	0	0	0	0	0	0	0	0	0	0	0	0	0
1e1db1475ffd45acea99af47f56f19fa	0	0	0	0	0	0	0	0	0	0	0	0	0	0	0	0	0	0	0	16	0	0	0	0	0	17	0	0	0	0	0	0	0	0	0	0	0	0	0	0	0	0	0	0	0	0	0	0	0
1e2ba75888b2d7ddcfb2f26e6d369ebb	0	0	0	0	0	0	0	0	0	0	0	0	0	0	0	0	102	0	0	0	0	0	0	0	0	0	0	0	0	0	0	0	0	0	0	0	0	0	0	0	0	0	0	0	0	0	0	0	0
1e339903f330e04f30a5142ebd2fc7f1	0	0	0	0	0	0	0	0	0	0	0	0	0	0	0	0	0	0	0	0	0	0	0	0	0	0	0	0	0	0	0	0	6	0	0	0	0	0	0	0	0	0	0	0	0	0	0	0	0
1e437bf5ff21e6878c1d78a85024147e	0	0	0	0	0	0	0	0	0	0	0	0	0	0	0	0	0	0	0	0	0	0	0	0	6	0	0	0	0	0	0	0	0	0	0	0	0	0	0	0	0	0	0	0	0	0	0	0	0
1e45763e71f4c783b757b7328fcd49fa	0	0	0	0	0	0	0	0	0	0	0	0	0	0	0	0	0	0	0	0	0	0	0	0	0	5	0	0	0	0	0	0	0	0	0	0	0	0	0	0	0	0	0	0	0	0	0	0	0
1e579bee1fef39f1288ff48f5279a23c	0	0	0	0	0	0	0	0	0	0	0	0	0	9	8	0	0	0	14	0	5	0	2	0	13	0	7	0	0	6	0	26	24	0	9	4	0	0	0	0	10	0	0	0	0	0	0	15	0
1e6aa8d7f7f8da34dc2c6411cd27a5c3	0	0	0	0	0	41	0	0	0	0	0	0	0	0	0	0	0	0	0	0	0	0	0	0	0	0	16	0	0	0	0	0	0	0	0	0	0	0	0	48	0	0	0	0	0	0	0	0	0
1e8b9381eaf7927036781243970760f3	0	0	0	0	0	0	18	60	21	0	28	0	0	0	0	0	0	18	0	0	0	0	0	0	0	0	0	0	0	0	0	0	0	0	0	0	0	0	0	0	0	0	0	0	0	0	17	0	114
1e99caab6a09d2cd41cbdc16bef684ed	0	0	0	0	0	0	0	0	0	0	0	29	0	0	0	0	0	0	0	0	0	0	0	0	0	0	0	0	0	0	0	0	0	0	0	0	0	0	0	0	0	0	0	0	0	0	0	0	0
1e9bd38bf735510e93d3aeaa3a9972f9	0	0	0	0	0	0	0	0	0	0	0	0	0	0	0	0	0	0	0	0	0	0	0	0	0	0	0	0	0	0	0	0	0	0	0	0	0	0	0	0	0	0	0	0	0	0	0	15	0
1ea2fde8f69cfbd17a73a7489d2485c9	0	0	0	0	0	0	0	0	0	0	0	0	0	0	0	0	0	0	0	0	0	0	0	0	0	0	0	0	0	0	0	0	0	0	0	0	0	0	0	0	0	0	0	0	0	5	0	0	0
1eb88d12f8e72c5416bf76dadb53de17	0	0	0	0	0	0	0	0	0	0	0	0	0	0	7	0	0	0	0	4	0	0	0	0	0	0	0	0	2	0	0	0	0	0	0	0	0	0	0	0	0	0	0	0	25	0	0	0	0
1ee32afbf562b8fc0acfe8de98d4f974	13	0	0	0	0	0	0	0	55	21	0	0	0	0	0	0	0	0	0	0	0	0	0	259	0	57	40	0	0	0	0	0	0	0	0	0	0	0	0	0	0	0	25	0	143	0	0	0	0
1ee7c3f42303451f3cd533916f5fe3c0	0	0	0	0	0	0	0	0	0	0	0	0	0	0	0	0	0	0	0	0	0	0	0	0	0	0	0	0	0	0	0	0	0	0	0	0	0	0	0	0	0	3	0	0	0	0	0	0	0
1ef3c2b9fbf127e561a140a9dd37fbe6	0	0	0	0	0	0	0	0	0	0	0	0	0	0	0	0	0	0	0	0	0	0	0	0	0	0	0	0	0	0	0	0	0	0	0	0	0	0	0	0	0	0	0	0	0	0	0	0	0
1f0518b1e0e0021cc1b7a7d8948dbc07	0	0	0	0	0	0	0	0	0	0	0	0	0	0	0	0	0	0	0	0	0	61	0	0	0	0	0	0	0	0	0	0	0	0	0	0	0	0	0	0	0	0	0	0	44	0	0	0	0
1f277a037390b58f29e969e7875f1d14	0	0	0	0	0	0	0	0	0	0	0	0	0	0	0	0	0	0	0	0	0	0	0	0	0	0	0	0	0	0	0	0	0	0	0	0	0	0	0	0	0	0	0	0	0	0	0	0	0
1f3da88e814d25857c91413c9bc04907	0	0	0	0	0	0	0	0	0	0	0	0	0	0	0	0	0	0	0	0	0	0	0	0	0	0	0	0	27	0	0	0	0	0	0	0	0	0	0	0	66	0	0	0	0	0	0	0	0
1f58c68809488a54716541246d421075	0	0	0	0	0	0	0	0	0	0	0	6	0	0	0	0	0	0	0	0	0	0	0	0	0	0	0	0	0	0	0	5	0	0	0	0	0	0	0	0	0	0	0	0	0	0	0	0	0
1f8c01a18fdd51f1b5a00ade646b47dd	0	0	0	0	0	0	0	0	0	0	0	0	0	0	0	0	0	57	0	0	0	0	0	0	0	0	0	0	0	0	0	0	0	0	0	0	0	0	0	0	0	0	0	0	0	0	0	0	0
1f9e269bbabd20a59b1ab36148ccb951	0	0	0	0	0	0	0	0	0	0	0	0	0	0	0	0	0	0	0	0	0	0	0	0	0	0	0	8	0	0	0	0	0	0	0	0	0	0	0	30	0	0	0	0	0	0	0	0	0
1fa6084840253ac27fb63a94307c1ba8	0	0	0	0	0	0	0	0	0	0	0	0	0	0	0	0	0	0	0	0	0	0	0	0	0	0	0	0	0	0	13	0	0	0	0	0	0	0	0	0	0	0	0	0	0	0	0	0	0
1fa8b2391f8def366f6ae7e4a030ee6a	0	0	0	0	0	0	0	0	0	0	0	0	0	0	0	0	0	0	0	0	0	0	0	0	0	0	0	0	0	0	0	0	5	0	0	0	0	0	0	0	0	0	0	0	0	0	0	0	0
1fb17183fc44cdc6b95257f52e268acf	0	0	0	0	0	0	0	0	0	0	0	0	0	0	0	0	3	0	0	0	0	0	0	0	0	0	0	0	0	0	0	0	0	0	0	0	0	0	0	0	0	0	0	0	0	0	0	0	0
1fb5dace36f634b8622334534fa4c244	0	0	0	0	0	0	0	0	0	0	0	0	0	0	0	0	0	0	0	0	0	0	0	0	0	0	0	0	0	0	0	0	0	0	0	0	0	0	0	0	0	0	0	0	0	0	0	0	19
1fe0a24b6a149c2f6456a270088d9c4f	0	0	0	0	0	0	0	0	0	0	0	0	0	0	0	0	0	0	0	0	0	0	0	0	0	0	0	0	0	0	0	0	0	4	0	0	0	0	0	0	0	0	0	444	0	0	0	0	0
1fe6c5836f9a32a2fa2600907e5e8ebc	0	0	0	0	0	0	0	15	0	0	0	0	0	0	0	0	0	0	0	0	0	0	0	0	0	0	0	0	0	0	0	0	0	0	0	0	0	0	0	0	0	0	0	0	0	0	0	0	0
1fe724d791307b5acc90de8e747407be	0	0	0	0	0	0	0	0	0	0	0	0	0	0	0	0	0	0	0	0	0	0	0	0	0	0	0	0	0	0	0	0	0	0	0	0	0	0	0	0	0	0	0	23	0	0	0	0	0
1ff0b042738b9b9e220ab1509003c170	0	0	0	0	0	0	0	0	0	0	0	0	0	0	0	0	0	0	0	0	0	0	0	0	0	0	0	0	0	0	0	0	0	0	0	0	41	0	0	0	0	0	0	0	0	0	0	0	0
2007f8dd2a95825ec3a5ec7f723025e7	0	0	0	0	0	0	0	0	0	0	0	0	0	0	0	0	0	0	0	0	0	0	0	0	0	0	0	0	0	0	0	0	0	0	0	0	0	0	0	0	4	0	0	0	0	0	0	0	0
200911319ab0d6eae9ec64845b3748c2	0	0	0	0	0	0	0	0	0	0	0	0	0	0	0	0	0	0	0	0	0	0	0	0	0	0	0	0	0	0	0	23	0	0	0	0	0	0	0	0	0	0	0	0	0	0	0	0	0
2009565185b039ca7130bb2873f33666	0	0	0	0	0	0	0	0	0	0	0	0	0	0	31	0	0	0	0	0	0	0	0	0	0	0	0	0	0	0	0	0	0	0	0	0	0	0	0	0	0	20	0	0	0	55	0	0	0
201f50f42966a7e5167425601def43b4	0	0	0	0	0	0	0	0	0	0	0	0	0	0	0	0	0	0	0	0	0	0	0	0	0	0	0	0	0	0	0	0	0	0	0	0	0	0	0	0	0	0	0	0	0	0	0	0	0
20292d964eeffd639a9fecccabf93921	0	0	0	0	0	0	0	0	27	0	0	0	0	0	0	0	0	25	0	33	0	0	75	64	0	0	30	0	0	0	0	0	0	0	60	0	0	0	0	22	0	0	0	0	0	11	0	0	68
203308e044db0bc892efc08568ef3c9a	0	0	0	0	0	0	0	0	0	0	0	0	0	0	0	0	0	0	0	0	0	0	0	0	0	0	0	0	0	0	0	0	0	0	428	0	0	0	0	0	0	0	0	0	0	0	0	0	0
203d9e53447e9eb4dc26eb71fd087799	0	0	0	0	0	0	0	0	497	0	0	0	0	0	0	0	0	0	0	0	0	0	0	0	0	0	0	0	0	0	0	0	0	0	0	0	0	0	0	0	0	0	0	0	0	0	0	0	0
203e47ea9518a4b28b866d6728833274	0	0	0	0	0	0	0	0	0	0	0	0	0	0	0	0	0	15	0	0	0	0	0	0	0	0	0	0	0	0	0	0	0	0	0	0	0	0	0	0	0	0	0	0	0	0	0	0	0
2041ea628737d7b776abe22d48eb621e	0	0	0	0	0	0	88	0	24	0	0	0	0	0	0	0	0	0	0	0	0	0	0	0	0	0	0	0	0	0	0	0	0	0	0	0	0	0	0	0	0	0	0	0	0	0	0	0	0
205980cccddbb87d057224902f2d9f87	0	0	0	0	0	0	0	0	0	0	0	0	0	0	0	0	0	0	0	0	0	758	0	0	0	0	0	0	0	0	0	0	0	0	0	0	0	0	0	0	0	0	0	0	0	0	0	0	0
205b345333dc02cd216ac6ed32ebd039	0	0	0	0	0	0	0	0	0	0	0	0	0	0	0	0	0	0	0	0	0	0	0	0	0	0	0	0	0	0	0	0	0	0	0	0	0	0	0	0	0	5	0	0	0	0	0	0	0
205d7cf746b1e3411abb2ffa19a97beb	0	0	0	0	0	0	0	0	0	0	0	0	0	0	0	0	0	0	0	0	0	0	0	0	0	0	0	0	0	0	0	0	0	0	0	0	0	0	0	0	0	0	0	0	26	0	0	0	0
20633fe980dce5fe66271bbad8d3c0ff	0	0	0	0	0	0	0	0	0	0	0	0	0	0	0	0	0	0	0	0	0	7	0	0	0	0	0	0	0	0	0	0	0	0	0	0	0	0	0	0	0	18	0	3	0	0	0	0	4
20795308a470b1038a35a6725b37edd9	0	0	0	0	0	0	0	0	0	0	0	0	0	0	0	0	0	0	0	0	0	0	0	0	0	0	0	0	0	0	0	0	0	63	0	0	0	0	0	0	0	0	0	0	0	0	0	0	0
207e29518da8c8c433e6d86e034163b1	0	266	0	70	68	0	0	0	0	0	0	0	0	0	0	0	0	0	0	0	0	0	0	0	0	46	0	301	40	0	365	0	0	0	0	0	0	0	27	0	73	24	37	0	38	0	0	0	0
2092424f1271cad88f3368d817405a2e	0	0	0	0	0	0	0	2	0	0	0	0	0	0	0	0	0	0	0	0	0	0	0	0	0	0	0	0	0	0	0	0	0	0	0	0	0	0	0	0	0	0	0	0	0	0	0	0	0
2097d9120237b47ac1db25126a247340	0	0	0	0	0	0	0	0	0	0	0	0	0	0	0	0	0	0	0	0	0	0	0	4	0	0	0	0	0	0	0	0	0	0	0	0	0	0	0	0	0	0	0	0	0	0	0	0	0
20ad32bc1ce9ad60772b8bee63284e17	0	0	0	0	0	0	0	0	0	0	0	0	0	0	0	0	0	0	0	0	0	0	0	0	0	0	0	0	0	0	0	0	0	0	0	0	0	0	0	0	0	0	0	0	0	0	0	0	4
20b2904eeeea2913e7012c1711fa6d6e	0	0	0	0	0	0	0	0	0	0	0	0	0	0	0	0	0	0	0	0	0	0	0	0	0	0	0	0	0	0	0	0	0	0	0	0	0	0	0	0	0	0	0	0	0	0	0	0	0
20bb9354fc1365c43ebc95bc8a1ca8c9	0	0	0	0	0	0	0	0	0	0	0	0	0	0	0	0	0	0	0	0	0	0	0	0	0	0	0	0	0	0	0	0	0	0	0	0	0	0	0	0	0	0	0	0	42	51	0	27	0
20c0f8967de3f18bda81697f44626e08	0	0	0	0	0	0	0	0	0	0	0	0	0	0	0	0	0	0	0	0	0	0	0	0	625	0	0	0	0	0	0	0	0	0	0	0	0	0	0	0	0	0	0	0	0	0	0	0	0
20caebc7e9bc367a9c89ba65c1dd79d7	0	0	0	0	0	0	0	3	0	0	0	0	0	0	0	0	0	0	0	0	0	30	0	0	0	0	0	0	0	0	0	0	0	0	0	0	0	0	0	0	0	0	0	0	0	0	0	0	0
20d140886d8d6c0151badc1f9b680790	0	15	0	0	0	0	0	0	0	0	0	0	0	0	0	75	0	0	0	0	0	0	0	0	0	0	0	0	0	0	0	0	0	0	0	0	0	0	0	0	0	0	0	0	0	0	0	0	0
20d32603d2dc139b47c743a315944720	0	0	0	0	0	0	0	0	0	0	0	0	0	0	0	0	0	0	0	0	0	0	0	0	4	0	0	0	0	0	0	0	0	0	0	0	0	0	0	0	0	0	0	0	0	0	0	0	0
20fabb1ad4313b2efa408b4bf2bb2e19	0	0	0	0	0	0	0	0	0	0	0	0	0	0	0	0	0	0	0	0	0	0	0	0	0	0	0	0	0	0	0	0	0	0	0	0	0	0	0	0	0	0	3	0	0	0	0	0	0
20fb05669b5a3afc9a128eeea53b0c6f	0	0	0	0	0	0	0	0	0	0	0	0	0	0	0	0	0	31	0	7	0	0	0	0	0	0	0	0	0	0	0	0	0	0	0	0	0	0	0	0	0	0	0	0	0	0	0	0	0
2131c08fc057359a530d54d629ea1ab0	0	0	0	0	0	0	0	0	0	0	0	0	0	0	0	0	0	0	0	0	0	0	22	0	0	0	0	0	0	0	0	0	0	0	0	0	0	0	0	0	0	0	0	0	0	0	0	0	0
214f01fb3ec4b38df9691e3e5050c4cc	0	0	0	0	0	0	0	0	0	0	0	0	0	0	0	0	0	0	0	0	0	0	0	0	10	0	0	0	0	0	0	0	0	0	0	0	0	0	0	0	0	0	0	0	0	0	0	0	0
215bf01a7b4c2e1c8c1be05a082dc629	0	10	0	0	0	0	0	0	41	0	0	15	0	29	0	0	0	56	0	0	0	0	28	0	0	0	0	49	0	0	0	0	0	0	22	0	0	0	0	0	0	0	0	87	0	0	0	65	0
216f6c2b32491cb4fab8052717375619	0	0	0	0	0	0	0	0	0	0	0	0	0	80	0	0	0	0	0	0	0	0	126	0	0	0	0	0	0	0	0	0	0	0	144	0	0	0	139	0	0	0	0	0	0	0	0	0	0
217efdbb3d0b78364fd348ae8a578b08	0	0	0	0	0	0	0	0	0	0	0	0	0	0	0	0	0	0	0	0	0	0	0	183	0	21	0	0	0	0	2	0	0	0	0	0	0	0	0	0	0	0	0	0	0	0	0	0	0
218067220ad777d039249de00fd1b3ed	0	0	0	0	0	0	0	0	0	0	0	0	0	0	0	0	0	0	0	0	0	0	0	0	0	0	0	0	0	0	0	0	0	0	0	0	0	0	0	0	0	0	0	0	0	0	0	0	0
21a484cc82e3b6581856df74c3b39b95	0	0	0	0	0	0	0	0	0	0	0	0	0	0	0	0	0	0	0	0	0	0	0	0	0	0	0	0	0	0	0	0	0	0	0	0	0	0	92	0	0	0	0	0	0	0	0	0	0
21abd86dbf19f0672bf645d3f752090e	0	0	0	0	0	0	0	0	0	0	0	0	0	0	0	0	0	0	0	0	0	0	0	0	0	0	0	0	0	0	0	0	0	0	0	0	0	0	0	0	0	0	0	0	0	0	0	0	0
21b4e35fd71c290c303dc24914ce07ae	0	0	0	0	0	0	0	0	0	0	0	0	0	0	0	0	0	0	0	0	0	0	0	0	0	0	0	0	0	0	0	0	13	0	0	0	0	0	0	0	0	3	0	0	0	0	0	0	6
21ba62e64a31cd53efe92a443ae69800	0	0	0	0	0	0	0	0	0	0	0	0	0	0	0	0	0	0	0	0	0	0	0	0	0	0	0	0	0	0	0	0	0	0	0	0	0	0	0	0	0	0	0	0	0	0	0	64	0
21d24cd556638fb0c29a5feae4038e2d	0	0	0	0	0	0	0	0	0	0	0	0	0	0	0	0	0	0	0	0	0	0	0	0	0	9	0	0	0	0	0	0	0	0	0	0	0	0	0	0	0	0	0	0	0	0	0	0	0
21fbd6b76c30809a2b640996b954e617	0	0	0	0	0	0	0	0	0	0	0	0	0	0	0	0	0	0	0	0	0	0	0	0	0	0	0	0	0	0	0	0	0	0	0	0	0	0	0	0	0	0	0	0	0	0	0	0	0
2226dd4fca52789a771bd5792127773c	0	0	0	0	0	0	0	0	0	0	0	0	0	0	0	0	0	0	0	0	0	0	4	0	0	0	0	8	27	0	0	0	0	0	0	0	0	0	0	31	81	0	0	0	0	0	0	0	0
2228d74278b214972667dcc2744b0ae5	0	0	0	0	0	0	0	0	0	0	0	0	0	0	0	0	0	0	0	0	0	0	0	0	0	0	0	0	0	0	0	0	0	0	0	0	0	0	8	0	0	0	0	0	0	0	0	0	0
2250e209463a154b988426ba6a384552	0	0	0	0	0	0	0	0	0	0	0	0	0	0	0	0	0	27	10	0	0	0	13	95	0	0	0	0	0	0	71	0	0	16	0	0	15	0	10	0	0	0	11	0	0	0	0	13	0
225f839d9f7f928184135e951796ba87	0	0	0	0	0	0	0	0	0	0	0	0	0	0	0	0	0	0	0	0	0	0	0	0	0	0	0	0	0	0	0	0	0	0	0	0	0	0	0	0	0	0	0	0	0	0	0	0	0
2262b38b8c8b5fc018cc1ca29e61879c	0	0	0	0	0	0	0	0	0	0	0	0	0	0	0	0	0	0	0	0	0	0	0	0	0	3	0	0	0	0	0	0	0	0	0	0	0	0	0	0	0	0	0	0	0	0	0	0	0
2263b04d74befa73ebe2cd7d2e715d6b	0	0	0	0	0	0	0	0	0	0	0	0	0	0	0	0	2	0	0	0	0	0	0	0	0	0	0	0	0	0	0	0	0	0	0	0	0	0	0	0	0	0	0	0	0	0	0	0	0
2276c3c6e4b2aee491a05ceb97eb5e36	0	0	0	0	0	0	0	0	237	0	0	0	0	0	0	0	0	0	0	0	0	0	0	0	0	0	0	0	0	0	0	0	0	0	0	0	0	0	0	0	0	0	0	0	0	0	0	0	0
227de7769b37436e4fc0f05f692255bc	0	0	0	0	0	0	0	0	0	0	0	0	0	0	0	0	0	0	0	0	0	0	0	12	0	18	0	0	0	0	0	0	9	0	0	0	0	0	0	0	0	0	0	0	0	0	0	0	0
2293ed5ddc6cc9dfeb01436aac36e8c8	0	0	0	0	0	0	0	0	0	0	0	0	0	0	0	0	0	0	0	0	0	0	0	0	0	0	0	0	0	0	0	0	2	0	0	0	0	0	0	0	0	0	0	0	0	0	0	0	0
22987b94b511b878fc6c6d6487a13b83	0	0	0	0	0	0	0	0	0	0	0	0	0	0	0	0	0	0	0	0	0	0	0	0	7	0	0	0	0	0	0	0	0	0	0	0	0	0	0	0	0	0	0	0	0	10	0	0	0
229a40afbe5bbb8a994e13b9d113ce61	0	0	0	0	0	0	0	0	0	0	0	0	0	0	0	0	0	0	0	0	0	0	0	3	0	0	0	0	0	0	0	0	0	0	0	0	0	0	0	0	0	0	0	0	0	0	0	0	0
229afaa8dd8b2ed8245db39abbf30d5e	0	0	0	0	0	0	0	0	0	0	0	0	0	0	0	167	0	0	0	0	0	0	0	0	0	0	0	0	0	0	0	0	0	0	0	0	0	0	0	0	0	0	0	0	0	0	0	0	0
22a4518ea6050bb9584486bf260a2798	0	0	0	0	0	0	0	0	0	0	0	0	0	0	0	0	0	0	0	0	0	0	0	0	0	0	0	18	0	0	0	0	0	0	0	0	0	0	0	50	0	0	0	0	0	0	0	0	0
22b7a8d45b30cc042e6a4e010af19266	85	0	0	0	0	0	0	0	0	0	0	0	0	0	0	0	0	0	0	0	0	0	0	0	0	0	0	0	0	0	0	0	0	0	0	0	0	0	0	0	0	0	0	0	0	0	0	0	0
22c0b670f4898998bfe1954dd4b01cfc	0	0	0	0	0	0	0	0	0	0	0	0	0	0	0	0	0	0	0	0	0	0	0	0	0	0	0	0	0	0	0	0	0	0	0	0	0	0	0	233	0	0	0	0	0	0	0	0	0
22d90662a7d1b397383ef0e6cf73db95	0	0	0	0	0	0	0	0	0	0	0	0	0	0	0	0	0	0	0	0	0	0	0	0	0	0	0	0	0	0	0	0	0	0	0	0	0	0	0	0	0	0	0	0	0	0	0	0	0
22e0ece3a2b52d8d1260217088d75d15	0	0	50	0	0	0	0	0	0	0	0	0	0	0	0	0	38	0	0	0	0	0	39	0	0	0	0	19	0	0	68	0	0	0	0	0	120	0	0	0	0	0	0	0	0	0	0	0	23
22e6b67b2b0f0ca471bc6fa86945051b	0	0	0	0	0	0	0	0	0	0	0	0	0	0	0	0	10	0	0	0	0	0	27	0	0	0	0	0	0	0	0	0	24	0	0	31	0	0	0	0	0	0	0	0	0	0	0	0	0
22f957fb20436dbb5c339e484f7dbb40	0	0	0	0	0	0	0	0	0	0	0	0	0	0	0	0	0	0	0	0	0	0	0	0	108	0	48	0	97	0	0	0	0	0	0	0	0	0	0	0	184	0	0	0	67	0	0	109	32
2305564d0d3bf69113701b1f749be1cd	0	0	0	0	0	0	0	0	0	0	0	0	0	0	0	0	0	0	0	0	0	0	0	0	0	0	0	0	0	0	0	0	6	0	0	0	0	0	0	0	0	0	0	0	0	0	0	0	0
231565a4f0149cc22213e2d28474117d	0	0	0	0	0	0	0	0	0	0	0	0	0	0	0	0	0	0	0	0	0	0	0	0	0	0	0	0	0	0	0	0	0	0	0	0	0	0	0	0	0	0	0	0	0	37	0	0	0
232348c4293f6353876929e4569ad993	0	0	0	0	0	0	0	0	0	0	0	0	0	0	0	0	0	0	0	0	0	0	0	0	0	0	0	0	0	0	0	0	0	0	0	0	0	0	0	0	0	281	0	0	0	0	0	0	0
232dd3c5f5dcff0d01777c1e5525dcf3	0	0	0	0	0	0	0	0	0	0	0	0	0	0	0	0	17	0	0	0	0	0	0	0	0	0	0	0	0	0	0	0	0	0	0	0	0	0	0	0	0	0	0	0	0	0	0	0	0
2336330db732888be0cabb355980c0fe	0	0	0	0	0	0	0	0	0	0	0	0	0	0	0	0	0	0	0	16	0	0	0	0	0	0	0	0	0	0	0	0	0	0	0	0	0	0	0	0	0	0	0	0	0	0	0	0	0
233b9d7146ddce5789abe712f186555d	0	0	0	0	0	0	0	0	0	0	0	0	0	0	0	0	0	78	0	0	0	0	0	0	0	0	0	0	0	0	0	0	0	0	0	0	0	0	0	0	0	0	0	0	0	0	0	0	0
234246cecfc7fe8bba9e4567414b4aba	0	0	0	0	0	0	0	131	0	0	0	0	0	0	0	0	0	0	0	22	0	0	0	0	0	0	0	0	0	0	0	0	0	0	0	0	0	0	0	0	0	0	0	0	57	0	0	0	0
2346c8a0be3b1cc5806b35056ae9714c	0	0	0	0	0	0	0	0	0	0	0	0	0	0	0	0	0	0	0	0	0	0	0	0	0	0	0	0	0	0	0	0	0	0	0	0	0	0	0	0	0	0	0	0	0	3	0	0	0
23580ec40b5e15240c8f36628dd7290b	0	0	0	0	0	0	0	0	0	0	0	0	0	0	0	0	0	0	0	0	0	0	0	0	0	0	0	0	0	0	0	0	0	0	0	0	0	0	0	0	0	0	0	0	0	0	0	9	0
235dad50054843daf0ac6c1e46ed9b5c	0	0	0	0	0	0	0	0	7	0	0	0	0	0	0	0	0	0	0	0	0	0	0	0	0	0	0	0	0	0	0	0	0	0	0	0	0	0	0	0	0	0	0	0	0	0	0	0	0
23737315124cd472fe7eb4b76cadbf55	0	0	0	0	0	0	0	0	0	0	0	0	0	0	0	0	0	0	0	0	0	0	0	0	0	0	0	0	0	0	0	0	0	0	0	0	0	0	0	0	0	0	0	0	0	0	0	0	12
238ae49167ec8a0a946ad658af403cec	0	0	0	0	0	0	0	0	0	0	0	0	0	0	0	0	0	0	0	0	0	0	0	0	0	0	0	0	0	0	0	0	0	0	0	0	0	0	0	0	0	0	0	0	0	0	0	0	13
238ddbfed4cfe756c5171d515799ebab	0	0	0	0	0	0	0	0	0	0	0	0	0	0	2	0	0	0	0	0	0	0	0	0	0	0	0	0	0	0	0	0	0	0	0	0	0	0	0	0	0	0	0	0	0	0	0	0	0
2390fa285925e32b91dc042536848b6d	9	0	0	0	0	0	0	0	0	0	0	0	0	0	0	23	0	0	0	0	0	0	0	0	0	0	0	0	0	0	0	0	0	0	0	0	0	0	0	0	0	0	0	0	0	0	0	0	0
239db7054b414f7ffe062ac2e4e0a8db	0	0	0	0	0	0	0	0	0	0	0	66	0	0	0	0	0	0	0	0	0	0	0	0	0	0	0	0	0	0	0	0	0	0	0	0	0	0	0	0	0	0	0	0	0	0	0	0	0
23aad8b52569bcfbac3674e9ca750e7a	0	0	0	0	0	0	0	0	0	0	0	0	0	0	0	0	0	0	0	0	0	0	0	0	0	0	0	0	0	0	0	0	0	0	0	0	0	0	0	0	0	0	0	0	0	0	0	0	0
23bbd11194107596398d1ebb8261edea	0	0	0	0	0	0	0	0	0	0	0	0	0	0	0	0	0	0	0	0	0	0	0	0	0	0	0	0	0	0	0	0	0	0	0	0	0	0	0	0	0	0	0	0	0	0	0	716	0
23c225c5273050ac73317305e813791a	0	0	0	0	0	0	0	0	0	0	0	0	0	0	0	0	0	0	0	0	0	0	0	0	0	0	0	0	0	0	0	0	0	0	0	0	0	0	0	0	0	0	0	0	28	0	0	0	0
23ca4c52da041e347c95403b9374a085	0	0	0	0	0	0	0	0	0	0	0	0	0	0	0	0	21	0	0	0	0	0	0	0	0	0	0	0	0	0	0	0	0	0	0	0	0	0	0	0	0	0	0	0	0	0	0	0	0
23d6d970cac119fc7d7560fedfffd006	0	0	0	0	0	0	0	0	0	0	0	0	0	0	0	0	0	0	0	0	0	0	0	0	0	0	0	0	0	0	0	0	0	0	0	0	0	0	0	0	0	0	0	0	0	0	0	0	0
23ebf4e813ddc3e412ae94b775060900	0	0	0	0	0	0	0	0	0	0	0	0	0	0	0	0	0	0	0	0	0	0	0	0	0	0	0	0	0	0	0	0	0	0	0	0	0	0	0	0	0	0	0	0	0	0	0	0	0
242ab7723e70b8508cd94894f5a8d522	0	0	0	0	0	0	0	0	0	0	0	0	0	0	0	0	0	0	0	0	0	0	0	0	0	0	0	0	0	0	0	0	0	0	0	0	0	0	0	0	0	0	0	0	0	0	0	0	264
243baa8665d20b06bb9d22f8d2638602	0	0	0	0	0	0	0	0	2	0	0	0	0	0	0	0	0	0	0	0	0	0	0	0	0	0	0	0	0	0	0	0	0	0	0	0	0	0	0	0	0	0	0	0	0	0	0	0	0
2462929dcc966dc5c76d08a31323735d	0	0	0	0	0	0	0	0	0	0	0	0	0	0	0	0	0	0	63	0	0	0	0	0	0	0	0	0	0	0	0	0	0	0	0	0	0	0	0	0	0	0	0	0	0	0	0	0	0
24664a4d8145b18a06425bc0f5005f2d	0	0	0	0	0	0	0	0	0	0	0	0	0	0	0	0	0	0	0	0	0	0	0	0	0	0	0	0	0	0	0	0	7	0	0	0	0	0	0	0	0	0	0	0	0	0	0	0	0
24734b9990be52d23635aaf46af0beee	0	0	0	0	0	0	0	0	0	0	0	37	0	0	0	0	0	0	0	0	0	0	0	0	0	0	0	0	0	0	0	0	0	0	0	0	0	0	0	0	0	0	0	0	0	0	0	0	0
24810301afaf274a54a2f1869b1c8af7	0	0	0	0	0	0	0	0	0	0	0	0	0	0	0	0	0	0	0	0	0	0	0	0	0	0	0	0	0	0	0	0	0	0	0	0	0	0	0	0	0	0	0	0	0	0	0	0	0
248ae74d39edfb33004884472481baa8	0	0	0	0	0	0	0	0	0	0	0	0	0	0	0	0	0	0	0	0	0	1711	0	0	0	0	0	0	0	0	0	0	0	0	0	0	271	0	0	0	0	0	0	0	0	0	0	0	0
248b33dda3005640dc2d3995c52c77e8	0	0	0	0	0	0	0	0	0	0	0	0	0	0	0	0	0	0	0	100	0	0	0	0	0	0	0	0	0	0	0	0	0	0	0	0	0	0	0	0	0	0	0	0	0	0	0	0	0
24a7746594e5eeeb7d205533f96aa26e	0	0	0	0	0	0	0	0	0	0	0	0	0	0	0	0	0	0	0	46	0	0	0	0	0	0	0	0	0	0	0	0	0	0	0	0	0	0	0	0	0	0	0	0	0	0	0	0	0
24ac09180b1fb7a12467f14472d1bd45	0	0	0	0	0	0	0	0	0	0	0	0	0	0	0	0	0	0	0	42	0	0	0	0	0	0	0	0	0	0	0	0	0	0	0	0	0	0	0	0	0	0	0	0	0	0	0	0	0
24b0fff753aa021a7d06626f5ad6cfe4	0	0	0	0	0	175	0	0	0	0	0	0	0	0	0	0	22	0	276	0	0	0	26	0	34	0	0	0	0	0	38	0	155	0	0	0	0	0	0	8	0	0	0	0	0	50	0	31	0
24ba3edb19721a45b9556c7711e02701	0	0	0	0	0	0	0	0	0	0	0	0	0	0	0	0	0	0	0	0	0	0	0	0	0	0	0	0	0	0	0	0	0	0	0	0	0	0	0	0	3	0	0	0	0	0	0	0	0
24dd9902ab8b2659da226914cd091d4f	0	0	0	0	0	0	0	0	3	0	0	0	0	0	0	0	0	0	0	0	0	0	0	0	0	0	0	0	0	0	0	0	0	0	0	0	0	0	0	0	0	0	0	0	0	0	0	0	0
25016d76b1fd96ff200d79d5f9cf4845	0	0	0	0	0	0	0	0	0	0	0	0	0	0	0	0	0	0	0	0	0	0	0	0	0	0	0	0	0	0	0	0	0	0	0	0	0	0	0	0	0	0	0	0	0	0	0	0	0
251148d34af46a2212ca821e71174518	121	0	0	23	0	100	0	0	0	0	0	0	0	0	0	0	93	0	0	0	0	0	0	0	48	0	0	0	0	0	0	30	0	0	0	0	0	0	0	0	0	0	0	0	121	0	0	0	368
252a5180c801ea7e9876cc2b7669aca8	0	0	0	0	0	0	0	0	0	0	0	0	0	0	0	0	0	0	21	24	0	0	39	0	0	0	0	0	0	0	0	0	0	0	0	0	0	0	0	0	0	0	0	0	0	0	0	0	18
253270a9085b6ff1a4a34d2a99d1e6e6	58	0	0	0	0	0	0	0	0	0	0	0	0	0	0	0	0	22	0	0	0	0	0	0	0	0	0	0	0	0	32	0	0	0	0	0	6	0	0	0	0	0	0	0	0	0	143	0	0
254b81c97941e312078bda30761613fb	0	0	0	0	0	0	0	0	0	0	0	0	0	0	0	0	0	0	0	0	0	0	0	17	0	0	0	0	0	0	0	0	0	0	0	0	0	6	0	0	0	6	0	0	0	0	0	0	0
254ce9bee6fb75595a705d2c387babdd	0	0	0	0	0	0	0	0	0	0	0	0	0	0	0	0	0	0	0	0	0	0	0	0	0	7	0	0	0	0	0	0	0	0	0	0	0	0	0	0	0	0	0	0	0	0	0	0	0
2556511d8697ef9e5afd8ba36073617a	0	0	0	0	0	0	0	0	0	0	0	0	0	0	0	0	0	0	0	0	0	0	0	0	0	0	0	0	0	0	0	0	0	0	0	0	0	0	0	0	0	237	0	0	0	0	0	0	0
256a23afc72c3d597157c3c356538cf5	0	0	0	0	0	0	0	0	0	0	0	0	0	0	0	0	0	0	0	0	0	0	0	0	0	11	0	0	0	0	0	0	0	0	0	0	0	0	0	0	0	0	0	0	0	0	0	0	0
256ed164ecfd75c347e042673092138e	0	0	0	0	0	0	0	0	0	0	0	0	0	0	0	0	0	0	0	0	0	0	0	0	0	0	0	0	0	0	0	0	0	0	0	0	0	0	0	0	0	0	0	0	0	0	0	0	0
258649895d90a2a40162440fd90f39c7	0	0	0	0	0	0	0	0	0	0	0	0	0	0	0	0	9	0	0	0	0	0	0	0	0	0	0	0	0	6	0	0	0	0	0	0	0	0	0	0	0	0	0	0	0	0	0	0	0
258cc56bfd43edbf4d1a76bd494c5dc0	0	0	0	0	0	0	0	0	0	0	0	0	0	0	0	0	0	0	0	0	0	0	0	0	0	0	0	0	0	0	0	0	2	0	0	0	0	0	0	0	0	0	0	0	0	0	0	0	0
25a0af9256c76d5b2ba1b49f447ad882	0	0	0	0	0	5	0	0	0	0	0	0	0	0	0	0	0	0	0	0	0	0	0	0	0	0	0	0	0	0	0	0	0	0	0	0	0	0	0	0	0	0	0	0	0	0	0	0	0
25a24d6d3a2a28e5eecf24b77c17c5a3	0	0	0	0	0	0	0	0	0	0	0	0	0	0	0	0	0	0	0	0	0	0	0	0	0	0	0	0	0	0	0	0	0	0	0	0	0	0	0	0	8	0	0	0	0	0	0	0	0
25d6da1a29de473abec96099ca3252e9	0	0	0	0	0	0	0	0	0	0	84	0	0	0	0	0	0	0	0	0	0	0	0	0	0	0	0	0	0	0	0	0	0	0	0	0	0	0	0	0	0	0	0	0	0	0	0	0	0
25db841a1b97c9845d832bff3893f62b	0	0	0	0	0	0	0	0	0	0	0	0	0	0	0	0	0	0	0	0	0	0	0	0	0	0	0	0	0	0	0	0	0	0	0	0	0	0	0	0	0	326	0	0	0	0	166	0	0
25ec4b60d17023a3aace30a63b7a2c79	0	22	42	8	29	0	70	39	27	72	78	0	32	87	54	0	277	161	300	191	30	121	350	867	414	50	101	52	123	147	175	90	56	231	111	25	55	99	158	183	193	315	348	0	119	122	42	670	248
25ec5f7aba1076379956e92e3595ea10	0	0	0	0	0	0	0	0	6	0	0	0	0	0	0	0	0	0	0	0	0	0	0	0	0	0	0	0	0	0	0	0	0	0	0	0	0	0	0	0	0	0	0	0	0	0	0	0	0
25ef52cc097d1b72fe0e1d45e2c6f6af	0	0	0	0	0	0	0	104	0	0	0	0	0	0	0	0	0	18	0	0	0	0	0	0	0	0	0	0	0	0	0	0	0	81	0	0	0	0	0	0	0	0	0	0	0	0	0	0	86
25ef73efc2d586df558dd04dc0aa88df	62	0	0	0	0	0	0	0	0	0	0	0	0	0	0	178	0	0	0	0	0	0	0	0	0	0	0	0	0	0	74	0	0	0	0	0	0	0	0	0	0	0	0	0	0	0	0	0	0
25f556c5d305f7e9db4609318a2a1cb4	0	0	0	0	0	0	0	0	0	0	0	0	0	0	0	0	0	0	0	0	0	0	0	0	32	0	0	0	0	0	0	0	0	0	0	0	0	0	0	0	0	0	0	0	0	22	0	0	0
261d97c2b1d3f257f021b7cb97f2aaea	0	0	0	16	0	0	28	0	0	0	0	0	0	0	0	0	0	0	0	0	0	0	0	0	0	0	0	0	0	0	0	0	0	0	0	0	0	0	0	0	7	0	0	4	0	0	0	0	0
263021dc161859fc0b0c30000177dec7	0	0	0	0	169	0	0	0	0	14	0	0	0	0	0	0	0	0	0	0	0	0	0	0	0	0	0	0	0	0	0	0	0	0	0	0	0	0	0	0	0	0	0	0	0	0	0	0	0
263fe8471b5b290038c799967c99c0cf	0	0	0	0	0	0	0	0	0	0	0	0	0	0	0	0	0	0	0	0	0	0	0	0	0	0	0	0	0	0	0	0	0	0	0	0	0	0	0	0	0	0	0	0	0	0	0	0	0
26432633fd556dfb56fcb9484f44a860	0	0	0	0	0	0	0	0	0	0	0	0	0	0	0	0	0	0	0	0	0	20	0	0	0	0	0	0	0	0	0	0	0	0	0	0	0	0	0	0	0	0	0	0	0	0	0	0	0
2659c5aafb57edc6bee78594406123df	0	0	0	0	0	0	0	0	0	0	0	0	0	0	0	0	0	0	0	0	0	0	0	0	0	0	0	0	0	0	0	0	0	0	0	0	0	0	0	0	0	0	0	0	0	0	0	0	66
2660df1947ca6b6f6aa673036f91d5e5	0	0	0	0	0	0	0	0	0	0	0	0	0	0	0	0	0	0	0	49	0	0	0	0	0	0	0	0	0	0	0	0	0	0	0	0	0	0	0	0	0	0	0	0	0	0	0	0	0
2679ce6cf87909c212ee036e52d80941	0	0	0	0	0	0	0	24	0	0	0	0	0	0	0	0	0	0	0	0	0	0	0	0	0	0	0	0	0	0	0	0	0	0	0	0	0	0	0	0	0	0	0	0	0	0	0	0	0
268200857b1fdc14a196b64b781cc8db	0	0	0	0	0	0	0	0	0	0	0	0	0	0	0	0	0	0	0	0	0	0	0	0	0	0	0	0	0	0	0	2	0	0	0	0	0	0	0	0	0	0	0	0	0	0	0	0	0
2685adb7e478ad673cd08f7f0e08ff00	0	0	0	0	0	0	0	37	0	0	0	0	0	0	0	0	0	48	0	0	0	0	74	0	0	0	0	0	0	0	0	0	0	0	0	0	0	0	0	0	0	0	0	0	0	0	0	0	33
2685dfc7cdfcdee05b1db39e1cbd1b37	0	0	0	0	0	0	0	0	0	0	14	0	0	0	0	0	23	0	0	0	0	0	0	0	0	0	0	0	0	0	0	0	0	0	0	0	0	0	0	0	0	0	0	0	0	0	0	13	7
269b262bd5138e407680fcfae545dd7e	0	0	0	0	0	0	0	0	0	0	0	0	0	0	0	0	0	0	0	0	0	0	0	2	0	0	0	0	0	0	0	0	0	0	0	0	0	0	0	0	0	0	0	0	0	0	0	0	0
269efe082d62170ce1bb63798a92113b	0	0	0	0	0	0	0	0	0	0	0	0	0	0	0	0	0	0	0	0	0	0	0	0	0	0	0	0	0	0	0	0	0	5	0	0	3	0	0	0	0	0	0	0	0	0	0	0	0
26bd3bc74a2563bf973b5e15927a55e9	0	0	0	0	0	0	0	0	0	0	0	0	0	0	0	0	0	0	0	0	0	0	0	0	0	0	0	0	0	0	0	0	0	0	0	0	0	0	0	0	0	0	0	0	0	0	0	0	4
26d06fbae8f9caf8728b45aabe6c28ad	65	0	0	0	0	0	0	0	0	0	0	0	25	0	0	0	0	0	0	0	0	0	0	0	0	0	0	15	0	0	0	0	0	0	0	0	0	0	0	0	0	0	0	0	0	0	0	0	0
26eb234eafb9228ef84b971ec9aa609f	0	0	0	0	0	0	0	0	0	0	0	0	0	0	0	0	0	0	0	21	0	0	0	0	0	0	0	0	0	0	0	0	0	0	0	0	0	0	0	5	0	0	0	0	0	0	0	0	13
26eda1d1dddc2f6367d76411978ef5c1	0	0	0	0	0	0	0	0	0	0	0	0	0	0	0	0	0	0	2	0	0	0	0	0	0	0	0	0	0	0	0	0	0	0	0	0	0	0	0	0	0	0	0	0	0	0	0	0	0
26f40d4ae213f4f9a64bb201260bc5b4	0	0	0	0	0	0	0	0	47	0	0	0	0	0	0	0	0	0	0	0	0	0	0	0	0	0	0	0	0	0	0	0	0	0	0	0	0	0	0	0	0	0	0	0	0	0	0	0	0
2708961ecbe443bad6168e066c5337cb	0	0	0	0	0	0	0	0	0	0	0	0	0	0	0	0	0	0	0	0	0	0	0	0	0	0	0	0	0	0	0	0	0	0	0	0	0	0	0	0	0	0	0	0	0	0	0	0	0
27314fc0360e10e7b15e8098b3e23f47	0	0	0	0	0	0	0	0	0	0	0	0	0	0	0	0	0	0	0	0	0	0	0	0	0	0	0	0	0	0	0	0	0	0	0	0	0	0	0	0	0	0	0	0	0	0	552	0	0
274e639018fb311284282e7034701115	0	0	0	0	0	0	0	0	0	0	0	0	0	0	0	0	0	0	0	0	0	0	0	0	45	0	0	0	0	0	0	0	0	0	0	0	0	0	0	0	0	0	0	0	0	0	0	0	0
2757a40f3ebfe7e33b84531fcde7cc10	0	0	0	0	0	0	0	0	0	0	0	0	0	0	0	0	0	0	0	0	0	0	0	0	0	0	0	0	0	0	0	0	0	0	0	0	0	0	0	13	0	0	0	0	0	0	0	0	0
2761e8678cf796b9e80febb921673432	0	0	0	0	0	0	0	0	0	0	0	0	0	0	0	0	0	0	0	0	0	0	0	0	0	0	0	0	0	0	0	0	0	0	0	0	0	0	0	0	0	0	0	0	0	0	2	0	0
2786888009b2faf2dbeb9db67eba9bd0	0	0	0	0	0	0	0	0	0	0	0	0	0	0	0	0	0	0	0	0	0	0	0	0	0	0	0	0	0	0	0	0	0	0	0	0	0	0	0	0	0	0	0	0	0	0	0	0	0
278a702631f9769a723b82fd60bdb560	0	0	0	0	0	0	0	0	0	0	0	0	0	0	0	0	0	0	0	0	0	0	0	0	0	0	0	0	0	0	0	0	0	0	0	0	0	0	0	0	0	0	0	0	0	0	0	13	0
279410937fd02fbd4d244577c9719815	0	0	0	0	0	0	0	0	0	0	0	0	0	0	0	0	0	0	0	0	0	0	0	0	0	0	4	0	0	0	0	0	0	0	0	0	0	0	0	0	0	0	0	0	0	0	0	0	0
27a169e632e06fd8c86a3d6abd7cee2d	0	0	0	0	0	0	0	0	0	0	0	0	0	0	0	0	0	0	0	0	0	0	0	0	0	5	0	0	0	0	0	0	0	0	0	0	0	0	0	0	0	0	0	0	0	0	0	0	0
27c42e7360339afdf2a5da76ce586809	0	0	0	0	0	0	0	0	0	0	0	0	0	0	0	0	0	0	0	0	0	0	0	24	0	0	0	0	0	0	0	0	0	0	0	0	0	0	0	0	0	0	0	0	0	0	0	0	0
27ea74beea7772fed89799c49fa4ed32	0	13	0	0	0	0	0	0	0	0	0	0	0	0	0	0	57	0	0	84	0	0	0	0	0	9	0	30	0	0	0	0	39	0	0	15	0	0	0	29	0	0	0	0	0	0	0	16	122
27f376b1e7d96ba3a0a27ba356be07ed	0	0	0	0	0	0	0	0	0	0	0	0	0	0	0	0	33	16	30	0	0	0	0	0	0	0	19	0	18	0	0	0	0	0	0	0	0	0	0	0	16	0	0	0	0	32	0	12	19
27f892330a461b58ab0592648905f4c0	0	0	0	0	0	0	0	0	0	0	0	0	0	0	0	0	0	0	0	0	0	0	0	0	0	0	0	0	0	0	0	0	0	0	0	662	0	0	0	0	0	0	0	0	0	0	0	0	0
2819730a665e267e623e2e7af105d6eb	0	0	0	0	0	0	0	0	0	0	0	0	0	0	0	0	0	0	0	0	0	0	0	0	0	0	0	0	0	0	0	0	0	0	0	0	0	0	0	0	17	0	0	0	0	0	0	0	0
281b2e2acbd15f8e235763449dbe09c3	0	0	0	0	0	0	0	0	0	0	0	0	0	0	0	0	0	10	0	0	0	0	0	0	0	0	0	0	0	0	0	0	0	0	0	0	0	0	0	0	0	0	0	0	0	0	0	0	0
281d9d916d1f7b224a42cc2153b60915	0	0	0	0	0	0	0	0	0	0	0	0	0	0	0	0	0	0	0	0	0	0	0	0	16	0	0	0	0	0	0	0	0	0	0	0	0	0	0	0	0	0	0	0	0	0	0	0	0
281f2528cf7d2efd910fcfd34b17821e	0	0	0	14	0	0	0	0	0	0	0	0	0	0	0	7	0	0	4	0	0	0	25	6	0	15	0	0	0	0	17	0	5	12	0	28	7	0	14	0	0	0	24	7	0	0	0	3	11
28239aab0b730b461a845f32bf8bca59	0	0	0	0	0	0	0	0	0	0	0	0	0	0	0	0	0	0	0	0	0	10	0	116	0	0	0	0	0	0	0	0	0	0	0	0	0	0	0	0	0	0	0	0	0	0	0	0	0
28392d779363074e996f13775113c294	0	0	0	0	0	0	0	13	0	0	0	32	0	0	0	0	0	0	0	0	0	0	0	0	0	0	0	0	0	0	0	0	0	0	0	0	0	0	0	0	0	0	0	0	0	0	0	0	0
2860ecca0d73232e7bfdc5e9d461e78f	0	0	0	0	0	0	0	0	0	0	0	0	0	0	0	0	0	0	0	0	0	0	0	0	0	0	0	0	0	0	0	0	0	0	0	0	0	0	0	0	0	0	0	0	0	0	0	45	0
28655197c92f5f3e1b63e0b7a41024b6	0	0	0	0	0	0	0	0	0	0	0	0	0	0	0	0	0	0	0	0	0	0	0	0	0	0	0	0	0	0	0	0	0	0	0	0	0	0	0	0	0	127	0	0	0	0	0	0	0
28668700b0ed2aca89755d2c41ff69ca	0	0	0	0	0	0	0	0	0	0	0	0	0	0	0	0	0	0	0	0	0	0	0	0	0	0	0	0	0	0	0	0	7	0	0	0	0	0	0	0	0	0	0	0	0	0	0	0	0
286adcc450e8bab588294aed219887eb	0	0	0	0	0	0	0	0	0	0	0	0	0	0	0	0	0	0	0	0	0	0	0	0	0	0	0	0	0	0	0	0	0	0	2	0	0	0	0	0	0	0	0	0	0	0	0	0	0
287468f1dbb4a365692232b8a20d69b9	0	0	0	0	0	0	0	0	46	0	0	0	0	0	0	0	0	50	0	123	22	0	0	131	0	0	0	0	0	0	0	0	0	0	0	0	0	0	0	0	0	0	0	0	0	0	0	0	133
288ed0cd7f3ff82755c04507e68b48b3	0	0	0	0	0	0	0	0	0	0	0	0	0	0	0	0	0	0	0	0	0	0	0	0	0	0	0	0	0	0	0	0	0	0	0	0	0	0	0	0	0	0	0	0	0	25	0	0	0
2890519df9e3fd8d359685ea863e1f57	0	0	0	0	0	0	0	0	0	0	0	0	0	0	0	0	0	38	0	0	0	0	0	0	0	0	0	0	0	0	0	0	0	0	0	0	0	0	0	0	0	0	0	0	0	0	0	0	0
28a3d7a61aec666512fd1d3172b3c05b	0	0	0	0	0	0	0	0	0	0	0	0	0	0	0	0	0	0	0	0	0	0	0	0	0	0	0	0	0	0	0	38	0	0	0	0	0	0	0	0	0	0	0	0	0	0	0	0	0
28a57bbe5de5e7319258d66aed96121f	0	0	0	0	0	0	0	0	0	0	0	0	0	0	0	0	0	0	0	0	0	0	0	0	0	0	0	0	0	0	0	0	10	0	0	0	0	0	0	0	0	0	9	0	0	0	0	0	0
28b36f622014e3e96e7957c37461e69d	0	576	204	168	517	0	0	253	51	21	130	72	0	71	0	0	0	176	0	82	0	360	28	22	38	78	38	356	339	0	653	0	514	407	179	0	23	0	1228	84	629	49	93	0	195	0	43	167	644
28b5d4d871976a123b024dde2214c48d	0	0	0	0	0	0	6	0	0	0	0	0	0	0	0	0	0	0	0	0	0	0	0	0	0	0	0	0	0	0	0	0	0	0	0	0	0	0	0	0	0	0	0	0	0	0	0	0	0
28bf9020df92741a14b1ee400789f6e4	0	0	0	0	0	0	0	0	0	0	0	0	0	0	0	0	0	0	0	0	0	0	0	49	0	0	0	0	0	0	0	0	124	0	0	0	24	0	0	0	0	0	0	0	0	0	0	0	0
28c21619ce33ceeacc485d0c610c827c	86	0	0	0	0	0	0	0	0	0	0	0	0	0	0	0	0	0	0	0	0	0	0	0	0	0	0	0	0	0	0	0	0	0	0	0	0	0	0	0	0	0	0	0	0	0	0	0	0
28cf1bd2898096b30e0e5475908753e5	0	0	0	0	0	0	0	0	0	0	0	0	0	0	0	0	0	0	0	0	0	0	0	0	2	0	0	0	0	0	0	0	0	0	0	0	0	0	0	0	0	2	0	0	0	0	0	0	0
28e84906e61f05294b22e7bf1c98eafb	0	0	0	0	0	0	0	0	0	0	0	0	0	0	0	0	0	0	0	0	0	0	0	0	0	0	0	0	0	0	0	0	0	0	0	0	0	0	0	0	0	282	0	0	0	0	0	0	0
28faf4593eb73372840c51b2ba118243	0	0	0	0	0	0	0	0	0	0	51	0	0	0	0	0	0	0	0	0	0	0	0	0	0	0	0	0	0	0	0	0	0	0	0	0	0	0	0	0	0	0	0	0	0	0	0	0	0
2930a67b863e8f92bc98fa89f51d5d00	0	0	0	0	0	0	0	0	0	0	0	0	0	0	0	7	0	0	0	0	0	0	0	0	0	0	0	0	0	0	0	0	0	0	0	0	0	0	0	0	0	0	0	0	0	0	0	0	0
293869c330e7209d0d466dabca5b92fc	0	0	0	0	0	0	0	0	32	0	0	0	0	0	0	0	0	0	0	0	0	0	0	0	0	0	0	0	0	0	0	0	0	0	0	0	0	0	0	0	0	0	0	0	0	0	0	0	0
293f5fa80564312dfca49eee76b5c145	0	0	0	0	0	0	0	0	0	0	0	0	0	0	0	0	0	0	0	0	0	0	0	41	0	0	0	0	0	0	0	5	4	0	0	0	0	0	0	0	0	0	0	0	0	0	0	0	0
29624250a853e08d8c1d4eec84d28a3c	46	0	0	0	0	0	0	0	0	0	0	0	0	0	0	0	0	0	0	0	0	0	0	0	0	0	0	0	0	0	0	0	0	0	0	0	0	0	0	0	0	0	0	0	0	0	0	0	0
299af328650ca0cbc8622d558939791d	0	5	0	0	0	0	0	0	0	0	0	0	0	0	0	0	0	0	0	0	0	0	0	0	0	0	0	0	0	0	0	0	0	0	0	0	0	0	0	0	0	0	0	0	0	0	0	0	0
299be3097e86e0e9cd16be915cf9d873	0	0	0	0	0	0	0	0	0	0	0	0	0	0	0	0	46	0	0	0	0	0	0	0	0	0	0	0	0	0	0	0	0	0	0	0	0	0	0	0	0	0	0	0	0	0	0	0	0
29a1d7c520e5a9691b1e23567ef3cdcc	0	0	0	0	0	0	0	0	0	0	0	0	0	0	0	0	0	0	0	0	0	0	0	0	0	0	0	0	0	0	0	0	2	0	0	0	0	0	0	0	0	0	0	0	0	0	0	0	0
29d4e2914502263e29b5df28e8e5c25c	0	0	0	0	0	21	0	0	0	0	0	0	0	0	0	0	0	0	0	0	0	0	0	116	0	0	0	0	0	0	0	0	0	0	0	0	0	0	0	0	0	0	0	106	0	0	0	0	0
29d7312f1f84bd87fe9e8ec72e5605cf	0	0	0	0	0	0	0	0	0	0	0	0	0	0	0	0	7	0	0	0	0	0	0	7	0	0	0	0	0	0	0	0	0	0	0	0	0	0	0	0	0	0	0	0	0	0	0	0	0
29eff814466aaf5b1a6f52d264749af0	0	0	0	0	0	0	0	0	0	0	0	0	0	0	0	0	0	0	0	0	0	0	81	0	0	0	26	0	0	0	0	0	0	0	0	0	0	0	0	0	0	0	0	0	0	0	0	89	0
2a070761e93df3624044cceb446e4c06	0	0	0	23	0	0	0	0	0	0	0	0	0	0	0	0	0	0	0	0	0	0	0	0	0	0	0	0	0	0	0	0	0	0	0	0	0	0	0	0	0	0	22	0	0	0	0	0	0
2a2180bd5f54405c8ef21faeac2556e6	0	0	0	0	0	0	0	0	0	0	0	113	0	0	0	0	0	0	0	0	0	0	0	0	0	0	0	0	42	0	0	0	0	0	0	0	0	0	0	0	81	0	0	0	0	0	0	0	0
2a462aac1e78f4c734f3bcff8d0fe539	0	0	0	0	0	0	0	0	0	0	0	0	0	0	0	0	0	0	0	0	0	0	0	0	0	0	0	0	0	0	0	0	0	0	0	0	0	0	89	0	0	0	0	0	0	0	0	0	0
2a49409325187d8f7325bb3b27c6944e	0	0	0	0	0	0	0	0	0	0	0	0	0	0	0	0	22	0	0	0	0	0	0	0	0	0	0	0	0	0	0	0	0	0	0	0	0	0	0	0	0	0	0	0	0	0	0	0	0
2a596e8a01f16fc3a5cbed07d286cbe7	0	0	0	0	40	0	0	0	0	0	0	0	0	0	0	0	0	0	0	0	0	0	0	0	1537	0	0	0	0	0	0	0	0	0	389	0	0	0	0	0	0	41	0	0	0	0	0	0	0
2a86619ac907486cd4e69e5c58c39ce0	0	0	0	0	0	0	0	0	0	0	0	0	0	0	0	0	0	0	0	0	0	0	0	0	0	0	0	0	0	0	0	0	0	0	0	0	0	0	0	0	0	0	0	0	0	0	0	34	0
2a8a190213b59c492a12f3a536248cad	0	0	0	0	0	0	0	0	0	0	0	0	0	0	0	0	0	0	0	0	0	24	0	0	0	0	0	0	0	0	0	3	0	0	0	0	0	0	0	0	0	0	0	0	0	0	0	0	0
2ace11e74689b4a92d49e7bd68e260f5	0	0	0	0	0	0	0	0	0	0	0	0	0	0	0	0	0	0	0	0	0	0	0	0	0	0	0	0	0	0	0	0	0	0	0	0	0	0	0	0	0	0	0	0	0	0	0	0	0
2ae3173003cfbdcf5240e3be8002cad7	0	0	0	0	0	0	0	0	0	0	0	0	0	0	0	0	0	0	0	0	0	0	0	0	0	0	0	0	0	0	0	0	0	0	0	0	0	0	0	0	0	0	0	11	0	0	0	0	0
2ae8b64d098c1c94cbe6b5a16f079a88	0	0	0	0	0	0	0	19	0	0	0	0	0	0	75	0	0	0	0	0	0	0	14	0	0	0	0	0	0	0	0	0	0	0	0	0	0	0	0	0	0	0	0	4	0	0	0	0	119
2af12fa160a1ba19c2475e9d1d89e5fb	0	0	0	0	0	0	0	0	0	0	0	0	0	0	0	0	0	0	0	0	0	0	0	15	0	0	0	0	0	0	0	0	0	0	0	0	0	0	0	0	0	5	0	0	0	0	0	0	5
2afaa4f178eb7621f9be68a47e2564ba	0	0	0	0	0	0	0	0	0	0	0	0	0	0	0	0	2	0	0	0	0	0	0	0	0	0	0	0	0	0	0	0	0	0	0	0	0	0	0	0	0	0	0	0	0	0	0	0	0
2b01e3f4fd201d6af3a0f6c6cf3b1261	0	0	0	0	0	0	0	0	0	0	0	0	0	0	0	0	0	0	0	0	0	0	0	0	0	0	0	0	0	0	0	0	132	0	0	0	0	0	0	0	0	0	0	0	0	0	0	0	0
2b1fe92db1cbaf76cbf85893a230c367	0	0	11	0	0	0	0	0	0	0	0	0	0	0	0	0	0	0	0	0	0	0	0	0	0	0	0	0	0	0	0	0	0	0	0	0	0	0	0	0	0	0	0	0	0	0	0	0	0
2b2d96c3343f0d1fef8ef6f255a15c3a	0	0	0	0	0	15	0	0	0	0	0	38	28	0	0	0	0	0	0	0	0	0	0	0	0	0	0	0	0	0	0	14	0	0	0	0	0	0	0	0	0	0	0	0	0	0	0	0	0
2b479263773a8f9eea8bfd49f85c9164	0	0	0	0	0	0	0	0	0	0	0	0	0	0	0	0	0	0	0	0	0	0	0	0	0	0	0	0	0	0	0	0	0	0	0	0	0	0	0	0	4	0	0	0	0	0	0	0	0
2b54d510a2a0cbc5c78a2d9125c1458b	0	0	0	0	0	0	0	0	0	0	0	0	0	0	0	0	0	0	0	0	0	0	0	0	2	0	0	0	0	0	0	0	0	0	0	0	0	0	0	0	0	0	0	0	0	0	0	0	0
2b5c77b2e6439defe8791f1713790abc	0	0	0	0	0	0	0	0	0	0	0	0	0	0	0	0	0	0	0	0	0	0	0	0	0	0	0	0	0	0	0	0	0	0	0	0	0	0	0	0	0	0	0	0	0	0	0	0	0
2b8840ffb2a31263288a5db1cd7e99ed	0	0	0	0	0	0	0	0	0	0	0	0	0	0	0	0	0	0	0	0	0	0	0	0	0	0	0	0	0	0	0	0	0	0	0	0	0	0	0	0	0	0	0	0	0	0	0	8	0
2b9b74b2b176096e652a6cebbe07858a	0	0	0	0	0	0	0	0	0	0	0	0	0	0	0	0	0	8	0	0	0	0	0	0	0	0	0	0	0	0	0	0	0	0	0	0	0	0	0	0	0	0	0	0	0	15	0	0	0
2b9ec59daa408db84cbb06535a5f5327	0	0	0	0	0	0	0	0	0	0	0	0	0	0	0	0	0	0	17	0	0	0	0	0	0	0	0	0	0	0	0	0	0	0	0	0	0	0	0	0	0	0	0	0	0	0	0	0	0
2bade5cb7cd31408512045bbb74e4c5c	0	0	0	0	0	0	0	0	0	0	0	0	0	0	0	0	0	0	0	0	0	0	0	0	0	0	0	0	0	0	0	0	0	0	0	0	0	0	0	0	0	3	0	0	0	0	0	0	0
2bb9e72bbd27fdb4935f7991fc47bd53	0	0	0	0	0	0	0	0	0	0	0	0	0	0	0	0	0	0	0	0	0	0	0	9	0	0	0	0	0	0	0	0	0	0	0	0	0	0	0	0	0	0	0	0	0	0	0	0	0
2bc5d329204b75e30ddafb02220095f0	0	43	0	0	0	0	0	0	0	0	0	0	0	0	0	0	0	0	0	0	0	0	0	0	0	0	0	0	0	0	0	0	0	0	0	0	0	0	0	0	0	0	0	0	0	0	0	0	0
2bd5f168a6099719405cab23db922dbb	0	84	0	64	0	0	0	0	71	0	0	0	79	0	52	0	41	24	0	23	0	0	63	0	0	0	0	0	0	0	0	0	0	0	0	0	0	0	0	19	0	0	0	0	0	0	0	0	389
2be4db214fe87fe10a1fd4e6ee47afe5	0	0	0	0	0	0	0	0	0	0	0	0	0	0	0	0	0	0	0	0	0	0	0	0	0	0	0	0	0	0	0	0	0	0	0	0	0	0	0	0	0	6	0	0	0	0	0	0	0
2be789adc1257fe9e3f2a59a0f0caa2f	0	0	0	0	0	0	0	0	0	0	0	0	0	0	0	0	0	5	0	0	0	0	0	0	0	0	0	0	0	0	0	0	0	0	0	0	0	0	0	0	0	0	0	0	0	0	0	0	0
2c0a4a08bd07e89a4142160b1a0f4323	0	0	0	0	0	0	0	0	0	0	0	0	0	0	0	0	0	0	0	0	0	0	0	233	0	0	0	0	0	0	0	0	0	0	0	0	0	0	0	0	43	156	0	0	0	0	31	0	0
2c0c8d14f44ad5a30ac0e472832fdda3	0	0	0	0	0	0	0	0	0	0	0	0	0	0	0	0	0	69	0	0	0	0	0	0	0	0	0	0	0	0	0	0	0	0	0	0	0	0	0	0	0	0	0	0	0	0	0	0	0
2c1fff94097b6fbdf91f7d970dfaa6af	0	0	0	0	0	0	0	0	0	0	0	0	0	0	0	0	0	0	0	0	0	0	0	0	0	3	0	0	0	0	0	0	0	0	0	0	0	0	0	0	0	0	0	0	0	0	0	0	0
2c263acba2b38007595a1b78a1486e99	0	0	0	0	0	0	0	0	0	0	0	0	0	0	0	0	0	0	0	0	0	0	0	0	0	0	0	0	0	0	0	0	0	0	0	0	0	0	0	0	0	0	0	0	0	0	0	0	0
2c2aad9e470e68ce5d6524451160c5c4	0	0	0	0	0	0	0	0	5	0	0	0	0	0	0	0	0	0	0	0	0	0	0	0	0	0	0	0	0	0	0	0	0	0	0	0	0	0	0	35	0	0	0	0	0	0	0	0	0
2c2ba924b20056f9d4f330278a0bd800	0	0	0	43	0	0	0	0	90	65	0	0	0	34	19	0	0	242	0	452	0	0	0	337	0	0	166	63	0	26	0	0	0	0	181	483	0	21	0	348	0	0	0	0	110	96	0	0	0
2c72baba2c4edd3f96717598362da9a0	0	0	0	0	0	0	0	0	0	0	0	0	0	0	0	0	0	0	0	0	0	0	0	0	31	0	0	0	0	0	0	0	0	0	0	0	0	0	0	0	0	0	0	0	0	0	0	0	0
2c730a748128b975af3aa876c571f00d	0	0	0	0	0	0	0	0	0	0	0	0	0	0	0	0	0	0	0	0	0	0	0	0	0	0	0	0	0	0	0	0	0	0	0	0	0	0	0	0	0	0	0	0	0	0	0	0	0
2c775aa378fce2d9a8c13daca7e0d15d	0	0	0	0	0	0	0	0	0	0	0	0	0	0	0	0	0	0	0	0	0	0	0	0	0	3	0	0	0	0	0	0	0	0	0	0	0	0	0	0	0	0	0	0	0	0	0	0	0
2c8dcc95ba976e43ee775c8c645eb8e7	0	0	0	0	0	0	0	0	0	0	0	0	0	0	0	0	0	0	0	0	0	0	0	0	0	0	0	0	0	0	0	0	0	0	0	0	0	0	0	0	0	0	0	0	0	0	0	0	0
2ca277225f27563a5adea75d50ce3a47	0	0	0	0	0	0	0	0	0	0	0	0	0	0	0	0	0	0	0	0	0	0	0	0	0	0	0	0	0	0	0	0	0	0	0	0	0	0	0	22	0	0	0	0	0	0	0	0	0
2cc355784a29267e9de87b6b6ac25f46	0	0	0	0	0	0	0	0	0	0	0	0	0	0	0	0	0	0	0	36	0	0	0	0	0	0	0	0	0	0	0	0	0	0	0	0	0	0	0	0	0	0	0	0	0	0	0	0	0
2cc46f47fbbe46bd8d38df945bd24b83	0	0	0	0	0	0	0	0	0	0	0	0	0	0	0	0	0	0	0	0	0	0	0	0	0	0	0	0	0	0	0	0	0	0	0	0	0	0	0	0	0	0	0	0	0	0	0	0	0
2ce0171705d409529ad10ff21df3645a	0	0	0	0	0	0	0	0	0	0	0	0	0	0	0	0	0	0	0	0	0	0	0	0	0	0	0	0	0	0	0	0	0	0	35	0	0	0	0	0	0	0	0	0	0	0	0	0	0
2d0e3a25edf0dbcd4c04a6681e20937c	0	0	0	0	0	0	0	0	0	0	0	0	0	0	0	0	0	0	0	0	0	0	0	4	0	0	0	0	0	0	0	0	0	0	0	0	0	0	0	0	0	0	0	0	0	0	0	0	0
2d128e92d327e3e9a6c4d00323ed9c85	110	0	0	0	0	0	0	0	0	0	0	0	0	0	0	0	0	0	0	0	0	0	0	0	0	0	0	0	0	0	0	0	0	0	0	0	0	0	0	0	0	0	0	0	0	0	0	0	0
2d13b5c173195469fa9b19745dab7864	0	0	0	0	0	0	0	0	0	0	0	0	0	0	0	0	0	0	0	0	0	0	0	0	0	0	0	0	0	0	0	0	0	0	0	0	0	0	0	0	0	0	0	0	0	0	0	0	0
2d223e7635589e0f74d9ea442bf611db	0	0	0	0	0	0	0	0	0	0	0	0	0	0	0	0	0	0	0	0	0	0	0	0	0	0	0	0	0	0	0	0	0	0	0	0	0	0	0	0	0	0	0	0	0	0	0	0	0
2d2546ceb4c3d19b1ab325cafec89c26	0	0	0	0	0	0	0	0	0	0	0	0	0	0	0	0	0	0	0	0	0	0	0	0	6	0	0	0	0	0	0	0	0	0	0	0	0	0	0	0	0	0	0	0	0	0	0	0	0
2d54704311939488d9c3604d09177693	0	0	0	0	0	0	0	0	0	0	0	0	0	0	0	0	0	0	0	0	0	0	0	0	0	0	0	0	0	0	0	0	4	0	0	0	0	0	0	0	0	0	0	0	0	0	0	0	0
2d57465e03a179dbb0b2458fc92ebe87	0	0	0	0	0	0	0	0	0	0	0	0	0	8	0	0	0	0	0	0	0	0	0	0	0	0	0	0	0	0	0	0	0	0	0	0	0	0	0	0	0	0	0	0	0	0	0	0	0
2d7425d012b96eac0ef223a19d198049	0	0	0	0	0	0	0	0	0	0	0	0	0	0	0	0	0	0	0	0	0	0	0	0	0	0	0	0	0	0	0	0	0	0	0	0	0	0	0	0	0	0	0	0	0	0	0	26	0
2d757c3f8c8c8e90c634dd1acf93491a	0	0	0	0	0	0	0	0	0	0	207	0	0	0	0	0	0	0	0	0	0	0	0	0	0	0	0	0	0	0	0	0	0	0	0	0	0	0	0	0	0	0	0	0	0	0	0	0	0
2d7b4f5ba451a3e3fd56d188ccb63312	0	0	0	0	0	0	0	0	0	0	0	0	0	0	0	0	0	0	0	0	0	0	0	0	3	0	0	0	0	0	0	0	0	0	0	0	0	0	0	0	0	0	0	0	0	0	0	0	0
2d8f2916862c57a4d98169f645434cea	0	0	0	0	0	0	0	0	0	0	0	0	0	0	0	0	0	9	0	0	0	0	0	0	0	0	0	0	2	0	0	0	0	0	0	0	0	0	0	0	5	0	0	0	0	0	0	0	0
2db0d0779021b327b39146bf2311f33c	0	0	0	0	0	0	0	7	6	0	0	0	0	0	0	0	0	0	0	11	0	0	0	0	67	0	0	0	0	0	0	0	0	0	0	0	0	0	0	0	0	0	0	0	0	58	0	0	0
2df0f7544b71dd10d94e78ecaf703e4a	0	0	0	0	0	0	0	0	0	0	0	0	0	0	4	0	0	0	0	0	0	0	0	0	0	0	0	0	0	0	0	0	0	0	0	0	0	0	0	0	0	0	0	0	0	0	0	0	0
2e0436eef1074ced5951ec9baf571714	0	0	0	0	0	0	0	0	0	0	0	0	0	0	0	0	0	0	0	0	0	0	0	0	0	0	0	0	0	0	0	0	0	0	0	0	0	0	0	0	0	0	0	0	0	0	0	0	0
2e07120a20d0b315d04838eac29b8cbb	0	0	0	50	0	0	0	22	27	0	0	8	0	0	0	0	0	0	81	0	0	0	0	0	9	0	0	0	0	0	0	0	14	0	0	0	0	0	0	29	8	0	0	0	9	9	0	33	68
2e0892228fc5becc29697ac4230bda4c	0	24	0	0	0	0	0	0	0	0	0	0	0	0	0	0	0	0	0	0	0	0	0	0	0	0	0	0	0	0	0	0	0	0	0	0	0	0	0	0	0	0	0	0	0	0	0	0	0
2e201849a144ee9b99db5f326d7f0dfa	0	0	0	0	0	0	0	0	74	0	0	0	0	0	0	0	0	0	0	0	0	0	0	0	0	0	0	0	0	0	0	0	0	0	0	0	0	0	0	0	0	0	0	0	0	0	0	0	0
2e2e6f2b9a37ed5d5a3770db6b08e321	0	0	0	0	0	0	0	0	0	0	0	0	0	0	0	0	0	0	0	0	0	0	0	0	0	0	0	0	0	0	0	0	0	0	0	0	0	0	0	0	0	0	0	0	0	0	0	0	596
2e3e8f56e97ca73617faefbf93bc06a4	0	0	0	28	0	0	0	0	0	0	0	0	0	0	0	0	0	0	0	0	0	0	0	0	0	0	0	0	0	0	0	0	0	0	0	0	0	0	0	0	0	0	0	0	0	0	0	0	0
2e53014eb0dabcd06d926d68308df2cb	0	0	0	0	0	0	0	0	0	0	0	0	0	0	0	0	0	0	0	0	0	0	0	0	0	67	0	0	0	0	0	0	0	0	0	0	0	0	0	0	0	0	0	0	0	0	0	0	0
2e77a588f47fadcdb90da11940d3e2fa	0	0	0	0	0	0	0	0	0	0	0	23	0	0	0	0	0	33	0	0	0	0	0	0	0	0	0	0	0	0	0	0	0	0	0	0	0	0	0	0	0	0	0	0	0	0	0	0	0
2e7c8571a71e43a4e605c5182bc07946	0	0	0	0	0	0	0	8	0	0	0	0	0	0	0	0	0	0	0	0	0	0	0	0	0	0	0	0	0	0	0	0	0	0	0	0	0	0	0	0	0	0	0	0	0	0	0	0	0
2e81f5af664bcd65643adc10a636807c	0	0	0	0	0	0	0	0	0	0	0	0	0	0	0	0	0	0	0	0	0	0	0	0	0	0	0	0	0	0	0	0	0	0	0	0	0	0	2	0	0	0	0	0	0	0	0	0	0
2e94e3c732153e8d1b8865a47f976aad	0	0	0	0	0	0	0	0	0	0	0	0	0	0	0	0	0	0	0	0	0	0	144	0	0	0	0	0	0	0	0	0	0	0	0	0	0	0	0	0	0	0	0	0	0	0	0	0	0
2e976d26bcbf6688ae0b20fa88505084	0	0	0	0	0	0	0	0	0	0	0	0	0	0	0	0	0	0	0	140	0	0	0	0	0	0	0	0	0	0	0	0	0	0	0	0	0	0	0	0	0	0	0	0	0	0	0	0	0
2e99c3c48539fad3461355a35f02fc50	0	0	0	0	0	0	0	0	0	0	0	0	0	0	0	0	0	0	0	0	0	0	0	0	0	0	0	0	0	0	0	0	0	0	0	0	0	0	0	0	0	0	0	0	0	0	0	0	0
2e9f178eb74a2a248f16a4601c5af4a9	0	0	0	0	0	0	0	0	0	0	0	0	0	0	0	0	0	0	0	0	0	0	0	0	0	0	0	0	0	0	0	0	47	0	0	0	0	0	0	0	0	0	0	0	0	0	0	0	0
2eb44e7bbf5b9fc79576dd02b62a7531	0	0	0	0	0	0	0	0	0	0	0	0	0	0	0	0	0	0	0	0	0	0	0	0	0	0	0	0	0	0	0	0	0	0	0	0	0	0	316	0	0	0	0	0	0	0	0	0	0
2eca07507b0e6fd529db3bbfb23a1a0d	0	0	0	0	0	0	0	0	0	0	0	0	0	0	16	0	0	0	0	0	0	0	0	14	0	0	0	0	0	0	0	0	93	7	0	0	0	0	0	0	0	0	0	0	0	0	0	0	0
2ecc65754ccdcb3342f8ae2eac8a1336	0	0	0	0	0	0	0	0	0	0	0	0	0	0	0	0	0	0	0	0	0	0	0	0	0	0	0	0	0	0	0	0	0	0	0	0	0	0	0	0	0	0	0	0	0	0	0	0	0
2ef9d40454066e05cab3af88b196ee74	0	0	0	0	12	0	0	0	0	0	0	0	0	0	0	0	21	0	0	60	0	0	0	390	23	39	0	0	0	22	0	44	32	45	0	0	0	0	0	0	0	42	0	23	21	14	0	0	0
2f09422e5438cd73e2de72c0cd9d5138	0	0	0	0	0	0	0	0	0	19	12	0	0	0	0	0	0	9	0	0	0	0	0	0	0	0	0	0	0	0	0	0	0	0	0	0	0	0	0	0	0	0	0	0	0	0	0	0	0
2f1062ab817df3fa205f7f5968542961	0	0	0	0	0	0	0	0	0	0	0	0	0	0	0	0	0	0	0	0	0	0	0	0	0	0	0	0	0	0	0	0	0	0	0	0	0	0	0	0	0	0	0	0	0	0	0	0	0
2f15518df170566826211566916e3d56	0	0	0	0	0	0	0	0	0	0	0	0	0	0	0	0	0	0	0	0	0	0	0	0	0	3	0	0	0	0	0	0	0	0	0	0	0	0	0	0	0	0	0	0	0	0	0	0	0
2f1f9354279039afccff4cbd03c2b8d9	0	0	181	0	0	0	0	0	0	0	0	0	0	0	0	0	0	0	0	0	0	0	0	0	0	0	0	0	0	0	0	0	0	0	0	0	0	0	0	0	0	0	0	0	0	0	0	0	0
2f2a8272fc46956012a12a24e32d265a	0	0	0	0	0	0	0	0	0	0	0	0	0	0	0	0	0	0	0	0	0	0	0	0	0	0	0	0	0	0	0	0	0	0	0	0	0	0	0	0	0	0	0	0	0	7	0	0	0
2f4184cd150c222b85c2fe6d9592943f	0	0	0	0	0	0	0	0	0	0	0	0	0	0	0	0	0	0	0	0	0	173	0	0	0	0	0	0	0	0	0	0	0	259	0	0	0	0	0	0	0	0	0	0	0	0	0	0	0
2f4493f63549bd59b1b30325cd0dfcf1	0	0	0	0	0	0	0	0	0	0	0	0	0	0	0	0	0	0	0	0	0	0	0	0	0	0	0	0	0	0	0	0	0	0	0	0	0	0	0	0	0	0	0	0	0	0	0	0	0
2f48b49d7e6e9ee4200492d879dfc512	0	0	0	0	0	0	0	0	0	11	0	0	0	0	0	0	0	0	0	0	0	0	0	0	0	0	0	0	0	0	0	0	0	0	0	0	0	0	0	0	0	0	0	0	0	0	0	0	0
2f6655a3c611be1ce3d86138d2cbd4ac	0	0	0	0	0	0	43	0	0	0	0	0	0	0	0	0	0	0	0	0	0	0	0	0	0	0	0	0	0	0	0	0	0	0	0	0	0	0	0	0	0	0	0	0	0	0	0	0	0
2f6887525b91fec92aeb0b541268d919	0	0	0	0	0	0	0	0	0	0	0	0	0	0	0	0	0	0	0	0	0	0	0	0	0	0	0	0	0	0	0	8	0	0	0	0	0	0	0	0	0	0	0	0	0	0	0	0	0
2f7fa1ba96761ba9c4e5046a4b0db667	0	0	0	0	0	0	0	0	0	0	0	0	0	0	0	0	0	0	0	0	0	0	0	0	0	0	0	0	0	0	0	0	0	0	0	0	0	0	0	0	0	0	3	0	0	0	0	0	0
2f823752caf77a959543008e043ac520	0	0	0	0	0	0	0	0	0	0	0	0	0	0	0	0	0	0	0	0	0	7	0	0	0	0	0	0	0	0	0	0	0	0	0	0	0	0	0	0	0	13	0	0	0	0	0	0	0
2fd63246fa2e97dc8c0350216b33dd0b	0	0	0	0	0	0	0	0	0	0	0	0	0	0	0	0	0	0	0	0	0	0	0	0	0	0	0	0	0	0	0	0	0	0	0	0	0	0	0	7	0	0	0	0	0	0	0	0	0
2fe1a24cf8af7b6de2716f8a630d9126	0	0	0	0	0	0	0	50	0	0	0	0	0	0	0	0	0	0	0	0	0	0	0	0	0	0	0	0	0	0	0	0	0	0	0	0	0	0	0	0	0	0	0	0	0	0	0	0	0
2ff8d419d91e7f4e083c6f1935ca35e9	0	0	0	0	0	0	0	0	0	0	0	0	0	0	0	0	0	0	0	4	0	0	0	0	0	0	0	0	0	0	0	0	0	0	0	0	0	0	0	0	0	0	0	0	0	0	0	0	0
2fff450e2ce6df8801e6e321c62a5d7d	0	0	0	9	0	0	0	0	0	0	0	0	0	0	0	0	0	0	0	0	0	0	0	1071	0	0	0	0	0	0	0	0	0	0	0	0	0	0	0	0	0	0	0	0	0	0	0	0	0
300002f0b8871c59653696ed87450417	0	0	0	0	0	0	0	0	0	0	0	0	0	0	0	0	0	0	0	0	0	0	0	0	0	5	0	0	0	0	0	0	0	0	0	0	0	0	0	0	0	0	0	0	0	0	0	0	0
301460f35fcdfd36558ac1c3edde5672	0	38	0	0	0	0	0	0	0	0	24	0	0	0	0	0	0	0	0	0	0	0	0	0	0	0	0	0	0	0	0	0	14	0	0	0	0	0	0	0	0	0	0	0	0	0	0	0	0
305f0eb7e7eb0a0fb92cd83c0d7c0bdc	0	0	0	0	0	0	0	0	0	0	0	0	0	0	0	0	0	0	0	0	0	0	0	0	0	0	0	0	0	0	0	0	0	0	0	0	0	0	0	0	0	0	0	0	0	0	0	0	12
3076673b5b732e2d4ec23ffcb388f87c	0	0	0	0	0	0	0	0	0	0	0	0	0	0	0	0	0	0	0	0	0	0	0	0	6	7	0	0	0	0	0	0	0	0	0	0	0	0	0	0	0	0	0	0	0	0	0	0	0
30815079c371807d3fa6a9ba4a27f610	0	0	0	0	0	0	0	0	0	0	0	0	0	0	0	0	0	0	0	0	0	0	0	0	0	0	0	0	0	0	26	0	0	0	0	0	0	0	0	0	0	0	0	0	0	0	0	0	0
308c110f3fa79f7d850bc467cfe40f52	0	0	133	0	0	0	0	0	0	0	0	0	0	0	0	0	0	0	0	0	0	0	0	0	0	0	0	0	0	0	0	0	0	0	0	0	0	0	0	0	0	0	0	0	0	0	0	0	0
308c6fbd6a6485dbc12644991a043a8a	0	0	0	0	0	0	0	0	0	0	0	0	0	0	0	0	0	0	0	0	0	0	0	0	0	0	0	0	0	0	0	0	0	0	0	0	0	0	0	0	0	0	0	0	0	0	0	0	0
308d06a773aeccc31a8ebb55bc477f78	0	0	0	0	0	0	0	0	0	0	0	0	0	0	0	0	0	0	0	0	0	0	0	0	0	0	0	0	0	0	0	0	0	0	0	0	0	0	0	0	0	0	0	0	0	0	0	0	0
3098939d07f41f974157247c88f7e551	0	0	0	0	0	0	0	0	0	0	0	0	0	0	0	0	0	0	0	0	0	37	0	0	0	0	0	0	0	0	0	0	0	0	0	0	0	0	0	0	0	0	0	0	0	0	0	0	0
30a5467a7fda20c5bd6b5bec0e8b58b7	0	0	0	0	0	0	0	0	0	0	0	0	0	0	0	0	0	0	0	0	0	0	0	4	0	0	0	0	0	0	0	0	0	0	0	0	0	0	0	0	0	0	0	0	0	0	0	0	0
30ab84d75b10e295bd84ff89d4532f04	0	0	0	0	0	0	0	0	0	0	0	0	0	0	0	0	5	0	0	0	0	0	0	0	0	0	0	0	0	0	0	0	0	0	0	0	0	0	0	0	0	0	0	0	0	0	0	0	0
30b74624b50b5f53f2de43e25392afc0	0	0	0	0	0	0	0	0	0	0	0	0	0	0	0	0	0	0	0	0	0	0	0	0	0	0	0	0	0	0	0	0	0	0	0	0	0	0	0	31	0	0	0	0	0	0	0	0	0
30bf2f00bc2fe43f3bc9c359f0b0244a	0	0	0	0	0	0	0	0	0	0	0	0	0	0	0	0	0	0	0	0	0	4	0	0	0	0	0	0	0	0	0	0	0	0	0	0	0	0	0	0	0	0	0	0	0	0	0	0	0
30bf344d76b59bf51173f5a5df70bee9	0	0	0	0	0	0	0	0	0	0	0	0	0	0	0	0	0	0	0	0	0	0	0	0	0	0	0	0	0	0	0	0	0	0	0	0	13	0	0	0	0	0	0	0	0	0	0	0	0
30d2a279f439e3850eabb1099da3f74a	0	98	0	0	45	0	0	0	38	24	0	260	0	16	0	0	288	8	0	0	0	0	0	18	0	0	268	0	4	0	0	0	0	5	0	0	0	44	0	0	0	0	0	382	0	0	0	303	0
30d6162b2461fd7b9af347926d19ec76	0	70	29	0	9	0	0	0	30	90	2	30	0	113	17	0	0	29	1297	43	0	1027	0	1155	544	0	0	309	132	284	121	364	254	1016	1000	1632	8	78	500	110	317	158	1584	0	12	67	253	41	31
30db02acd75f704ec9c7624da1a0dae6	0	0	0	0	0	0	0	0	0	0	0	0	0	0	0	0	0	0	0	0	0	0	0	0	0	0	0	0	0	0	0	0	3	0	0	0	0	0	0	0	0	0	0	0	0	0	0	0	0
30dfacf762e70dc12b56fe0f1bc0c8b3	0	0	0	0	0	0	0	0	0	0	0	0	0	0	0	0	0	0	0	0	0	0	0	0	0	0	0	0	0	0	0	0	0	0	0	0	0	0	0	0	0	0	0	12	0	0	0	0	0
30eb0255190500d4ff9f7d8fe0e070fe	0	0	0	0	0	0	0	59	0	0	0	0	0	0	87	0	0	0	0	0	0	0	0	0	73	0	58	0	42	0	0	0	83	0	18	0	0	0	0	32	31	0	0	0	0	0	0	0	43
30ed17dfeb08e8cb84c27fb1a33a1412	1486	1451	341	0	0	0	0	0	0	0	616	361	0	687	0	0	1552	292	35	0	299	0	0	22	852	33	0	47	12	21	0	920	4035	4	785	0	69	1239	0	221	0	0	0	648	1517	0	0	0	11
3105f8c6a47ddba414eafb64a3b2677d	0	0	0	0	0	0	0	0	0	10	0	0	0	0	0	0	0	0	0	0	0	0	0	0	0	0	0	0	0	0	0	4	0	0	0	0	0	0	0	0	0	0	0	0	0	0	0	0	0
311a810bd4fedf65ca37e194ccb4ca06	0	0	0	0	0	0	0	0	0	0	0	0	0	0	0	0	0	0	0	0	0	0	0	0	0	0	0	0	0	0	0	0	29	0	0	0	0	0	0	0	0	0	0	0	0	0	0	0	0
311c2d8334687604aee2a98302252c6a	0	0	0	0	0	0	0	62	0	0	0	142	0	0	0	0	0	0	0	0	0	0	0	0	170	32	0	0	0	0	0	0	63	0	0	6	0	0	0	0	0	0	19	0	45	0	0	0	0
3122a3f757575f466a3b82edc5d4ba93	0	0	0	0	0	0	0	0	0	0	0	0	0	0	0	0	0	0	0	0	0	0	0	0	0	0	0	0	0	0	0	0	0	0	0	0	0	0	0	0	0	0	0	0	29	0	0	0	0
3135e0e28705377f4d48edf11740ee5c	0	0	0	0	0	0	0	0	0	0	0	0	0	0	0	0	0	0	0	0	0	0	0	0	0	0	0	0	212	0	0	0	0	0	0	0	0	0	0	0	470	0	0	0	0	0	0	0	0
3135e7d15dffd16b1d97c9bd24c69033	0	0	0	0	0	0	0	0	0	0	0	0	0	0	0	0	0	0	0	0	0	0	0	0	0	0	0	0	2	0	0	0	0	0	0	0	0	0	0	0	0	0	0	0	0	0	0	0	0
31399b5b5c9069574390f73a6d553851	0	0	0	0	0	0	0	0	0	0	0	0	0	0	0	0	0	0	0	0	0	0	0	0	0	0	0	0	0	0	0	0	0	0	0	0	0	0	0	0	0	0	0	0	0	0	0	0	0
314029e5208775ede37d1d53e5c80686	0	0	0	0	0	0	19	0	0	0	0	0	0	0	0	0	0	0	0	0	0	0	0	0	0	0	0	0	0	0	0	0	0	0	0	0	0	0	0	0	0	0	0	0	0	0	0	0	0
31552ed40fe50f604cd64820d6cd7dac	0	0	0	0	0	0	0	0	0	0	0	0	0	0	0	0	0	0	0	0	0	0	0	0	0	0	0	0	0	0	159	0	0	0	0	0	0	0	0	0	0	0	0	0	0	0	0	0	0
315b0f925541d4e152b504ebe8331442	0	0	0	0	0	0	0	0	0	0	0	0	0	0	0	0	0	0	0	0	0	0	0	0	0	0	0	17	0	11	0	0	0	0	0	0	0	0	0	32	0	0	0	0	0	0	0	0	0
315ddc082d58b52e3884583b7411df12	0	0	0	0	0	0	0	0	0	0	0	0	0	0	0	0	3	0	0	0	0	0	0	0	0	0	0	0	0	0	0	0	0	0	0	0	0	0	0	0	0	0	0	0	0	0	0	0	0
315e1bb69c4eb529ccca261748494692	0	0	0	0	0	0	0	0	0	0	0	0	0	0	0	0	0	0	0	0	0	0	0	60	0	0	0	0	0	0	0	0	0	0	0	0	0	0	0	0	0	0	0	0	0	0	0	0	0
31662c44a5e452fb28f7deb021817643	0	0	0	0	0	0	0	0	0	0	0	0	0	0	0	0	0	0	0	0	0	0	0	0	0	0	0	0	0	0	0	0	0	0	0	0	0	0	0	0	0	0	0	0	0	0	0	0	0
317b9442372120f436399d0061cc090a	0	0	0	0	0	0	0	0	0	0	0	0	0	0	0	0	0	0	0	0	0	0	0	0	0	0	0	0	0	0	0	0	0	0	9	0	0	0	0	0	0	0	0	0	0	0	0	0	0
318ae63cfe5cfb85814832e1de7e3bc9	0	0	0	0	0	0	0	0	0	0	0	0	0	0	0	0	0	0	0	0	0	0	0	0	0	0	0	0	0	0	0	0	0	0	0	0	0	0	0	0	0	0	0	0	0	0	0	0	0
319c9d78f491e0111e762a083659b1bb	0	0	0	0	0	0	0	0	0	0	0	0	0	0	0	0	4	0	0	0	0	0	0	0	0	0	0	0	0	0	0	0	0	0	0	0	0	0	0	0	0	0	0	0	0	0	0	0	0
31c48bce58d5a3dd061cbf4601d5ab72	0	0	0	0	0	0	0	0	0	0	0	0	0	0	0	0	0	0	0	46	0	0	0	0	0	0	0	0	0	0	0	0	0	0	0	0	0	0	0	0	0	0	0	0	0	0	0	0	0
31d112213e435c8ad48352605506be38	0	0	0	0	0	0	569	0	0	0	58	67	117	0	0	0	0	84	723	0	0	0	193	828	0	544	82	0	0	0	78	112	129	0	63	0	0	46	0	0	0	0	0	0	0	29	0	0	0
31d7b408e7287f71924b505a026d5f7f	0	0	0	0	0	0	0	0	0	0	0	0	0	0	0	0	0	0	0	0	0	0	0	0	0	0	0	0	0	0	0	0	0	0	0	0	0	0	0	0	0	0	0	0	0	0	0	0	0
31f5c323276de4aecddbfe147834c7c5	0	0	0	0	0	0	0	0	0	0	0	0	0	0	0	0	0	0	0	0	0	0	0	0	0	0	0	0	0	0	0	0	0	0	0	0	0	0	0	0	0	0	0	0	0	0	0	0	0
320904902e538a63b0131ab649fe84ab	0	0	0	0	0	0	0	0	0	0	0	0	0	0	0	0	0	0	0	0	0	0	0	0	4	0	0	0	0	0	0	0	0	0	0	0	0	0	0	0	0	0	0	0	0	0	0	0	0
320fc62170e1987cb9205442689cee53	0	0	0	0	0	0	0	0	0	0	0	0	0	0	0	0	0	0	0	0	0	0	0	0	0	0	0	0	0	0	0	0	0	0	0	0	0	0	0	0	0	7	0	0	0	0	0	0	0
320fe022e3e61a12857b7db186a02624	0	0	0	0	0	0	0	0	0	0	0	0	0	0	0	0	0	0	0	0	0	0	0	0	0	0	0	0	0	0	0	0	0	0	0	0	0	0	0	0	0	0	0	0	0	0	0	0	0
321267adee7536608c7ad0c869f7394b	0	0	0	0	0	0	0	0	0	0	0	0	0	13	0	0	0	0	0	0	0	0	0	0	0	0	0	0	0	6	0	0	0	0	0	0	0	0	0	0	0	0	0	0	0	0	0	0	0
32216d02e885ef6c626fc9253842a357	0	0	0	0	0	0	0	0	0	0	0	0	0	0	0	0	0	0	0	0	0	0	0	0	0	0	0	0	0	0	0	0	0	0	0	0	0	0	0	0	0	0	0	0	0	17	0	0	0
322b8f7272c2ab5046d452ee9a1cf512	0	0	0	0	0	0	0	0	0	0	0	0	0	0	0	0	0	0	0	0	0	0	0	0	0	0	0	0	0	0	0	0	0	0	0	0	0	0	0	0	0	0	0	0	2	0	0	0	0
324a980f8e180e3500fe20d81c82093b	0	0	0	0	0	0	0	0	0	0	0	0	0	0	0	0	0	0	0	0	0	0	0	0	0	0	0	0	0	0	0	0	5	0	0	0	0	0	0	0	0	0	0	0	0	0	0	0	0
326661dc9c56a6fef39ff29e90f110b5	67	0	0	0	0	0	0	0	0	0	0	0	0	0	0	0	0	0	0	0	0	0	0	0	0	0	0	0	0	0	0	0	0	0	0	0	0	0	0	0	0	0	0	0	0	0	0	0	0
326ba027166949a81f2eba51917076e5	0	0	0	0	0	0	0	0	0	0	0	0	0	0	0	0	0	0	0	0	0	0	0	0	0	0	0	0	0	0	0	0	0	0	0	0	0	0	0	0	40	0	0	0	6	0	0	0	7
326e141574969e2e0ac766ad5cb81258	24	0	0	0	0	0	0	0	0	0	0	0	0	0	0	0	0	0	0	0	0	0	0	0	0	0	0	0	0	0	0	0	0	0	0	0	0	0	0	0	0	0	0	0	0	0	0	0	0
32c2a429c0201f5f7f564387a112c634	0	0	0	0	0	0	0	0	0	0	0	0	0	0	0	0	0	0	0	0	0	0	68	0	0	0	0	0	0	0	0	0	0	0	0	0	0	0	0	0	0	0	0	0	0	0	0	0	0
32d705e3a35ce17655fb7711d374dbc4	0	0	0	0	0	0	0	333	0	0	0	0	0	0	0	0	0	0	0	0	0	0	0	0	0	0	0	0	0	0	0	0	0	0	0	0	0	0	0	0	0	0	0	0	0	0	0	0	0
3316e05e5492dde37a571d9bb514930f	0	0	0	0	0	0	0	0	0	0	0	0	0	0	0	0	0	0	0	0	0	24	0	0	0	0	0	0	0	0	0	0	0	0	0	0	5	0	29	0	0	0	0	0	0	0	0	0	0
333e42887e3c978cd96f8f70b3bcbc07	0	0	0	0	0	0	0	0	0	0	0	0	0	0	0	0	0	0	0	0	0	0	0	0	0	0	0	0	0	0	0	0	0	0	0	0	0	0	0	0	0	0	0	0	0	0	0	0	0
334404aca82656cd7f3e964d27a9a5b0	0	0	0	0	0	0	0	0	0	0	0	0	0	0	0	0	0	0	0	0	0	0	0	0	0	0	0	0	0	0	14	0	0	0	0	0	0	0	0	0	0	0	0	0	0	0	0	0	0
33499c4fdafec42f4ee23fa9af439d9d	0	0	0	0	0	0	0	0	0	0	0	0	0	0	0	0	0	0	0	0	0	0	0	0	0	0	0	0	9	0	0	0	0	0	0	0	0	0	0	0	18	0	0	0	0	0	0	0	0
33519c9cfa1f9667164c8aa8d2ba75d2	89	0	0	0	67	1125	0	0	0	130	124	201	53	0	0	32	316	0	0	0	0	0	23	0	102	0	0	0	0	0	0	0	0	0	56	0	0	40	61	27	0	23	45	43	41	62	42	0	0
3352426b01d2e5878bb1ff3a1eb78bdd	0	0	0	0	0	0	0	0	0	0	0	0	0	0	0	0	0	0	0	0	0	0	0	0	0	0	0	0	0	0	0	0	0	0	0	0	0	0	0	0	62	124	0	0	0	0	0	0	0
3366cd7a105c15bdef41f55515820ac3	0	0	0	0	0	0	0	0	0	0	0	0	0	0	0	0	0	0	0	0	0	0	0	0	0	0	0	9	0	0	0	0	0	0	0	0	0	0	0	26	0	0	0	0	0	0	0	0	0
338f20a8c1f2a31382e0a497e3b93b60	0	0	0	0	0	0	0	0	0	0	0	0	0	0	95	0	66	0	0	0	0	0	0	0	0	0	0	0	0	0	0	0	0	0	0	0	0	0	0	0	0	0	11	0	0	0	0	0	0
33cc00254fd7d99a55274443ba45ddae	0	0	0	0	0	0	0	0	0	0	0	0	0	0	0	0	0	0	0	0	0	0	0	98	12	0	0	0	0	0	0	0	0	0	8	0	0	0	0	0	0	0	0	0	0	6	0	24	0
33ceced03f3195b1f5092e7374ee1419	0	0	0	0	0	0	0	0	0	0	0	4	0	0	0	0	0	0	0	0	0	0	0	0	0	0	0	0	0	0	0	0	0	0	0	0	0	0	0	0	0	0	0	0	0	0	0	0	0
33d771e17f0181fbd665128012747dcf	0	0	137	0	0	0	0	0	0	0	0	0	0	0	0	0	0	0	0	0	0	0	0	0	0	0	0	0	0	0	0	0	0	0	0	0	0	0	0	0	0	0	0	0	0	0	0	0	0
33e05ec74ce63950f43ea477f662c90e	476	0	0	0	129	137	0	0	230	72	0	0	0	125	14	0	0	270	324	701	0	0	86	566	175	296	166	81	156	255	118	0	0	89	0	254	0	0	40	181	370	221	206	0	514	47	0	0	0
33e0ed816d196f46605200d7afdeb20e	0	0	0	0	0	0	0	0	0	0	0	0	0	0	0	0	0	0	0	0	0	0	0	0	0	0	0	0	0	0	0	0	44	0	0	0	0	0	0	0	0	0	0	0	0	0	0	0	0
33e2243a2028633a66d6c36740041c74	0	0	0	0	0	0	0	0	0	0	0	0	0	0	0	0	0	0	0	0	0	0	0	0	2	0	0	0	0	0	0	0	0	0	0	0	0	0	0	0	0	0	0	0	0	0	0	0	0
33e72ba0a5f5c00a5c003c73cb1aec6b	0	0	0	0	0	0	0	0	0	0	0	0	0	0	0	0	0	0	0	0	0	0	0	0	0	0	0	0	0	0	0	0	0	2	0	0	0	0	0	0	0	0	0	0	0	0	0	0	0
33f7e6bf7d4746e0a4fe87af82753b65	0	0	0	0	0	0	0	0	0	0	0	0	0	0	0	0	0	0	0	0	0	0	0	0	0	42	0	0	0	0	0	0	0	0	0	0	0	0	0	0	0	0	0	0	0	0	0	0	0
340f037c85fd5b025ff8868318ce69b9	0	0	0	0	0	7	0	0	0	0	0	0	0	0	0	0	0	0	0	0	0	0	0	0	0	0	0	0	0	0	0	0	0	0	0	0	0	0	0	0	0	0	0	0	0	0	0	0	0
3411e9f351f67998fcdbfa5fd885c030	0	0	0	0	0	0	0	0	0	0	0	0	0	0	0	0	0	0	0	0	0	0	0	0	0	0	0	0	0	0	0	0	0	0	0	0	0	0	0	0	0	0	0	0	65	0	0	0	0
3415f2e2384a3c565af22aa5d61014c2	0	0	0	0	0	0	0	0	0	0	0	0	102	0	0	0	0	0	0	0	0	0	0	0	0	0	0	0	0	0	0	0	0	0	0	0	0	0	0	0	0	0	0	0	0	0	0	0	0
3417a60f8d79039be51adecb6e91ce9b	0	0	0	0	0	0	0	71	0	0	0	0	0	0	0	0	0	0	0	0	0	0	0	0	0	0	0	0	0	0	0	0	0	0	0	0	0	0	0	0	0	0	0	0	0	177	0	0	0
3458e9abf1016b82ebb311236d778470	0	0	0	0	0	0	0	0	0	0	0	0	0	0	0	0	22	0	0	0	0	0	0	0	0	0	0	0	0	0	0	0	13	0	0	0	0	0	0	0	0	0	0	0	0	0	0	0	0
3459a32b08375debfad0685d367f83bb	0	0	0	0	0	0	0	0	0	0	0	0	0	0	0	0	0	0	28	0	0	0	0	0	0	0	0	0	0	0	0	0	0	0	0	0	0	0	0	0	0	0	0	0	0	0	0	0	0
346d1fcc60ca5a1f5802a7b70df2e275	0	0	0	0	0	0	0	0	0	0	0	0	0	0	0	0	0	0	0	0	0	0	0	0	0	0	0	0	0	0	0	0	0	0	0	0	0	0	0	0	0	0	34	0	0	0	0	0	0
347f25e223f732f40c29d13703561aad	0	0	0	0	0	0	0	0	0	0	0	0	0	0	0	0	0	0	0	6	0	0	0	0	0	0	0	0	0	0	0	0	0	0	0	0	0	0	0	0	0	0	0	0	0	0	0	0	0
3490fdfff292ea324685c10777a6b010	0	0	0	0	0	0	0	0	0	0	0	0	0	0	0	0	0	0	0	0	0	0	0	0	0	0	0	0	0	0	0	0	0	0	0	0	0	0	0	0	0	0	0	0	0	0	0	0	0
3495e0533dc0818566cb3c597ccea2b8	0	0	0	0	0	0	0	0	0	0	79	0	0	0	0	0	0	0	0	0	0	0	0	0	0	0	0	0	0	23	0	0	0	0	0	0	0	0	0	0	0	0	0	0	0	0	0	0	0
3496c35393ff83c5cab86df66561061a	0	0	0	0	0	0	0	0	0	0	0	0	0	0	0	0	0	0	0	0	0	0	0	0	0	0	0	0	0	0	0	0	11	0	0	0	0	0	0	0	0	0	0	0	0	0	0	0	0
34a1a046fb78e24717c406e001783e6e	0	0	0	0	0	0	0	0	0	0	0	0	0	0	0	0	0	0	0	2	0	0	0	2	0	0	0	0	0	0	0	0	0	0	0	0	0	0	0	0	0	0	0	0	0	0	0	0	0
34a5d00c443045dc5addc0ccabd2d44a	0	1602	0	414	1657	0	0	90	411	770	218	78	419	724	915	0	384	628	1601	282	121	435	628	53	683	46	0	145	219	89	231	1374	478	977	197	247	435	76	1576	622	500	546	587	0	63	0	932	296	348
34cc5965076526f0913cc9568fdc9d4d	468	1549	0	0	0	0	88	956	284	0	1228	439	1778	553	244	0	0	128	0	136	0	1008	391	838	293	261	0	43	562	1196	2711	766	429	0	0	40	0	63	0	60	1193	645	118	210	217	56	0	0	565
34d4fa4e5e489c5f055b9843b80ade5e	0	0	133	0	0	0	0	0	0	0	0	0	0	0	0	0	0	0	0	0	0	0	0	0	0	0	0	0	0	0	0	0	0	0	0	0	0	0	0	0	0	0	0	0	0	0	0	0	0
34fc7f4fb89a9596a9e8e7d0ec0287e8	0	0	0	0	0	0	0	0	0	0	0	0	0	0	0	0	0	0	0	0	0	0	0	0	0	0	0	0	0	0	0	0	15	0	0	0	0	0	0	0	0	0	0	0	0	0	0	0	0
351f3f7752b44d9dc3a82f22937aeed1	0	0	0	0	0	0	0	0	0	0	0	0	0	0	0	0	0	0	0	0	0	15	0	0	0	0	0	0	0	0	0	0	0	0	0	0	0	0	0	0	0	0	9	0	0	0	0	0	0
352057e25a9cea449ebacd069819586e	0	0	0	0	0	0	0	0	0	0	0	0	0	0	0	0	0	0	0	36	0	13	0	0	28	0	44	0	20	0	0	0	0	0	0	0	0	0	0	0	28	0	195	0	21	11	0	189	43
3524679e9477e79975c0b63f13be7e62	0	0	0	0	0	0	0	0	0	0	0	0	0	0	0	0	0	0	0	0	0	0	0	0	0	0	0	0	0	0	0	0	0	0	0	0	0	0	0	0	0	0	0	0	0	0	0	0	0
3534f47f0f1b516d917cacaf10895cbf	0	0	0	0	0	0	0	0	0	0	0	0	0	0	0	0	0	0	0	0	0	0	0	0	0	2	0	0	0	0	0	0	0	0	0	0	0	0	0	0	0	0	0	0	0	0	0	0	0
35484ae2e142eef1309d640db6b5e256	0	0	0	0	0	0	0	0	0	0	0	0	0	0	0	0	0	0	0	0	0	0	0	0	0	0	0	0	0	0	0	0	0	0	0	0	0	0	0	0	0	0	0	0	0	2	0	0	0
355db58b4a48fe32f95240b39a7ee860	0	0	0	0	0	0	0	0	0	0	0	0	0	0	0	0	0	0	0	0	0	0	0	0	0	0	0	0	0	0	0	0	0	0	0	0	0	0	0	0	0	0	0	0	0	0	0	0	0
355fd9e68a31560011f2b31bc0933728	0	0	0	0	0	0	0	0	0	0	0	0	0	0	0	0	0	0	0	0	0	0	0	0	0	0	0	0	0	0	0	0	0	0	0	0	0	0	0	0	5	0	0	0	0	0	0	0	0
35645e92c4015de3e8375ca24820267c	0	0	0	0	0	0	0	0	0	0	0	0	0	0	0	0	0	0	0	0	0	0	0	0	0	0	0	0	0	0	0	0	0	0	0	0	0	0	0	0	0	31	0	0	0	0	0	0	0
356de03b16d7af558ee94659be09aa34	157	0	0	0	0	0	0	0	0	0	0	0	0	0	0	0	0	0	0	0	0	0	0	0	0	0	0	0	0	0	0	0	0	0	0	0	0	0	0	0	0	0	0	0	0	0	0	0	0
35750cb910e7b92719454d467bd7ca9f	0	0	0	0	0	0	0	0	0	0	0	0	0	0	0	0	0	0	0	0	0	0	0	0	0	0	0	0	0	0	0	0	0	0	0	0	0	2	0	0	0	0	0	0	0	0	0	0	0
3581b4dca885ed343dfdf9c31109fc6b	0	0	0	0	0	0	0	0	0	0	0	0	0	0	0	0	0	0	0	0	0	0	0	0	0	0	0	0	0	0	0	0	49	0	0	0	0	0	0	0	0	0	0	0	0	0	0	0	0
358c2961e41303014cf862d39f8d0253	0	0	0	0	0	44	0	0	0	0	0	0	0	16	0	0	0	0	0	0	0	0	0	50	0	0	0	0	0	0	0	0	0	0	0	0	0	0	0	0	0	0	0	0	0	0	0	0	0
359fae1b0387202ad22e13c2b96bcd00	0	0	0	0	0	0	0	0	0	0	0	0	0	0	0	0	0	0	0	0	0	0	0	0	0	0	0	0	0	0	0	0	0	0	0	0	0	0	0	0	10	0	0	0	0	0	0	0	0
35a3e8d1ea2f4f42a790a3fa37d1f9a8	0	0	0	0	0	0	0	0	0	0	0	0	0	0	0	0	0	0	0	0	0	0	0	0	0	0	0	0	0	0	0	0	0	0	0	0	0	0	0	0	0	0	0	0	0	0	0	0	0
35a7eb24ac75be7ed16f3a9c581bfa6b	0	0	0	0	0	0	0	0	0	0	0	0	0	0	18	0	0	0	0	0	0	0	0	0	0	0	0	0	0	0	0	0	0	0	0	0	0	0	0	0	0	0	0	0	60	0	0	0	0
35db24431713808f6bda5101dff30ad9	0	0	0	0	0	0	0	0	0	0	0	0	0	0	0	0	0	0	0	0	0	0	0	0	0	0	0	0	0	0	0	0	0	0	10	0	0	0	0	0	0	0	0	0	0	0	0	0	10
35e548ae8e5977f1f9d8de396638c172	0	0	0	0	0	0	0	0	0	0	0	0	0	0	0	0	0	0	0	0	8	0	0	24	0	0	0	0	0	0	0	17	0	0	0	0	0	0	0	0	0	0	19	0	0	0	0	0	63
35f2a10479b3fb0d6c701f80c83d998d	0	0	0	0	0	0	0	0	0	0	0	0	0	0	0	0	38	0	0	85	0	0	73	0	0	58	0	0	0	0	0	0	0	158	0	0	0	0	0	0	0	0	0	0	24	0	0	0	0
360d177266aedc349f4027f93e45c1dd	0	0	0	0	0	0	0	0	0	0	0	0	0	0	0	0	0	0	0	0	0	0	0	0	0	0	0	0	0	0	0	0	0	0	0	0	0	0	0	0	0	0	0	0	0	0	0	0	0
3612e1f9b0728d41f6dcfc6f1a5900f7	0	0	43	0	47	0	0	135	0	20	25	0	0	107	28	0	0	9	0	27	0	0	0	12	31	11	245	0	186	0	0	0	0	0	0	0	0	0	67	13	341	129	0	0	37	59	0	0	0
361fe8d117d3c9a869d3bc71c805dbc9	0	0	0	0	0	0	0	0	0	0	0	0	0	0	0	0	0	0	0	0	0	0	0	0	0	0	0	0	0	0	0	0	0	0	0	0	0	0	0	0	0	0	0	0	0	0	0	0	0
36468dd3ac2ef68fde45b55ea9dbabb1	0	0	0	0	0	20	0	0	0	0	0	0	0	0	0	0	0	0	0	0	0	0	0	0	0	0	0	0	0	0	0	0	0	0	0	0	0	0	0	0	0	0	0	0	0	0	0	0	0
3647910f5cb2ddf8a2d863dd62503b39	0	0	0	0	0	0	0	0	0	0	0	0	0	0	0	0	0	0	0	0	0	0	0	0	5	0	0	0	0	0	0	0	0	0	0	0	0	0	0	0	0	0	0	0	0	0	0	0	0
3667bf0cfd2c5a970fcdfd8f5ba64114	0	0	0	0	0	0	0	0	15	0	0	0	0	0	0	0	0	0	0	0	0	0	0	0	0	0	0	0	0	0	0	0	0	0	0	0	0	0	0	0	0	0	0	0	0	0	0	0	0
367055791eaec8a8d3ec7a3e2cebc939	0	0	0	0	0	0	0	0	0	0	0	0	0	0	0	0	0	0	0	0	0	0	0	0	0	0	0	0	11	0	0	0	0	0	0	0	0	0	0	0	40	0	0	0	0	0	0	0	0
3679eeee3ce030efa578838933b034ff	0	0	0	0	0	0	0	0	0	0	0	0	0	0	0	0	0	0	0	0	0	0	0	0	0	0	0	0	0	0	0	0	0	0	0	0	0	0	0	0	0	67	0	0	0	0	0	0	0
36974c56808363e353551a6a8ff5a985	0	0	0	0	0	0	0	0	0	0	0	0	0	0	0	0	0	0	0	0	0	0	0	0	0	0	114	0	0	0	0	0	0	0	0	0	0	0	0	0	0	0	0	0	0	0	0	0	0
369c7dddf7c81b9ebfeb63a8bca2985d	0	0	0	0	0	0	0	0	0	0	0	0	0	0	0	0	0	0	0	0	0	10	0	0	0	0	0	0	0	0	0	0	0	0	0	0	0	0	0	0	0	0	0	0	0	0	0	0	0
36a2e2106afdb5e011041ce97e80f818	0	0	0	0	0	0	0	0	0	0	0	0	0	0	0	0	0	0	0	0	0	0	0	0	0	0	0	0	0	0	0	0	0	0	0	0	0	0	0	0	0	0	0	0	0	0	0	0	4
36a80799eef75d29c8e9d1de786e5462	0	0	0	0	0	0	0	0	0	0	0	0	0	0	0	0	0	0	0	0	0	0	0	0	0	0	0	0	0	0	0	0	0	0	0	0	0	0	0	0	0	0	0	0	0	0	0	0	0
36c26e099a5fa01a91b875a3ed47b75f	0	0	0	0	0	0	0	0	0	0	0	0	0	0	0	0	0	0	0	0	0	0	0	2	0	0	0	0	0	0	0	0	0	0	0	0	0	0	0	0	0	0	0	0	0	0	0	0	0
36c3b067d6c733efa37654e00ab448a7	0	0	0	0	0	0	0	0	0	0	0	0	0	0	0	0	0	12	0	0	0	0	0	0	0	0	0	0	0	0	0	0	0	0	0	0	0	0	0	0	0	0	0	0	0	0	0	0	0
36cbcb49068fa9eb5c4d410b19630149	0	0	0	0	0	0	0	0	0	0	0	0	0	0	0	0	0	28	0	0	0	0	0	0	0	0	0	0	0	0	0	0	0	0	0	0	0	0	0	0	0	0	0	0	0	0	0	0	0
36ea7688d8b5bb5b2397711e717dd729	0	0	0	0	0	0	0	0	0	0	0	0	0	0	0	0	0	0	0	0	0	0	0	0	0	0	0	0	0	0	0	0	0	0	0	0	0	0	0	0	0	0	0	0	0	0	0	0	0
36f4de19442c5104d1b792a456b37030	0	0	0	0	0	0	0	0	0	0	0	0	0	0	0	0	0	0	0	26	0	0	0	0	0	0	0	0	0	0	0	0	0	0	0	0	0	0	0	0	0	0	41	0	0	0	0	0	0
371141f928d3c9cbf82a2af425e339c7	0	0	0	0	0	0	0	0	0	0	0	0	0	0	0	0	0	0	0	0	0	0	0	0	8	0	0	0	0	0	0	0	0	0	0	0	0	0	0	0	0	0	0	0	0	0	0	0	0
37151b754dd1a8aadf927a38903b6ac9	0	0	0	0	0	0	0	0	44	0	0	0	776	0	0	0	0	0	6	0	0	0	0	0	0	9	0	0	77	0	0	0	0	0	7	0	0	0	0	0	105	0	9	0	0	0	0	0	0
3718b1a97f860076d9c24031ea05fadd	0	60	205	0	0	0	0	63	66	0	370	0	0	0	0	0	0	0	0	0	0	0	80	71	0	0	0	0	0	0	0	0	0	0	0	0	0	0	0	0	0	32	0	38	0	0	0	20	0
371cbd261a1df280bcf076428e2a4106	0	0	0	0	0	0	0	0	0	0	0	0	0	0	0	0	0	0	0	0	0	0	0	77	0	0	0	0	0	0	0	0	0	0	0	0	0	0	0	0	0	0	0	0	0	0	0	0	0
371ce094dddb57b94b8141fe9a7169cf	0	0	0	0	0	0	0	0	0	0	0	0	0	0	0	0	0	0	0	0	0	0	0	0	0	0	0	0	0	0	0	0	0	0	0	0	0	0	0	0	0	0	0	0	79	0	115	0	0
3723833bbc39dc14d4f86cb57faff36c	0	0	0	0	0	0	0	0	0	0	0	0	0	0	0	0	0	0	0	0	0	0	0	0	0	0	0	0	0	0	0	0	0	0	0	0	0	0	0	0	0	0	0	0	0	0	0	7	0
3737fad60227344897e38cc409773880	0	0	0	0	0	0	0	0	0	0	0	0	0	0	0	0	0	39	24	0	0	0	0	0	0	0	0	0	0	0	0	0	0	0	0	0	0	0	0	0	0	0	0	0	0	0	0	0	0
373f1fda7cec360236444ac3de5c6689	0	0	0	0	0	0	0	0	0	0	0	0	0	0	0	0	0	0	0	0	0	0	0	0	61	0	0	0	0	0	0	0	0	0	0	0	0	0	0	0	0	0	69	0	0	0	0	50	0
3745a310b898fe7d8b0d2d718b453321	0	0	0	0	0	0	0	0	0	0	0	0	0	0	0	0	0	0	0	0	0	0	0	0	0	0	0	0	0	0	0	0	0	0	0	0	0	0	0	0	0	0	0	0	0	0	0	22	0
374e9efb85a0d3ee79ab258f3ee9bd49	0	0	0	0	0	0	0	0	0	0	126	0	0	0	0	0	0	0	0	0	0	0	0	0	0	0	0	0	0	0	0	0	0	0	0	0	0	0	0	0	0	0	0	0	0	0	0	0	0
3760cb520e76ff95b4151e8e34c1950f	0	0	0	0	0	0	39	0	0	0	0	0	0	0	0	0	0	0	0	0	0	0	0	0	0	0	0	0	0	0	0	0	0	0	0	0	0	0	0	0	0	0	0	0	0	0	0	0	0
3766e9cce7a3d6bf17c194354e37961a	0	0	0	0	0	0	0	0	0	0	8	0	0	0	0	0	0	0	0	0	0	0	0	0	0	0	0	0	0	0	0	0	0	0	0	0	0	0	0	0	0	0	0	0	0	0	0	0	514
3788d7bccea18518381f154647d248ba	0	0	0	0	0	0	0	0	0	0	0	0	0	0	0	0	0	0	0	0	0	0	0	0	0	0	0	0	0	0	0	0	0	0	24	0	0	0	0	0	0	0	0	0	0	0	0	0	0
37892703641138b4902ecc7bc1b72d79	0	0	0	0	0	0	0	0	0	0	0	0	0	0	0	0	0	0	0	0	0	0	0	0	0	0	0	0	0	0	0	0	0	0	0	0	0	0	0	0	0	0	0	0	0	0	0	0	15
37939761fe407be2204cc6b24ff709fe	0	0	0	0	0	0	0	0	0	0	0	0	0	0	0	0	0	0	0	0	0	0	0	0	0	0	0	0	0	0	0	0	2	0	0	0	0	0	0	0	0	0	0	0	0	0	0	0	0
37b343a4ac591e3f9a6c084483c4cbdb	0	0	0	0	0	0	0	0	0	0	0	0	0	0	0	0	0	0	0	0	0	0	0	0	0	0	0	0	0	0	0	0	0	15	0	0	0	0	0	0	0	0	0	0	0	0	0	0	0
37bcec5d167512272571f14470c840e0	0	0	0	0	0	0	0	0	22	0	0	0	0	0	0	0	0	0	0	0	0	0	0	0	0	0	0	0	0	0	0	0	0	0	0	0	0	0	0	0	0	0	0	0	0	0	0	0	0
37d613dd81a68604f9015a6000538bb6	0	0	0	0	0	0	0	0	0	0	0	0	0	0	0	0	0	0	0	0	0	1946	0	0	0	0	0	0	0	0	0	0	0	0	0	0	0	5	0	0	0	0	0	0	0	0	0	0	0
37de187d06b1e909c7d9e4886e9335a4	0	0	0	0	0	0	0	0	0	0	0	0	0	0	0	0	0	0	0	0	0	0	0	0	0	0	0	0	0	0	0	0	3	0	0	0	0	0	0	0	0	0	0	0	0	0	0	0	0
37f6ea34f0115391e49be72c61412f9f	16	0	0	0	0	0	0	0	0	0	0	0	0	0	0	0	0	0	0	0	0	0	0	0	0	0	0	0	0	8	21	0	0	0	0	0	0	0	0	0	0	0	0	0	0	0	0	0	0
380518b4e0c1d6ae0c06e5d53d251170	0	0	0	0	0	0	0	0	0	0	0	0	0	0	0	0	0	0	0	0	0	0	0	0	0	0	0	0	0	0	0	0	33	0	0	0	0	0	0	0	0	0	0	0	0	0	0	0	0
380b7ce3ad041188aa450094741bbe24	0	0	0	0	223	0	0	0	0	0	0	0	0	0	0	0	26	0	0	0	0	0	48	0	0	0	0	0	0	0	0	0	0	0	0	0	0	0	0	0	0	0	0	0	60	0	0	0	0
383251ca0eccd4e6eb9b30fb852ff9e1	0	0	0	0	0	0	0	0	0	0	0	0	0	0	0	0	0	0	0	0	0	165	0	0	0	0	0	84	0	0	0	0	0	0	0	0	0	0	0	0	0	0	0	0	0	0	0	0	0
3849d266deb7fdb1837c8e4dd5d4e02c	0	0	0	0	0	0	0	0	0	0	0	0	0	0	0	0	0	0	0	0	0	0	0	0	0	0	0	0	0	0	0	2	0	0	0	0	0	0	0	0	0	0	0	0	0	0	0	0	0
385b99b22bf1dbef3b4fe16ba31012c3	0	12	0	0	0	0	0	0	0	0	0	0	0	0	0	0	0	0	0	0	0	0	0	0	0	0	0	0	0	0	0	0	0	0	0	0	0	0	0	0	0	0	0	0	0	0	0	0	0
3886433b02e29ce55caf94a769ddbf27	0	0	0	0	0	0	0	0	0	0	0	0	0	0	0	0	0	0	0	0	0	0	0	0	0	0	0	0	0	0	0	0	0	0	0	0	0	0	0	0	0	0	0	0	0	0	0	0	0
3887745343468425d258bef7ff1a6875	0	0	0	0	0	0	0	0	0	0	0	0	0	0	0	0	0	0	0	0	0	0	0	0	0	0	0	0	0	0	0	0	0	0	0	0	0	0	0	0	0	0	8	0	0	0	0	0	0
388853bd3b248d456f406ecb25d9ad3d	0	0	0	0	0	0	0	0	0	0	0	0	0	0	0	0	0	0	0	0	0	0	0	0	0	0	0	0	0	0	0	0	0	0	0	0	0	0	0	0	0	0	0	0	0	0	0	31	0
389ce305edb095d65b3a701d10003d5b	0	0	0	0	0	0	0	0	0	0	0	0	0	0	0	0	0	0	0	0	0	0	0	0	0	0	0	0	0	0	0	0	23	0	0	0	0	0	0	0	0	0	0	0	0	0	0	0	0
389e11caa3f95b5c0c8e5390f6838383	0	0	0	0	0	0	0	0	0	0	0	0	0	0	0	0	0	0	0	0	0	0	0	0	0	0	38	0	0	0	0	55	0	0	0	0	0	0	0	0	0	0	0	0	0	0	0	0	0
389faccf6bdb68ba8cb5787c713ae9c7	0	0	0	0	0	0	0	0	0	0	0	0	0	0	0	0	0	0	0	0	0	0	0	0	0	0	0	0	0	0	0	0	0	0	0	0	0	44	0	0	0	0	0	0	0	0	0	0	0
38a4d04f179e2f58bdaeeb75fb3395c4	0	0	0	0	0	5	0	0	0	70	0	0	0	0	0	0	0	0	0	0	0	0	0	0	0	0	0	0	0	0	0	0	0	0	0	0	0	0	0	0	0	0	0	3	0	0	0	0	0
38ba1d41890cd0a43ac9e7477344d88b	0	0	0	0	0	0	0	0	0	0	0	0	0	0	0	0	0	0	0	0	0	0	0	0	2	0	0	0	0	0	0	0	0	0	0	0	0	0	0	0	0	0	0	0	0	0	0	0	0
38beddd9b6c29622446b6ac1f6d22977	0	0	0	34	0	0	0	0	0	0	0	0	0	0	0	0	0	0	0	0	0	0	0	0	0	5	0	0	0	0	0	0	44	0	0	0	0	0	0	0	0	0	0	0	0	0	0	0	0
38bfcdb14023ea890a457c1a8ddae85f	0	0	0	0	0	0	0	0	0	0	0	0	0	0	0	0	0	0	0	0	0	0	0	0	0	0	0	0	0	0	0	0	0	81	0	0	0	0	0	0	0	0	0	0	0	0	0	0	0
38c1621417f80f8380f939e17430de8c	0	0	0	0	0	0	61	19	64	0	0	0	0	0	0	0	0	0	1302	43	0	0	0	0	0	0	0	0	0	0	174	0	0	0	0	0	0	0	185	0	0	0	84	0	29	15	36	0	0
38d08cae4e0caa78b39e73b743fb18d6	0	0	0	0	0	0	0	0	0	0	0	3	0	0	0	0	0	0	0	0	0	0	0	0	0	0	0	0	0	0	0	0	0	0	0	0	0	0	0	0	0	0	0	0	0	0	0	0	0
38de6b8da9e786eb3d54954a996736a7	0	0	0	0	0	0	0	0	0	0	0	0	0	0	0	0	0	0	0	0	0	0	0	0	0	0	0	0	0	0	0	0	0	0	0	0	0	0	0	0	47	0	0	0	0	0	0	0	0
38ed9e26f47d92849f48f8bccbae0a2a	0	0	0	0	0	0	0	0	0	0	0	0	0	0	0	0	0	0	0	0	0	0	0	0	0	0	0	0	0	0	0	0	0	0	0	0	0	0	0	0	0	0	0	0	0	0	0	0	0
38f007fbeebd205fc03446cb71a0357a	0	0	0	0	0	0	0	0	0	0	0	0	0	0	0	0	0	0	0	0	0	0	0	0	0	0	0	0	0	0	0	0	0	0	0	0	0	0	0	0	0	0	0	0	0	0	0	0	29
3909d38763dd20cb6a0d00dbc1e30f74	0	0	0	0	0	0	0	0	0	0	0	0	0	0	0	0	0	0	0	0	0	0	0	0	0	0	0	0	0	0	0	0	0	0	0	0	0	0	0	0	7	0	0	0	0	0	0	0	0
390d26d63aab21df38dfa82fae03f01f	0	0	0	0	0	0	0	0	0	0	0	0	0	0	0	0	0	0	0	0	0	0	0	0	0	0	0	0	0	0	0	0	0	0	0	0	0	0	0	51	0	0	0	0	0	0	0	0	0
391acf47789cfe06cc9a506265660a10	0	0	0	0	0	0	0	0	0	0	0	0	0	0	0	0	117	0	0	0	0	0	0	0	0	0	0	0	0	0	0	0	0	0	0	0	0	0	0	0	0	0	0	0	0	0	0	0	0
391e266459872ad20acc15bd6c9b7f69	0	0	0	0	0	0	0	98	0	0	14	0	0	0	0	0	0	30	12	0	0	0	0	0	24	0	0	0	41	0	0	0	0	0	0	0	0	0	0	0	66	21	0	20	0	0	0	0	0
391fe466cac3de1bdd3d5540b10e09a4	0	0	0	0	0	0	0	0	0	0	0	0	0	0	0	0	0	0	0	0	0	0	0	0	0	0	0	0	0	0	0	0	0	0	38	0	0	0	0	0	0	0	0	0	0	0	0	0	0
392c3ef74f45275f0c72b23dd97a85f6	0	0	0	0	56	0	0	149	0	0	0	0	0	0	659	0	0	0	0	0	0	0	0	0	0	0	0	0	0	0	0	0	0	0	0	0	0	0	0	0	0	0	0	0	0	183	0	0	0
395bab8de28fa7ca8dfb105be63d7065	0	0	0	0	0	0	0	0	0	0	0	0	0	0	0	0	0	0	0	0	0	0	0	0	0	0	0	0	0	0	0	0	0	0	0	0	0	0	0	0	0	0	0	0	0	0	0	0	0
3961342ae3574b1570e28ab5787e9284	0	0	0	0	33	0	0	48	0	0	0	0	0	0	25	0	0	29	0	123	0	0	0	0	0	37	34	0	0	0	0	0	0	0	0	0	0	0	0	0	37	0	0	0	0	0	0	0	0
396140bb7f72d1478900584d1f91abb2	0	0	0	0	0	0	0	0	0	0	0	0	0	0	0	0	0	0	0	0	0	0	0	0	0	0	0	0	0	0	0	0	0	0	0	0	0	0	0	0	0	0	0	3	0	0	0	0	0
3965b3841998093d86bade57bccab45e	0	0	0	9	0	8	0	0	0	0	0	0	0	0	0	0	0	0	11	0	0	0	0	0	0	0	0	0	0	0	0	0	0	0	394	0	0	0	0	0	0	0	0	0	0	0	0	0	0
3969634f5454a548ce65b43977f3226b	0	0	0	0	0	0	0	0	0	0	0	0	0	0	0	0	0	0	0	0	0	0	23	0	0	0	0	0	0	0	0	0	0	0	0	0	0	0	0	0	0	0	0	0	0	0	0	0	0
3971068a4e65233050c03cc32929fdd9	0	0	0	0	0	0	0	0	0	0	0	0	0	0	0	0	0	0	0	0	0	0	0	0	0	8	0	0	0	0	0	0	0	0	0	0	0	0	0	0	0	0	0	0	0	0	0	0	0
3972aed8afd81165011c42cba512b1b2	0	0	124	60	111	0	0	15	32	129	27	0	39	21	0	0	0	0	0	77	0	0	116	0	381	0	51	0	0	0	0	0	127	0	0	0	0	30	43	0	41	0	0	42	41	0	18	37	159
397a936e86e545a24e82fecd0c7f79ea	0	0	15	0	0	0	0	0	0	0	0	0	0	0	0	0	0	0	0	50	0	0	35	0	0	0	0	0	0	0	0	0	0	0	0	0	0	0	0	0	0	0	0	0	0	0	0	0	147
397b0157660690082fd1e66a5d0740f6	0	0	0	0	0	0	0	0	0	0	697	0	0	0	0	0	0	0	0	0	0	0	0	0	0	0	0	0	0	0	0	0	0	0	0	0	0	0	0	0	0	0	0	0	0	0	0	0	0
397b1d2feffd20c973c12760a71d1c2c	0	0	0	0	0	0	0	0	0	0	0	0	0	0	0	0	0	0	0	0	0	0	0	0	0	0	0	0	0	0	0	0	0	0	0	0	8	0	0	0	0	0	0	0	0	0	0	0	0
3983f3325c9a34351a13bcb6499a2df9	0	0	0	0	0	0	0	0	0	0	0	0	0	0	0	0	0	0	0	0	0	0	0	0	0	0	0	0	0	0	0	0	0	0	0	0	0	0	0	0	3	0	0	0	0	0	0	0	0
398b5ddf7476900d56728e14e92cc4d4	0	0	0	0	0	0	693	0	0	0	0	0	0	0	0	0	0	0	0	0	0	0	0	0	0	0	0	0	0	0	0	0	0	0	0	0	0	0	0	0	0	0	0	0	0	0	60	0	0
398dd667506f399335f430451f0fa1e2	0	0	0	0	158	0	0	0	0	0	0	0	0	0	0	0	0	0	0	0	0	0	0	0	0	0	0	0	0	0	0	0	0	0	0	0	0	0	0	0	0	0	0	0	0	0	0	0	0
39c439c3c2c30759661f6160d689b07d	0	161	48	68	114	0	0	105	147	237	53	211	161	55	0	0	140	287	572	255	15	285	177	105	358	675	0	46	29	267	190	18	89	1095	33	38	438	71	836	126	0	151	765	129	49	144	89	565	465
39d7386ad577eb75d942f4ee77b7d4fd	0	0	0	0	0	0	0	0	0	0	0	0	0	0	0	0	0	0	0	0	0	0	0	0	8	0	0	0	0	0	0	0	0	0	0	0	0	0	0	0	0	0	0	0	0	0	0	0	0
39e98ee315b290760788e5095b19b396	0	0	0	0	0	0	0	0	0	0	0	0	0	0	0	0	0	0	0	0	0	18	0	15	0	0	0	0	0	0	0	0	0	0	0	0	0	0	0	0	0	0	0	0	0	0	0	0	0
39ec2d16494376931c883a097dc0af85	0	0	0	0	0	0	0	0	0	0	0	0	0	0	0	0	0	0	0	0	0	0	0	0	0	0	0	0	0	0	0	0	0	0	0	0	0	0	0	0	0	0	0	0	0	8	0	0	0
39ecaacebe8c26d8c6c2570a56a37381	0	0	0	0	0	0	0	0	0	0	49	0	0	0	0	0	0	0	0	0	0	0	0	0	0	0	0	0	0	0	0	0	0	0	0	0	0	0	0	0	0	0	0	0	0	0	0	0	0
3a0a8d26a9eacc9ffc2a0f9f215f1cf6	0	0	0	0	0	0	0	0	0	0	0	0	0	0	0	0	0	0	0	0	0	0	0	0	447	0	0	0	0	0	0	0	0	0	0	0	0	0	0	0	0	0	0	0	0	0	0	0	0
3a203a61128dab58e591bfc87fb3cae8	0	0	0	0	0	0	0	0	0	0	0	0	0	0	0	0	0	0	0	0	0	0	0	0	0	0	0	0	0	0	0	0	0	0	0	0	0	0	0	0	33	0	0	0	0	0	0	0	0
3a2ce83525bd408dda5f00f81b466d52	0	0	0	0	0	0	0	0	0	0	0	0	0	0	0	0	0	0	0	0	0	0	0	0	0	0	0	0	0	0	0	0	0	0	0	0	0	0	0	0	0	0	0	0	17	0	0	0	0
3a4731361494e2667f0f53a744d94892	0	0	0	0	0	0	0	0	0	0	0	0	0	0	0	0	0	0	0	0	0	0	0	0	0	0	0	0	0	0	0	0	0	0	5	0	0	0	0	0	0	0	0	0	575	0	0	0	0
3a546ad2c4a8d61fb854119ac0442023	0	0	0	0	0	0	0	0	0	0	0	0	0	0	0	0	0	0	0	43	0	0	0	0	0	0	0	0	0	0	0	0	0	0	0	0	0	0	0	0	0	0	0	0	0	0	0	0	0
3a5d373dd4ba5393513728f171a854a6	0	0	0	0	0	0	0	0	0	0	0	0	0	0	0	0	0	0	0	0	0	0	0	0	0	0	0	0	0	0	0	0	0	0	7	0	0	0	0	0	0	0	0	0	0	0	0	0	0
3a6f49b776cd34d9f6f85424618f65c9	0	0	0	0	0	0	0	0	0	0	0	0	0	0	0	0	0	0	0	0	0	17	8	0	3	0	0	6	0	3	0	0	11	0	0	0	0	0	2	0	0	9	0	0	0	0	7	2	0
3a8189d12441a1e34608ed3e0921e709	0	0	0	0	0	0	0	0	0	0	0	23	0	0	0	0	0	0	26	0	0	0	0	0	0	0	0	0	0	0	0	0	0	0	0	0	0	0	0	0	36	0	0	0	0	0	0	0	0
3a88ec79effa6e2135619bed247b601e	0	0	0	0	0	0	0	0	0	0	0	0	0	0	0	0	0	0	0	0	0	0	0	0	0	0	0	0	0	0	0	0	0	0	29	0	0	0	0	0	0	0	0	0	0	0	0	0	0
3aaa80ba91770d5b5352fba4cdb43137	0	0	0	0	0	0	0	0	0	0	0	0	0	0	0	0	0	0	0	0	0	0	0	0	0	0	0	0	0	0	0	0	0	0	0	96	0	0	0	0	0	0	0	0	0	0	0	0	0
3aabbd0ba1fe136b196ef977ebd89bd2	0	0	0	0	0	0	0	0	0	0	0	0	0	0	0	0	0	0	0	0	0	0	0	0	0	0	0	0	0	0	0	0	0	0	0	0	2	0	0	0	0	0	0	0	0	0	0	0	0
3ab1c78d9ab7421f1e58b945dfcf2410	0	0	0	0	0	0	0	0	0	0	0	0	0	0	0	0	0	0	0	0	0	0	0	0	0	0	0	0	23	0	0	0	0	0	0	0	0	0	0	0	49	0	0	0	0	0	0	0	0
3ab7049223b9129796914df0858c29a3	0	0	0	0	0	0	0	0	0	0	0	0	0	0	0	0	0	0	0	0	0	0	0	0	0	0	0	0	0	0	0	0	0	0	0	0	0	0	0	0	0	0	0	0	0	0	0	0	0
3abe52c8cc31d3d4340145948cb54bb9	0	0	0	0	0	0	0	0	0	0	0	0	0	85	0	0	0	0	0	0	0	0	0	0	0	0	0	0	0	0	0	0	0	0	0	0	0	0	0	0	0	0	0	0	0	0	0	0	0
3ad326bf1eb2bb8287a39d32c5d5434a	0	0	0	0	0	0	0	0	0	0	0	0	0	0	0	0	0	205	0	0	0	0	0	18	0	0	0	0	0	0	0	0	0	0	0	0	0	0	0	0	0	0	0	0	0	0	0	0	0
3adce84759f33306fef2e635893176c2	0	0	0	0	0	0	0	25	0	0	0	0	0	0	0	0	0	0	0	0	0	0	0	0	0	0	0	0	0	0	0	0	0	0	0	0	0	0	0	0	0	0	0	0	0	0	0	0	0
3ae6926b874c451974b02c1dbff60536	0	0	0	0	0	0	0	0	0	0	0	0	0	0	0	0	0	0	0	0	0	0	0	0	0	0	0	0	0	0	0	0	0	0	0	0	0	0	0	0	0	0	0	0	0	0	0	0	4
3ae9814940411e44ef206b68b31f2d3a	0	0	0	0	0	0	0	0	0	0	0	0	0	0	0	0	37	0	0	0	0	0	0	0	0	0	0	0	0	0	0	0	0	0	0	0	0	0	0	0	0	0	0	0	0	0	0	0	0
3b192d9f542cc191deec2be085caddcf	0	0	0	0	0	0	0	0	0	0	0	0	0	0	0	0	0	0	0	0	0	0	0	0	0	0	0	0	11	0	0	0	0	0	0	0	0	0	0	0	19	0	0	0	0	0	0	20	0
3b238cc02f13a2ebdf9f13e1b11288dd	0	0	0	0	0	0	0	0	0	0	0	0	0	0	0	0	0	33	0	0	0	0	0	0	0	0	0	0	0	0	0	0	0	0	0	0	0	0	0	0	0	0	0	0	0	0	0	0	0
3b2bee413344d7af1e9fd8c238ad10e6	0	0	0	0	0	0	0	0	0	0	0	0	0	0	0	0	0	0	0	0	0	0	0	0	0	0	0	0	0	0	0	0	0	0	0	0	0	0	0	0	0	0	0	0	0	0	0	0	0
3b32c48b83f88e208db7e114f73d834a	0	0	0	0	0	0	0	0	0	0	0	0	0	0	0	0	0	0	3	0	0	0	0	0	0	0	0	0	0	0	0	0	0	0	0	0	0	0	0	0	0	0	0	0	0	0	0	0	0
3b3567e49868bef64a06b161fc59de24	0	0	0	0	0	0	0	0	0	0	0	0	0	0	0	0	0	0	0	0	0	0	0	26	0	23	0	0	0	0	0	0	0	0	0	0	0	0	17	0	0	0	0	0	0	0	0	0	0
3b3868895a97632317a7d672dbe467b1	0	0	0	0	0	0	0	0	0	0	0	0	0	0	0	0	0	0	0	0	0	0	0	0	0	0	0	0	0	0	0	0	0	0	0	0	0	0	0	0	0	0	0	0	0	0	0	0	0
3b3b9f8dbe7dadbf6e071bfd5c7abb11	0	0	0	0	0	0	0	0	0	0	0	0	0	0	0	0	0	0	0	0	0	0	0	0	0	0	0	0	0	0	0	0	0	0	0	0	0	0	0	0	0	0	0	0	0	0	0	0	3
3b42239f8c6a4704414abc49a543ae47	0	30	0	0	26	0	0	8	20	23	0	0	119	0	0	1426	0	99	84	66	0	184	0	118	0	0	0	0	56	72	0	0	0	209	0	79	0	0	0	0	80	0	196	139	37	0	0	83	0
3b4b985a2654c5dc3c39249226952cca	0	0	0	0	0	0	0	0	0	0	0	0	0	0	0	0	0	0	0	0	0	0	0	0	0	0	0	0	0	0	0	0	0	0	0	0	0	0	0	0	0	0	0	0	0	0	0	0	0
3b4d1adcc848b4a3c5fdecce74349a85	0	0	0	0	0	0	0	127	0	0	0	0	0	0	0	0	0	0	0	0	0	0	0	0	0	0	0	0	0	0	0	0	0	0	0	0	0	0	0	0	0	0	0	0	0	0	0	0	0
3b4e855dcf791d3895ff63cb12ee68d2	0	0	0	0	0	0	0	0	0	0	0	0	0	0	0	0	0	0	0	0	0	0	0	0	0	0	0	0	0	0	0	0	3	0	0	0	0	0	0	0	0	0	0	0	0	0	0	0	0
3b5fdea507b613ff47a73228049d932f	0	0	0	0	0	0	0	0	0	0	0	0	0	0	0	0	0	37	0	0	0	0	0	98	0	0	0	0	0	0	0	0	0	0	0	70	0	0	0	0	0	0	0	0	0	0	0	0	0
3b6b34f23b15106866f4c7fac8116b96	0	0	0	0	0	0	0	0	0	0	0	0	0	0	0	0	0	0	0	0	0	0	2	0	0	0	0	0	0	0	0	0	0	0	0	0	0	0	0	0	0	0	0	0	0	0	0	0	0
3b8ba241dfaabf443b1e10e68d99ecc8	0	0	0	0	0	0	86	0	0	0	0	0	0	0	0	0	0	0	0	0	0	0	0	0	0	0	0	0	0	0	0	0	0	0	0	0	0	0	0	0	0	0	0	0	0	0	0	0	0
3baf5454352bf4a34c0a01a42e51b755	0	0	0	0	0	0	0	0	0	0	0	0	0	0	0	0	0	0	0	0	0	0	0	0	0	0	0	0	0	0	0	0	0	0	0	0	0	0	0	0	0	0	0	0	0	0	0	0	0
3bc981e272e3886ec309027ed4119f71	0	0	0	0	0	0	0	0	0	0	0	0	0	0	0	0	0	0	0	0	0	0	0	0	0	0	0	0	0	0	0	0	0	0	0	0	0	0	25	0	0	0	0	0	0	0	0	0	0
3bc9dc274c0875c7ced81ccf5f19f3dc	0	0	0	0	0	0	0	0	0	0	0	0	0	0	0	0	0	0	0	0	0	0	0	0	0	0	0	0	0	0	0	0	0	0	0	0	0	0	0	0	0	0	0	0	0	0	0	0	0
3bd694406f4db43ca96bcc230e7e0dad	0	0	0	0	0	0	0	0	0	0	0	0	0	0	0	0	0	0	0	0	0	0	0	0	0	0	0	0	0	0	0	0	0	0	0	0	0	0	0	0	0	0	0	0	0	0	0	0	8
3bd7619ca9d6b24117f9b986a518179b	0	501	0	0	0	0	0	0	0	0	0	500	0	0	0	0	0	0	0	81	0	0	0	0	0	0	0	0	90	0	0	0	0	0	0	0	0	0	0	0	160	0	0	0	0	0	248	0	0
3bdbf896e8ef5c70bfe54dd06ce8f4c8	0	0	0	0	0	0	0	0	0	0	0	0	0	0	0	0	0	0	0	0	0	0	0	0	0	0	0	0	0	0	0	0	0	0	0	0	0	0	0	0	0	0	0	0	0	0	0	0	0
3bf4e6e836926eaf7ccc2b79f515ddff	0	0	0	0	0	0	0	0	0	0	0	0	0	0	0	0	0	0	0	0	0	0	0	0	5	0	0	0	0	0	0	0	0	0	0	0	0	0	0	0	0	0	0	0	0	0	0	0	0
3bff27150b98f36ec6eed03e405788d8	0	0	0	0	0	0	0	0	0	0	0	0	0	0	0	0	0	0	0	0	0	0	0	0	0	0	0	0	0	0	0	4	0	10	0	0	0	0	0	0	0	0	0	0	0	0	0	0	0
3c050ff8a3f55b530a386d296dfc5307	10	6	0	0	0	0	7	0	0	0	0	0	0	0	0	0	0	0	0	0	0	0	0	0	0	0	0	0	0	0	0	0	0	0	0	0	0	0	0	0	7	0	0	0	0	0	0	0	0
3c2b4196ecfaf48d3ce28910ca447c13	0	0	0	0	0	0	0	0	0	0	0	0	0	0	0	0	0	0	0	0	0	0	0	0	0	0	0	0	0	26	0	0	0	0	0	0	0	0	0	0	0	0	0	0	0	0	0	0	0
3c3a54fef7dbe84829a3f2f5a3e8c3be	0	0	0	49	0	0	0	0	0	0	0	0	51	0	0	0	0	0	142	0	0	0	24	0	0	0	0	0	0	0	24	0	0	0	0	0	0	0	0	0	0	25	0	0	0	0	0	0	203
3c66c8dbb5f647da642ad3f8b421b315	0	0	0	0	0	0	0	0	0	0	0	0	0	0	0	0	4	0	205	0	0	0	13	30	0	22	12	0	3	0	12	16	22	0	12	11	0	0	0	0	0	13	15	0	0	0	0	12	4
3c6b85b27f660946282438290cbaf90e	0	0	0	0	0	0	86	0	0	0	0	0	0	0	0	0	0	0	0	0	0	0	0	0	0	0	0	0	0	0	0	0	0	0	0	0	0	0	0	0	0	25	0	0	0	0	0	0	0
3c8c88440cbd8519dde9831105dff01f	0	13	0	0	0	0	0	0	0	0	0	0	0	0	0	0	0	35	0	0	0	0	0	0	0	0	13	0	0	0	0	0	0	0	0	0	0	0	0	0	0	0	0	0	0	0	0	22	0
3c9acb893fe54ecb78cd3a8b37ebf89a	0	0	0	0	0	0	0	0	0	0	0	0	0	0	0	0	0	0	0	0	0	0	0	0	0	0	0	0	0	0	0	0	0	2	0	0	0	0	0	0	0	0	0	0	0	0	0	0	0
3cba37beae11b08ad314521e374f652b	0	0	0	0	0	0	0	0	0	0	0	0	0	0	0	0	0	0	0	0	0	0	0	0	0	0	0	0	0	0	0	0	0	0	0	0	0	0	0	0	0	0	0	0	2	2	0	0	0
3cc4758c0753d6805a3cb7573030ffe3	0	0	0	0	0	0	0	0	0	0	0	0	0	0	0	0	0	0	0	0	0	0	0	0	0	0	0	0	0	0	0	0	0	0	0	0	0	0	0	0	0	0	0	0	0	0	0	0	0
3cc62f907f44691428bc1818c779ee1c	0	0	0	0	0	0	0	0	0	0	0	0	0	0	0	0	0	0	0	0	0	0	0	0	0	0	0	0	0	0	0	0	0	0	0	0	0	0	0	0	0	0	0	0	18	0	0	0	0
3cc88bf2c9d7c529477acfae02b5d04b	0	0	0	0	0	0	0	11	0	0	0	0	0	0	0	0	0	0	0	0	0	0	0	0	0	0	0	0	0	0	0	0	0	0	0	0	0	0	0	0	0	0	0	0	0	0	0	0	0
3d0448d80485c5e341cd7f51b72c2cda	0	0	0	0	0	0	0	0	0	0	0	0	0	0	0	0	0	0	0	0	0	14	0	0	0	0	0	0	0	0	0	0	0	0	0	0	0	0	0	0	0	0	0	0	0	0	0	0	0
3d05ca230d7215d51ac0e71fca6c8847	0	0	0	0	0	0	0	0	0	0	0	0	0	0	0	0	0	0	0	0	0	0	0	0	0	0	0	0	0	0	0	0	5	0	0	0	0	0	0	0	0	0	0	0	0	0	0	0	0
3d0a34f200949519159d6bad5acf9980	0	0	0	0	0	0	0	0	0	0	0	0	0	0	0	0	0	0	0	0	0	0	0	221	0	0	0	0	0	0	0	0	0	0	0	0	0	0	0	0	0	0	0	0	0	0	0	0	0
3d30466d91c48e482fd074b64c9b4660	0	0	0	0	0	0	0	0	0	0	0	0	0	0	0	0	0	0	0	0	0	0	0	96	0	0	0	0	0	0	0	0	0	0	0	0	0	0	0	0	0	0	0	0	0	0	0	0	0
3d3427f64e5ff56da051238128a5e8c5	0	0	0	0	0	0	0	0	0	0	0	0	0	0	0	0	0	27	0	0	0	0	0	0	0	0	0	0	0	0	0	0	0	0	0	0	0	0	0	0	0	0	0	0	0	0	0	0	0
3d3b92c624698bcb17efcc19f795b90d	0	0	0	0	0	0	0	0	0	0	0	0	0	0	0	0	0	0	0	0	0	0	10	0	0	0	0	0	0	0	0	0	0	0	0	0	0	0	0	0	0	0	0	0	0	0	0	0	0
3d5679b85deb078270f3c50623f39fd0	0	0	0	0	0	0	0	0	0	0	0	0	0	0	0	0	0	103	0	56	0	0	0	0	0	0	0	0	0	0	0	0	0	0	0	0	0	0	0	0	0	0	0	0	0	0	0	0	0
3d6b9d8d33f7e96431b66b425d31de06	0	0	0	0	0	0	0	0	0	0	0	0	0	0	78	0	0	0	0	0	0	0	0	0	0	0	0	0	0	0	0	0	0	0	0	0	0	0	0	0	0	0	0	0	0	0	0	0	0
3d877388052a3789cbd360aee8b3ed82	0	0	0	0	0	0	0	0	0	0	0	0	0	0	0	0	0	0	0	0	0	0	0	0	0	0	0	0	3	0	0	0	0	0	0	0	0	0	0	4	0	0	0	0	0	0	0	0	4
3d98839bc16f8debed90720dec9fb510	0	0	0	0	0	0	0	0	0	0	0	0	0	0	0	0	0	0	0	0	0	0	0	0	0	0	0	0	12	0	0	0	0	0	0	0	0	0	0	0	24	0	0	0	0	0	0	0	0
3da31f019457f679cc2306885e69df2a	0	0	0	0	0	0	0	0	0	0	0	0	0	0	0	0	0	0	0	0	0	0	0	0	0	0	0	0	0	0	0	0	0	0	0	0	0	0	0	0	0	0	0	0	0	0	0	0	38
3da51d66ad6f48ded000c8f68d080e04	0	0	0	0	0	0	0	0	0	0	0	0	0	0	0	0	0	0	0	0	0	2	0	0	0	0	0	0	0	0	0	0	0	0	0	0	0	0	0	0	0	0	0	0	0	0	0	0	0
3dba15729833cac2a6e3eaa313782e68	0	0	0	0	0	0	0	0	0	0	0	0	0	0	0	0	0	0	0	0	0	0	0	0	0	55	0	0	0	0	0	0	0	0	0	0	0	0	0	0	0	0	0	0	0	0	0	0	0
3dc12f59695b3b59099c7102b03986a0	0	0	0	0	0	0	0	0	0	0	0	0	0	0	0	0	0	0	0	0	0	0	0	4	0	0	0	0	0	0	0	0	0	0	0	0	0	0	0	0	0	0	0	0	0	0	0	0	0
3dcb68aa6c603d695d83c9c9ce78a1f8	11	0	0	0	0	0	0	0	0	0	0	0	0	0	0	0	0	0	12	0	0	0	0	0	0	0	0	0	0	0	0	0	0	0	0	0	0	0	0	0	0	0	0	0	0	0	0	0	0
3dd298a8bde48d2434b3d1d655f6ce8d	0	0	0	0	0	2	0	0	0	0	0	0	0	0	0	0	0	0	0	0	0	0	0	0	0	0	0	0	0	0	0	2	0	0	0	0	0	0	0	0	0	0	0	0	0	0	0	0	0
3dd2b3c63b86f3a5067acaed69278202	0	0	0	0	0	0	0	0	0	0	0	0	0	0	0	0	0	0	0	0	0	0	0	0	0	0	0	0	0	0	0	0	7	0	0	0	0	0	0	0	0	0	0	0	0	0	0	0	0
3dd7be104843bcacd82eea325a77b617	0	0	0	0	0	0	0	0	0	0	0	0	0	0	0	0	0	0	0	0	0	0	0	0	0	0	0	0	0	0	0	0	0	0	0	0	0	0	0	0	0	0	0	0	0	0	0	0	0
3ddc4d0a2bd51c8a245c5b212ba4c507	0	0	0	0	0	0	0	0	0	0	0	0	0	0	0	0	0	24	0	0	0	0	0	0	0	0	0	0	0	0	0	0	0	0	0	0	0	0	0	0	0	0	0	0	0	0	0	0	0
3e16a6010f98fecf747a0d0f7a8d61c2	0	0	0	0	0	0	0	0	0	0	0	0	0	0	0	0	0	0	0	0	0	0	0	0	0	0	0	0	0	0	0	0	0	0	0	0	0	0	0	0	0	0	0	0	0	0	0	0	0
3e1fb37090eedd8ab1a38de922d1e2c5	0	0	0	0	0	0	0	0	0	0	0	0	0	0	0	0	0	0	0	227	0	85	0	0	36	0	0	0	0	0	0	0	0	0	0	0	0	0	0	0	0	0	0	0	0	0	0	0	0
3e2bdff6f77bb347a50ea762e055dd6f	0	0	0	0	0	0	0	0	0	0	0	0	0	0	0	0	0	0	0	0	0	0	6	0	0	0	0	0	0	0	0	0	0	0	0	0	0	0	0	0	0	0	0	0	0	0	0	0	0
3e3be2cb02032c61e3e4fd40aca07fe0	0	0	0	0	0	0	0	0	0	0	0	0	0	0	0	0	0	0	0	0	0	0	0	0	0	0	0	0	0	0	0	0	0	0	0	0	0	0	0	0	0	0	0	0	0	0	0	0	0
3e427b8b661b5991ecdd3088bb284e55	0	542	0	197	0	0	207	0	40	438	175	34	133	0	370	0	0	196	0	0	0	0	88	14	83	0	0	0	178	0	0	0	9	158	0	0	0	0	0	0	369	252	0	0	0	33	0	31	229
3e82c8397dd4736bff77a6b8553e3f76	0	0	0	0	0	0	0	0	0	0	0	0	0	0	0	0	0	0	0	0	0	0	0	0	0	0	0	0	0	0	0	0	0	0	0	0	0	0	0	0	0	0	0	0	0	0	23	0	0
3ea47c6845dd34757d7d5af35a459aaf	0	0	0	0	0	0	0	0	0	0	0	0	0	0	0	0	0	0	528	0	0	0	0	0	0	0	0	0	0	0	55	0	0	0	0	0	0	0	0	0	0	0	0	0	0	0	0	0	0
3eb5c5d23bcac32969c482f825c4bf93	0	0	0	0	0	0	0	0	0	0	0	0	66	0	0	0	0	0	0	0	0	0	0	0	0	0	0	0	0	0	0	0	0	0	0	0	0	0	0	0	0	0	0	0	0	0	0	0	0
3ec81ff29dda53268f1aa5740550ee8c	0	0	0	0	0	47	0	0	0	0	0	0	0	0	0	0	0	0	0	0	0	0	0	0	0	0	0	0	0	0	0	0	4	0	0	0	0	0	0	0	0	0	0	0	0	0	0	0	0
3ece4bc9a73e88b0cca0221c9bb42420	0	0	0	0	0	4	0	0	0	0	0	0	0	0	0	0	0	0	0	0	0	0	0	0	0	0	0	0	0	0	0	0	0	0	0	0	17	0	0	0	0	0	0	7	0	0	0	0	0
3eef5c88e124c3704e96c831f8c38487	0	24	0	47	0	0	0	0	0	0	0	0	0	97	0	0	0	34	0	0	0	0	0	0	0	0	0	0	0	0	0	0	0	0	0	0	0	0	0	0	0	0	0	0	0	0	0	0	36
3ef38439b933f08e662a983e686c0e75	0	0	0	0	0	0	0	0	0	0	0	0	0	0	0	0	0	0	0	0	0	0	0	0	6	0	0	0	0	0	0	0	0	0	0	0	0	0	0	0	0	0	0	0	0	0	0	0	0
3ef68a8709c3a210e652aaf5d497c724	0	0	0	0	0	17	0	0	0	0	0	0	0	0	0	0	0	0	0	0	0	0	0	0	0	0	0	0	0	0	0	0	0	0	0	0	0	0	6	0	0	0	0	0	0	0	0	0	0
3efd3dafdf219c1a2116d2ef9921b497	0	0	0	0	0	0	0	0	0	0	0	0	0	0	0	0	0	0	0	0	0	0	0	0	0	0	0	0	0	2	0	0	0	0	0	0	0	0	0	0	0	0	0	0	0	0	0	0	0
3f0679e83391a8a8088d6c1852a46f35	0	0	0	0	0	0	0	0	0	0	0	11	16	0	0	0	0	0	0	0	0	0	0	0	15	0	0	0	0	0	0	0	0	0	0	0	18	0	0	0	0	14	0	0	0	0	0	24	0
3f0dea046335ed22c4a41962666c4ece	0	0	0	0	0	0	0	0	0	0	0	0	0	0	0	0	0	0	17	0	0	0	0	0	0	0	0	0	0	0	0	0	0	0	0	0	0	0	0	0	0	0	0	0	0	0	0	0	0
3f401420e999c54c3f91c409689bf253	0	0	0	0	0	0	0	0	0	0	0	0	0	0	0	0	0	0	0	0	0	0	0	0	317	0	0	0	0	0	0	0	0	0	0	0	0	0	0	0	0	0	0	0	0	0	0	0	0
3f56f96d4481346510a96adfac611b95	0	0	0	0	0	0	0	0	0	0	0	0	0	0	0	0	0	0	0	0	0	0	0	0	0	0	0	0	0	0	0	0	2	0	0	0	0	0	0	0	0	0	0	0	0	0	0	0	0
3f6eb6f0b0273cda69c79b52458c2810	0	0	0	0	12	0	0	0	0	0	0	0	0	18	0	0	0	0	6	0	0	0	72	0	0	0	0	0	0	0	0	0	0	0	0	0	0	0	0	0	0	0	0	0	0	75	0	0	0
3f703c18ba4f4180e83ba87cf5474bed	0	0	0	0	0	0	0	0	0	0	0	0	0	0	0	0	0	0	0	0	0	0	0	0	0	0	0	0	0	0	0	0	0	0	0	0	0	0	0	0	0	0	0	0	34	0	0	0	0
3f715cc750bd4e16b36cbe03f7fceb42	0	0	39	0	23	0	0	40	0	0	0	0	0	50	27	0	0	0	0	85	0	0	119	0	112	0	28	50	0	36	0	0	101	79	0	0	0	0	298	19	0	0	263	0	0	0	0	160	175
3f7225c2154f6d1548ba74be01eb4174	0	0	0	0	0	0	0	0	0	0	0	0	0	0	0	0	0	0	0	0	0	0	0	0	0	0	0	0	0	0	0	0	0	0	0	0	0	0	24	0	0	0	0	0	0	0	0	0	0
3f81560a9ddcca0c7bc760a11ae8f364	0	0	0	0	0	0	0	0	0	0	0	0	0	0	0	0	0	0	0	0	0	0	0	0	0	0	0	0	0	0	0	0	0	0	0	0	0	0	0	0	0	0	0	0	18	0	0	0	0
3f98f233ddb787d9f01945d2b86317c1	0	0	0	0	0	0	0	0	0	0	0	0	0	0	0	0	0	0	0	0	0	0	0	0	0	0	0	0	0	0	0	0	2	0	0	0	0	0	0	0	0	0	0	0	0	0	0	0	0
3f9bd8bc73a6396882d675cf7805a382	0	0	0	0	0	0	0	0	0	0	0	0	0	0	0	0	0	0	0	0	0	0	0	0	0	0	0	0	0	0	0	0	0	0	0	0	0	0	0	0	0	0	0	0	0	0	9	0	0
3fb2bdee74955512f05445bc6504abb7	0	0	0	0	0	0	0	23	0	0	0	0	0	0	0	0	0	0	0	0	0	0	0	0	0	0	0	0	0	0	0	0	0	0	0	0	0	0	0	0	0	0	0	0	0	0	0	0	0
3fbf567598d38aaef26d470a4308e5bc	0	0	0	0	0	0	71	0	0	0	0	0	0	0	0	0	0	0	0	0	0	0	0	0	0	0	0	14	0	0	0	0	0	0	0	0	0	0	0	0	0	0	0	0	0	0	0	0	0
3fe46038e4786bb8f79a22243382a10b	0	0	0	0	0	0	0	0	0	0	0	0	0	0	0	0	0	0	0	0	0	0	0	0	0	0	0	28	0	0	0	0	0	0	0	0	0	0	149	0	0	0	0	55	0	0	0	0	0
402e980a271e7e919b29ec2357f744ad	0	0	0	0	0	0	16	0	0	0	0	0	0	0	0	0	0	0	0	0	0	0	0	0	0	0	0	0	0	0	0	26	0	0	0	22	0	0	0	0	0	0	0	8	0	0	0	24	0
4036123454e2cfdbada912cf351eb7b2	0	0	0	0	0	0	0	0	0	0	0	0	0	0	0	0	0	0	0	0	0	0	0	0	0	0	0	0	28	0	0	0	0	0	0	0	0	0	0	0	0	0	0	0	0	0	0	0	0
403f41ea71527b2bab7e20de8ada76c5	0	0	0	0	0	0	0	0	0	0	0	0	17	0	0	0	0	0	0	45	0	0	0	0	0	0	0	0	0	0	0	0	0	0	0	0	0	0	0	0	0	0	0	0	10	0	0	86	0
40628e6f7778f89f35d1fe88b32c2da1	0	0	0	0	0	0	0	26	0	0	0	0	0	0	0	0	0	0	0	0	0	0	27	6	8	0	0	0	0	0	0	0	0	0	0	0	0	0	0	0	0	0	0	2	0	0	0	0	0
407b022be81570fe3b80491990e9a6c2	0	0	0	0	0	0	0	0	0	0	0	0	0	0	0	117	0	0	0	0	0	0	0	0	0	0	0	0	0	0	0	0	42	0	0	184	55	0	0	0	0	0	0	0	0	0	0	0	0
407c499a633fe9f0a1ec2083c1d03dfd	0	0	0	0	0	0	0	19	0	0	0	0	0	0	13	0	48	0	0	0	0	0	0	247	0	0	0	0	0	0	0	0	0	0	0	0	0	0	10	0	0	0	0	0	0	0	0	30	28
40a4e5803328ea2f207a5a4beaa3f381	0	0	0	0	0	0	0	0	0	0	0	0	0	0	0	0	0	0	0	0	0	2	0	0	0	0	0	0	0	0	0	0	0	0	0	0	0	0	0	0	0	0	0	0	0	0	0	0	0
40b769d8cefe5020f5169b68f0eb9496	0	0	0	0	0	0	0	0	0	0	0	0	0	0	0	0	0	0	0	0	0	0	0	0	0	0	0	0	0	0	0	0	0	0	0	0	0	0	18	0	0	0	0	0	0	0	0	0	0
40d311924c4922779b219ec6d04cc300	0	0	18	0	0	0	0	0	0	0	0	0	0	0	305	0	0	280	0	0	0	0	0	13	0	0	0	0	38	0	0	0	0	0	0	0	0	0	0	0	47	0	0	0	0	0	0	0	0
40fab3ba44fbee50c645ce132f4a7c00	0	0	0	0	0	0	0	0	0	0	0	0	0	0	0	0	0	0	0	0	0	0	0	0	3	0	0	0	0	0	0	0	0	0	0	0	0	0	0	0	0	0	0	0	0	0	0	0	0
40fd4a9a889c94bf6c5bfb2aa9f879bb	0	0	0	0	0	0	0	0	0	0	0	0	0	0	0	0	0	0	0	0	0	0	0	0	0	0	0	0	0	0	0	0	0	38	0	0	0	0	0	0	0	0	0	0	0	0	0	0	0
4101b8b850ac19fd0736b652b99da4a6	0	0	0	0	0	4	0	0	0	0	0	0	0	0	0	0	0	0	0	0	0	0	0	0	0	0	0	0	0	0	0	0	0	0	0	0	0	0	0	0	0	0	0	0	0	0	0	0	0
4106e3953b64f71ccd54594eca91bec7	0	0	3357	0	0	0	0	0	0	0	0	0	0	0	0	0	0	0	0	0	0	0	0	0	0	0	0	0	0	0	0	0	0	0	0	0	0	0	0	0	0	0	0	0	0	0	0	0	0
412bd8442ae096573c843825b1873a10	0	0	0	0	0	0	0	11	0	0	0	0	0	0	0	0	0	0	0	0	0	0	0	0	0	0	0	0	0	0	0	0	0	0	0	0	0	0	0	0	0	0	0	0	0	0	0	0	0
413103efffe7e4acf6d2af7efa083329	0	0	0	0	0	144	0	0	0	0	0	0	0	0	0	0	0	0	0	0	0	0	0	0	0	0	0	0	0	0	0	0	0	0	0	0	0	0	0	0	0	0	0	0	0	0	0	0	0
413bfc66d95d433163737de92089d403	0	0	0	0	0	0	0	0	0	0	0	0	0	0	0	0	0	0	0	0	0	6	0	0	0	0	0	0	0	0	0	0	0	0	0	0	0	0	0	0	0	0	0	0	0	0	0	0	0
4143e93fdc47e90bfb0d9533d28e762e	0	0	0	0	0	0	0	0	0	0	0	0	0	0	0	0	0	0	0	0	0	0	0	0	0	4	0	0	0	0	0	0	0	0	0	0	0	0	0	0	0	0	0	0	0	0	0	0	0
415100430b977456d9a525a2463cf784	0	0	0	0	0	0	0	0	0	0	0	0	0	0	0	0	0	0	0	0	0	0	0	3	0	0	0	0	0	0	0	0	0	0	0	0	0	0	0	0	0	0	0	0	0	0	0	0	0
4153a846e93fcd9474e19a21f0d90500	0	0	0	0	0	0	0	0	0	0	0	0	0	0	24	0	0	0	0	0	0	0	0	0	0	0	0	0	0	0	0	0	3	0	0	0	0	14	0	0	16	0	0	0	0	46	0	4	0
415509fedc217ee9f608e55ee016a22a	0	0	0	0	0	0	0	0	0	0	0	0	134	0	0	0	0	0	0	0	0	0	0	0	0	0	0	0	0	0	0	0	0	0	0	0	0	0	0	0	0	0	0	0	0	0	0	0	0
4159f5fa95da4f037767d69d17c4a147	0	0	0	0	0	0	0	0	0	0	0	0	0	0	0	0	0	0	0	0	0	0	0	0	6	0	0	0	0	0	0	0	0	0	0	0	0	0	0	0	0	0	0	0	0	0	0	0	0
41674f616d964d8e692f58c450ff9976	0	0	0	0	0	0	0	0	0	0	0	38	0	0	0	0	0	0	0	0	0	0	146	0	48	0	0	0	0	46	0	0	0	0	0	0	0	0	0	0	0	0	50	0	0	0	0	0	0
417496a7eb8cedb516becb557947eed0	0	0	0	0	0	0	0	0	0	0	0	0	0	0	0	0	0	0	0	0	0	0	0	0	0	0	0	0	0	0	0	0	0	0	0	0	0	0	0	0	0	0	0	0	0	0	0	0	0
4176e60f00a41c70858e19603be152ab	0	0	0	0	0	0	0	0	0	0	0	16	0	0	0	0	0	0	0	0	0	0	0	0	0	0	0	0	0	0	0	0	0	0	0	0	0	0	0	0	0	0	0	0	0	0	6	0	0
41770394d464fe89e1092e6c3d1725c7	0	0	0	0	0	0	0	0	0	0	0	0	0	0	0	0	0	0	0	0	0	0	0	0	0	0	0	0	0	0	0	0	11	0	0	0	0	0	0	0	0	0	0	0	0	0	0	0	0
417b0d71deb12d9fe8230051d37963d4	0	0	0	0	0	0	84	0	0	0	0	0	0	0	0	0	0	0	0	0	0	0	0	0	0	0	0	0	0	0	0	0	0	0	0	0	0	0	0	0	0	0	0	0	0	0	0	0	0
418c4384bcd7d793c43566cd56460cef	0	0	0	0	0	0	0	0	0	0	0	0	0	0	0	0	0	0	0	0	0	0	0	0	0	0	0	0	0	0	0	0	43	0	0	0	0	0	0	0	0	0	0	0	0	0	0	0	0
41a7c6bcbf0b7a4e4e00f5fe885b9b0a	0	0	0	0	0	0	0	0	0	0	0	0	0	0	0	0	0	0	0	0	0	0	0	0	0	0	0	0	0	0	0	0	0	0	0	0	0	0	0	0	0	0	0	0	0	0	0	0	0
41bb37a8b56df1e54d10f75ba5d7b4ea	0	96	0	0	0	0	0	0	0	0	0	0	0	0	0	0	0	90	0	0	0	0	0	92	0	0	0	0	0	0	0	0	0	0	0	0	0	40	0	0	0	0	0	117	0	0	0	0	0
41c5d85e159d044d5eb277ddaad3ffbd	0	0	0	0	0	0	0	0	0	0	0	0	0	0	0	0	0	0	0	0	0	0	0	0	0	0	0	0	0	0	0	0	0	0	0	0	0	0	0	0	0	3	0	0	0	0	0	0	0
41db10b09c02fae56532731068db3ae9	0	0	0	0	0	0	0	0	0	0	0	0	0	0	0	0	0	0	0	0	0	0	0	0	0	0	0	0	0	0	0	0	0	0	0	0	0	0	0	0	45	0	0	0	0	0	0	0	0
41e183e349b0489d6ce8505925b1713a	0	0	0	0	0	0	0	0	0	0	0	0	0	0	0	0	0	0	0	0	0	0	0	0	0	0	8	0	0	0	0	0	0	0	0	0	0	0	0	0	0	0	0	0	0	0	0	0	0
41e33ccab470ef601075129bfb459ecd	0	464	0	0	0	0	0	0	0	0	0	0	0	0	0	0	0	0	0	0	0	0	0	0	0	0	0	0	0	0	0	0	0	0	0	0	0	0	0	0	0	0	0	0	0	0	0	0	0
41ed53c016f41995aaf088a5ea54d21c	0	0	0	0	0	0	0	0	0	0	0	0	0	0	0	34	0	0	0	0	0	0	0	0	332	200	0	38	0	0	0	0	0	0	32	0	0	0	0	45	0	0	0	75	0	0	0	0	0
41f840b2a11007e0685d1b4505f66e0f	0	0	0	0	0	0	0	4	0	0	0	0	0	0	0	0	0	0	0	0	0	0	0	0	0	0	0	0	0	0	0	0	0	0	0	0	0	0	0	0	0	0	0	0	0	0	0	0	0
41ffa51a387cc164ded07004579a926b	0	0	0	0	0	0	33	0	12	0	0	0	0	0	0	0	31	0	0	33	0	93	0	0	0	0	0	0	10	0	0	0	0	0	0	0	0	0	0	0	15	0	0	13	8	0	0	0	0
41ffc2a941737adbd9d8c9fdcbb3495d	0	0	0	0	0	0	0	0	0	0	0	0	0	0	0	0	0	0	0	0	0	0	0	0	0	0	0	0	0	0	0	0	0	0	0	0	0	0	0	0	0	0	0	0	0	0	0	0	7
42060de4d9a7b114739a5e0226d73744	0	0	0	0	0	0	0	0	0	0	0	0	0	0	0	0	0	0	0	0	0	0	0	0	0	0	0	0	0	0	0	3	465	0	0	0	0	0	6	0	0	0	0	0	0	0	0	0	0
4213041d7e15e3220299424bfbc3427a	0	0	0	0	0	0	0	0	0	0	0	0	0	0	0	0	0	0	0	0	0	0	0	0	0	0	0	10	0	0	0	21	0	0	0	0	0	0	0	0	0	0	0	0	0	0	0	0	0
421846da218cd689202de3226288e9c7	0	0	0	0	0	0	0	0	0	0	0	0	0	0	0	0	0	0	0	0	0	0	0	0	41	0	0	0	4	0	0	0	0	0	0	0	0	0	0	0	0	0	0	0	0	0	0	0	0
422405d58f8a3f90544800a562993bae	0	0	0	0	0	0	0	0	0	0	0	0	0	0	0	0	0	0	0	0	0	0	0	0	0	0	0	0	0	0	0	0	0	0	0	0	0	0	0	0	0	0	0	0	0	0	0	0	0
426e170ac4fc5030e05bf1fcb1200bf2	0	0	0	0	0	0	0	0	0	0	0	0	0	0	0	0	0	0	0	0	0	0	0	0	0	0	0	0	27	0	0	0	0	0	0	0	0	0	0	0	25	0	0	0	0	0	0	0	0
427b379a2b90ec0595f55f2fd66c69d3	0	0	0	0	0	0	0	0	0	0	0	0	0	0	0	8	0	0	0	0	0	0	0	0	0	0	0	14	0	0	0	0	0	0	0	0	0	0	0	0	0	0	0	0	0	0	0	0	0
4281fa9023a61db5eff05fbf299f82a2	0	0	0	0	0	0	0	0	0	0	0	0	0	0	0	0	2	0	0	0	0	0	0	0	0	0	0	0	0	0	0	0	0	0	0	0	0	0	0	0	0	0	0	0	0	0	0	0	0
4282636b202cb2a3ba3f59b74756b177	0	0	0	0	0	0	0	0	0	0	0	0	0	0	0	0	0	0	0	0	0	0	0	0	0	0	0	0	0	0	0	0	0	0	0	0	0	0	0	0	0	0	30	0	0	0	0	0	0
428bf3bdf4ffebd494cdc7b865c712e2	0	0	0	0	0	0	0	0	0	0	0	0	0	0	0	0	0	0	0	0	0	0	0	0	0	0	3	0	0	0	0	0	0	0	0	0	0	0	0	0	0	0	0	0	0	0	0	0	0
428f0bfa97105a855439a7994bbf29c0	0	0	0	0	0	0	0	0	0	0	0	0	0	0	0	0	15	0	3	0	0	0	0	0	0	0	0	0	0	0	0	0	0	0	0	0	0	0	0	0	0	0	0	0	0	0	0	0	0
429004da63371c96f68d54aa8270dd0d	0	0	0	0	0	0	0	0	0	0	0	0	28	0	0	0	0	0	0	0	0	0	0	0	0	0	0	0	0	0	0	0	0	0	0	0	0	0	0	0	0	0	0	0	0	0	0	0	158
4292063a2ca524c050f60bbea03baa34	0	0	0	0	0	0	0	0	0	0	0	0	0	0	0	0	0	0	0	0	0	0	0	0	0	0	0	0	0	0	0	3	0	0	11	0	0	0	0	0	0	0	0	0	0	0	0	0	0
42940f0464018b39b90b8437ff5976fe	0	0	0	0	0	0	0	0	0	0	0	0	31	0	37	0	0	0	0	0	0	0	118	28	82	0	0	0	97	0	0	0	0	0	0	0	0	0	0	0	119	259	45	0	0	0	0	0	0
42a67769936e62d5bf4cd7c9152dc499	0	0	0	0	0	0	0	0	0	0	0	0	0	0	0	0	0	0	0	0	0	0	0	0	0	0	0	0	0	0	0	0	0	0	0	0	0	0	0	0	0	0	0	0	0	5	0	0	0
42a9fa8aa6925e699ce7a1029a5c9990	46	0	0	0	0	0	0	0	0	0	0	0	0	0	0	0	0	0	0	0	0	0	0	0	0	0	0	0	0	0	0	0	0	0	0	0	0	0	0	0	0	0	0	0	0	0	0	0	0
42b10cee08e8a27aef720cf3b4bb1546	0	0	0	0	0	0	0	0	0	0	0	0	0	0	0	0	0	0	0	0	0	0	38	0	0	0	0	0	0	0	0	0	0	0	0	0	0	0	0	0	0	0	0	0	0	0	0	0	0
42b3020346ffc2bb42f8e37e2f924801	0	0	0	0	108	0	0	0	410	398	0	0	0	51	0	0	0	67	45	0	0	0	1256	0	272	0	0	0	107	0	0	0	0	0	0	0	0	0	0	0	216	48	38	0	182	0	0	0	287
42d15641c1dc263b715d213d1191e780	0	0	0	0	0	0	0	0	0	0	0	0	0	0	0	0	0	0	0	0	0	0	0	0	0	0	0	0	0	0	0	0	0	0	0	0	0	0	0	0	0	0	38	0	0	0	0	0	0
42d7050ee91de5a3bf26c807067074a5	0	0	0	0	0	0	0	0	0	0	0	0	0	0	0	0	0	0	0	0	0	0	0	0	0	0	0	0	0	0	0	0	0	0	0	0	0	0	0	0	0	0	0	0	0	0	0	0	0
4301fbb14798fad2ec6586afdec8a075	0	0	0	0	0	0	0	0	0	0	0	0	0	0	0	0	0	0	0	0	0	0	0	0	0	0	0	0	0	0	0	0	0	0	0	0	0	0	0	0	0	58	0	0	0	0	0	0	0
4327c5fe8d71058563af3b35be721823	0	0	0	0	0	0	0	0	118	0	0	0	0	0	0	0	0	0	0	0	0	0	0	0	0	0	0	0	0	0	0	0	0	0	0	0	0	0	0	0	0	0	0	0	0	0	0	0	0
4333fc69378e5cabe9d797831144e4b4	0	0	0	0	0	0	0	0	0	0	0	0	0	0	0	0	0	0	0	0	0	0	0	0	0	0	0	0	0	0	0	0	0	0	0	0	0	17	0	0	0	0	0	0	0	0	0	0	0
43475cf5dba4a5ef5f44c3695a69faac	0	0	0	0	0	0	0	0	0	0	0	0	0	0	0	0	0	22	0	0	0	0	0	0	0	0	0	0	0	16	0	0	0	0	0	36	0	0	0	0	0	0	0	0	6	0	0	0	106
4364916d8fc5f8aead9e05c6af79e35b	0	0	0	0	0	0	0	0	0	0	0	171	0	0	0	0	0	93	0	0	0	0	0	0	0	0	0	2059	0	0	0	0	0	50	0	0	0	17	1871	0	0	0	61	0	0	0	0	107	48
43689cb7143f4aaa1954db30ab5560a7	0	0	0	0	0	0	0	0	0	0	0	0	0	0	0	0	0	0	0	0	0	0	0	0	0	0	0	15	0	0	0	0	0	0	0	0	0	0	0	0	0	0	0	3	0	0	0	0	0
436a584dd508c18e4705c2a16f9a5106	0	0	0	0	0	0	0	0	0	0	0	0	0	0	0	0	0	0	0	0	0	0	64	0	0	0	0	0	0	0	0	0	0	0	0	0	0	0	0	0	0	0	0	0	27	0	0	0	0
436faaf3c26b8d9548fa16e0f3c9b04e	128	347	0	238	0	0	33	326	35	0	79	0	75	0	0	0	80	41	37	0	17	292	299	34	279	12	0	69	33	0	0	0	47	334	0	0	0	33	27	35	77	58	20	0	91	11	0	504	167
43799be6a50a7b5f5cdec7197ca74544	0	0	0	0	0	0	0	0	0	0	0	0	0	0	0	0	0	0	0	0	0	0	0	0	0	0	0	0	0	0	0	0	0	0	0	0	0	0	0	0	0	23	0	0	0	0	0	0	0
437abb5977b3395a50f3f60b25677afb	0	0	0	0	0	0	0	0	0	0	0	261	0	0	0	0	0	0	0	0	0	0	0	161	0	0	0	0	0	0	0	0	0	0	0	0	0	0	0	0	0	0	0	0	0	0	0	0	0
4384ddc15ce09f1b3a940206104dcc7c	0	0	0	0	0	0	0	299	0	0	0	0	0	0	0	0	0	0	0	0	0	0	0	68	0	0	0	0	0	0	0	65	0	0	273	0	0	0	0	91	0	0	0	0	0	0	0	0	147
439c17e3cde3e609f638487b62db91cd	0	0	0	0	0	0	0	0	0	0	0	0	0	0	0	0	0	0	0	0	0	0	0	0	0	0	0	0	0	0	0	0	0	0	0	0	0	0	0	0	0	0	0	0	0	0	0	0	0
439de66645509d9cce1e1526bfe9e0a5	0	0	0	0	0	0	0	0	0	0	0	0	0	0	0	0	0	0	0	0	0	26	0	217	0	0	0	0	0	0	0	0	0	0	0	23	0	0	0	0	0	0	0	0	0	0	0	0	0
43a09f8861b68b803b4ba8ece3d420c8	0	0	0	0	0	0	0	0	0	0	0	0	0	0	0	0	0	0	0	0	0	19	0	0	0	0	0	0	0	0	0	0	0	0	0	0	0	0	0	0	0	0	0	0	0	0	0	0	0
43a11c43e74cb3efba9b261c11209ad1	0	0	0	0	0	0	0	0	0	0	0	0	0	0	0	0	0	0	0	0	0	0	0	0	4	0	0	0	0	0	0	6	8	0	0	0	0	0	0	0	0	0	0	0	0	0	0	0	0
43ae817bc9e7679f916398e9a47c9356	0	0	0	0	0	0	0	0	0	0	0	0	0	0	0	0	0	0	0	0	0	0	0	0	0	0	0	0	238	0	0	0	0	0	0	0	0	0	0	0	497	0	0	0	0	0	0	0	0
43be6c8f83991770411e2fc4eec9196f	0	0	0	0	0	0	0	0	0	0	0	0	0	0	0	0	0	0	0	0	0	0	0	0	0	0	0	0	0	0	0	0	0	0	811	0	0	0	0	0	0	0	0	0	0	0	0	0	0
43c5c94b33feb93df7e4fcee5212d6a2	0	0	0	0	0	0	0	0	0	0	0	0	0	0	0	0	0	0	0	0	0	0	0	0	0	0	0	0	0	26	0	0	0	0	0	0	0	0	0	0	0	0	0	0	0	0	0	0	0
43dc554ef2752ceef0d2a4c7119d4818	0	0	0	0	0	0	0	0	0	0	0	0	0	0	0	0	0	0	0	0	0	0	0	0	0	0	0	0	0	0	0	0	0	0	0	0	0	0	0	0	0	0	0	0	0	0	0	0	0
43e00908843fd12a6412f43cf8a9c96e	0	0	0	0	0	0	0	0	0	0	0	0	0	0	0	0	0	0	0	0	0	0	0	0	0	0	0	0	0	0	0	0	0	0	0	0	0	0	0	0	2	0	0	0	0	0	0	0	0
43f1dc4c58f2e2f370dd37faf4c27921	0	0	0	0	15	0	17	0	0	0	0	0	0	0	71	0	0	0	0	7	0	0	0	0	112	0	157	0	29	0	0	0	0	0	0	0	0	0	0	0	54	57	0	0	0	0	0	0	0
43fbf489a3b1de1eb9677bf7312ce7c4	0	0	0	0	0	0	0	0	0	0	0	0	0	0	0	0	0	0	0	0	0	0	0	0	0	0	0	0	0	0	0	0	0	0	0	0	0	0	0	0	4	0	0	0	0	0	0	0	0
44074f109fc97aac1141dc49145124ed	0	0	0	0	0	0	0	0	0	0	0	0	0	0	0	0	0	0	0	0	0	0	0	0	0	0	0	0	0	0	0	0	0	0	0	0	0	0	0	0	0	0	0	4	0	0	0	0	0
4408fc621d0bd9b42c746799de74bd68	0	0	0	0	0	0	0	212	315	0	0	0	0	0	0	0	0	0	0	0	0	0	0	0	0	0	0	0	0	0	0	0	0	0	0	0	0	0	0	0	0	0	0	0	0	0	0	0	0
440e173222506040c67a69cd9eb444a4	0	0	0	0	0	0	0	0	0	0	0	0	0	0	0	0	0	0	0	0	0	0	0	0	0	0	0	0	0	0	0	0	0	0	0	0	0	0	0	0	0	0	0	0	0	0	0	0	0
4410f440797946ce31abad70d66f30ac	0	0	0	0	0	0	0	0	0	0	0	0	0	0	0	0	0	0	0	0	0	0	0	0	0	0	0	0	0	0	0	0	0	0	0	0	0	0	0	0	0	0	0	0	0	0	70	0	0
4422f82b8cfbae8af1a7b4a99597d822	0	0	0	0	0	0	0	0	0	0	0	0	0	0	0	0	0	0	0	0	0	0	0	0	0	11	0	0	0	0	0	0	0	0	0	0	0	0	0	0	0	0	0	0	0	0	0	0	0
442f02e3d36ae608b893868196d08b7a	0	29	0	0	0	96	0	0	62	0	0	0	0	0	0	0	0	49	0	0	0	0	0	0	418	0	0	0	0	0	0	0	0	0	0	0	0	0	0	0	0	0	0	0	0	14	0	0	0
4485ae446d954fc4c25db3839b4ee0b0	0	0	0	0	0	0	0	0	0	0	0	0	0	0	0	0	0	0	0	0	0	0	0	0	0	0	0	0	0	0	0	0	0	0	0	0	0	0	0	0	0	0	0	0	0	0	0	9	0
448922b42ccb637566d0819fcd87e3cf	0	0	0	0	0	0	0	0	0	0	0	0	0	0	0	0	0	0	0	0	0	0	0	0	0	0	0	0	0	0	0	0	0	0	0	0	0	0	0	0	0	0	0	0	0	0	0	0	0
448f4b580a6f84bb58af2cde291388f2	0	0	0	7	0	2	0	0	0	0	0	0	0	0	0	0	0	0	0	0	0	0	0	0	0	0	0	0	0	0	0	0	0	0	0	0	0	0	0	0	0	0	0	0	0	0	0	0	0
44a5544fbf0a515722f2b8eb3c52af43	0	0	0	0	0	0	0	0	0	0	0	0	0	0	0	0	0	0	0	0	0	0	0	0	0	0	0	0	0	0	0	0	4	0	0	0	0	0	0	0	0	0	0	0	0	0	0	0	0
44b33f0015080e28ff0b5725190f2493	0	0	0	0	0	0	0	0	0	0	0	0	0	0	0	0	0	0	0	0	0	0	0	0	0	0	0	0	0	0	0	0	0	0	0	0	0	0	0	0	0	0	0	0	0	0	0	13	0
44ba20031bcb7d7b5c66026590a79501	0	0	0	0	0	0	0	0	0	0	0	0	0	0	0	0	0	0	0	4	0	0	0	0	0	0	0	0	0	0	0	0	0	0	0	0	0	0	0	0	0	0	0	0	0	0	0	0	0
44f5d686ed887acdae8439e82e5e2493	0	0	0	0	0	0	0	0	0	0	0	0	0	0	0	0	0	0	0	0	0	0	0	0	0	3	0	0	0	0	0	0	0	0	0	0	0	0	0	0	0	0	0	0	0	0	0	0	0
44f7851fa23c2ae5c717f862bac948ab	0	0	0	21	0	0	0	0	0	0	0	0	39	0	0	0	0	0	0	0	0	197	17	0	50	0	0	0	0	63	0	0	0	40	0	61	68	49	68	0	0	0	25	0	0	0	25	0	0
450e97dc3aa2913e730cae1829e4f03c	0	0	0	0	0	0	0	0	0	0	0	0	0	0	0	0	3	0	0	0	0	0	0	0	0	2	0	0	0	0	0	0	0	0	0	0	0	0	0	0	0	0	0	3	0	0	0	0	0
4517599a0e0089d48142768bc013c3db	0	0	0	0	0	0	0	0	0	0	0	0	0	0	0	0	0	0	0	0	0	0	0	0	0	0	0	0	0	0	0	0	0	0	0	0	0	0	0	0	0	0	0	0	0	0	0	0	0
451b8cdb6fc82b4d713ff8627cd7b3ef	0	0	0	0	0	0	0	0	0	0	0	0	0	0	0	0	0	0	0	0	0	0	0	0	0	45	0	0	0	0	0	0	0	0	0	0	0	0	0	0	0	0	253	0	0	0	0	0	0
4537fe03de63b2ae8b5c088ad275d257	0	0	0	0	0	0	0	0	0	0	0	0	0	0	0	0	8	0	0	0	0	0	0	0	0	0	0	0	0	0	0	0	0	0	0	0	0	0	0	0	0	0	0	0	0	0	0	0	0
45395a353b3716d9816d9b1e37489e4e	0	0	0	0	0	0	0	0	0	0	0	0	0	0	0	0	0	0	0	0	0	0	0	0	0	0	0	0	0	0	0	0	0	0	0	0	0	0	0	0	0	0	0	0	0	0	0	0	0
45465ea5e149ef4a69eb708e5b14850b	0	0	0	0	0	0	0	0	0	0	0	0	0	0	0	0	0	0	0	0	0	0	0	0	0	0	0	0	0	0	0	0	0	0	0	0	0	0	0	0	0	0	0	0	0	0	0	0	0
45598093a8656f298faf5561ddc01a10	0	0	0	0	0	0	0	0	0	0	0	0	0	0	0	0	0	0	0	0	0	0	0	0	0	0	0	0	0	0	0	0	0	0	0	0	0	0	0	0	0	0	0	0	0	0	0	0	0
4582fbb6437aa40361032550203ef34b	54	0	0	0	0	0	0	0	105	0	111	3	0	0	27	0	11	3991	5233	293	99	0	8	85	2067	0	0	1267	1475	655	222	4764	100	12	7984	689	150	4829	8	7082	5481	14	3	1717	321	3443	8	3	0
4584a2b7f0dfb92b2582a60bb7207188	0	0	0	0	0	0	0	0	0	0	0	0	0	0	0	0	0	47	0	0	0	0	0	0	0	0	0	0	0	0	0	0	0	0	0	0	0	0	0	0	0	0	0	0	0	0	0	0	0
458817b1a39fa7ca3b49ef7f88cbcbcf	0	21	0	0	135	0	0	0	0	0	0	0	0	0	0	0	0	0	0	42	0	0	44	0	283	0	0	0	0	0	0	0	0	0	26	0	0	0	0	0	0	0	0	0	0	0	0	618	495
45a0f8caebf00d4417e4880ee86f5d0a	0	0	0	0	0	0	0	0	0	0	0	0	0	0	0	0	0	0	0	0	0	0	0	0	0	0	0	0	0	0	0	0	4	0	0	0	0	0	0	0	0	0	0	0	0	0	0	0	0
45aaf166aa2aa245f5e6eafd3606e0d3	0	0	0	0	0	0	0	0	0	0	0	0	0	0	0	0	0	0	0	0	0	0	0	0	0	0	0	0	0	0	14	0	0	0	0	0	0	0	0	0	0	0	0	0	0	0	0	0	0
45b185e0c904b9fc1445df196e8cdd5a	0	0	0	0	0	0	0	0	0	0	0	0	0	0	0	0	0	0	0	0	0	0	0	0	0	0	0	0	0	0	0	0	0	0	0	0	0	0	0	0	0	0	0	0	0	0	0	0	0
45bf50c8241b8e1cafbcdb1f2aa86d24	0	0	0	0	0	0	0	0	0	0	0	0	0	0	0	0	0	0	0	0	0	0	0	0	0	0	0	0	0	0	0	0	0	0	0	0	0	0	0	0	0	0	0	0	0	0	0	0	0
45c35461b4cd4e29e9c4eb46aa299712	0	0	0	0	0	0	0	0	0	0	0	0	0	0	0	0	0	0	0	0	0	0	0	0	0	0	0	0	0	0	0	0	0	0	0	0	0	0	2	0	0	0	0	0	0	0	0	0	0
45eb64aacabfc65596ea62b71f74886e	0	0	0	0	0	0	0	0	0	0	0	0	0	0	0	0	0	0	0	0	0	0	0	0	0	0	0	0	0	0	0	0	0	0	0	0	12	0	0	0	0	0	0	0	0	0	380	0	0
45ed18357706d902e31a03df6d4c3ed2	0	0	0	0	0	0	0	0	0	0	0	0	10	0	0	0	0	0	0	0	0	0	0	0	0	0	0	0	0	0	0	0	0	0	0	0	0	0	0	0	0	0	0	0	0	0	0	0	0
45ed74dcf3d7a05ba1c4151b3cc73986	0	0	0	0	0	0	14	0	0	0	0	0	0	0	0	0	0	0	0	0	0	0	0	0	0	0	0	0	0	0	0	0	0	0	0	0	0	0	0	0	0	0	0	0	0	0	0	0	0
45f229395630949d8b92c5bd6132ea3f	0	0	0	0	0	0	0	309	0	0	0	0	0	0	0	0	0	0	0	0	0	0	0	0	0	0	0	0	0	0	0	0	0	0	0	0	0	0	0	0	0	0	0	0	41	0	0	0	50
45f9014a4af87626f881590be55f13bc	0	0	6	0	0	0	0	0	0	0	0	0	35	0	181	0	0	0	0	0	0	0	0	0	0	0	0	31	0	0	0	0	107	0	0	0	0	0	0	0	0	0	0	0	0	0	56	0	0
4602da9187f1d3872baf8fbbd9193743	0	0	0	0	0	0	0	0	0	0	0	0	0	0	0	0	0	0	0	0	0	0	0	0	0	0	0	0	0	0	0	0	0	0	0	0	0	0	0	9	0	3	0	0	0	0	0	0	0
46164860f5e4af242058a71433b9094d	0	0	0	0	0	0	0	0	0	0	0	0	0	0	0	0	0	0	0	0	0	0	0	0	0	0	0	0	0	0	12	0	0	0	0	0	0	0	0	0	0	0	0	0	0	0	0	0	0
4627451aa91123bd8b40b80322b43c37	0	0	0	197	0	0	0	179	0	0	0	274	0	0	0	0	0	0	0	0	0	0	0	0	0	0	0	0	0	0	0	0	0	0	0	0	0	0	18	0	0	0	0	0	0	0	0	0	0
46303f0f0a01c9724734b6efcf26b53a	0	0	0	0	0	0	0	0	0	0	0	0	0	0	0	0	0	0	0	0	0	0	0	0	0	0	0	0	0	0	0	0	0	0	0	0	0	0	0	0	0	2	0	0	0	0	0	0	0
46463b7d6948acbec4d3d705f8423bc7	0	0	0	0	0	0	0	0	0	0	0	0	0	0	0	0	0	0	0	0	0	0	0	6	0	0	7	0	0	5	0	0	0	0	0	0	0	0	0	0	0	0	0	0	0	0	0	0	0
464e96e5a85d0e0c82d32a9a55479ca4	0	0	0	0	0	0	0	52	0	0	0	0	0	0	0	0	0	0	0	0	0	0	0	0	0	0	0	0	0	0	0	0	0	0	0	0	0	0	0	0	0	0	0	0	0	0	0	0	0
46692eff75455781d175518775044afc	0	0	0	0	0	0	0	0	0	0	0	0	0	0	0	89	0	0	0	0	0	0	0	0	0	0	0	0	0	0	0	0	0	0	0	0	0	0	0	0	0	0	0	0	0	0	0	0	0
466a357c4b53bdbd4a87b4937c9716fa	0	0	0	0	0	0	0	34	0	0	0	0	0	0	0	0	0	0	0	0	0	0	0	0	0	0	0	0	0	0	0	0	0	0	0	0	0	0	0	0	0	0	0	0	0	0	0	0	0
466ec0300cce73691e9bf5db1b8005a0	0	0	0	0	0	0	0	0	0	0	0	0	15	0	0	0	0	0	0	11	0	0	0	0	0	0	0	0	0	0	0	0	36	0	0	0	0	0	0	0	0	0	0	0	0	20	0	0	0
4675ca76b1aaab8adfa52d75ef0616bf	0	0	0	0	0	0	0	0	0	0	0	0	0	0	0	0	0	0	224	0	0	0	0	0	0	0	0	0	0	0	18	0	0	0	0	0	0	0	0	0	0	0	0	0	0	9	0	0	0
469b5833ac4093ccecbd2ac553569e36	0	0	0	0	0	0	0	0	6	0	0	0	0	0	0	0	0	0	0	0	0	0	0	0	0	0	0	0	0	0	0	0	0	0	0	0	0	23	0	0	0	0	0	0	0	0	0	0	0
46aa702c32104d1347c6e097041a233b	0	0	0	0	0	0	0	0	0	0	0	0	0	0	0	0	0	0	0	0	0	0	0	0	0	0	0	0	0	0	0	0	0	0	0	0	0	0	0	0	0	0	0	0	0	0	0	2	0
46bb3db1a2f6c6e2cc65eead5a60cdce	0	0	0	0	0	0	0	0	0	0	18	0	0	0	0	0	0	0	0	0	0	0	0	0	0	0	0	0	0	0	0	0	0	0	0	0	0	0	0	0	0	0	0	0	0	0	0	0	0
46c0b388791d329160ead04b957cedfc	0	0	0	0	0	0	0	0	0	0	0	0	0	0	0	0	0	0	0	0	0	0	0	0	10	0	0	0	0	0	0	0	0	0	0	0	0	0	0	0	0	0	0	0	0	0	0	0	0
46c29c2d92d26fca223bea610ec0212f	0	0	0	0	0	3	0	0	0	0	0	0	0	0	0	0	0	0	0	0	0	0	0	0	0	0	0	0	0	0	0	0	0	0	0	0	0	0	0	0	0	0	0	0	0	0	0	0	0
46ddb3883925f75215c85bfc22fbb1a0	0	0	0	0	0	0	0	0	0	0	0	0	0	0	0	0	0	0	0	0	0	0	0	0	0	0	0	0	0	0	0	0	0	0	0	0	0	0	0	8	0	0	0	0	0	0	0	0	0
46faff4b1b3ac3fd9848e388ab3f6d45	0	0	0	0	0	0	0	0	0	0	0	0	0	0	0	0	0	0	0	0	0	0	0	0	7	0	0	0	0	0	0	0	0	0	0	0	0	0	0	0	0	0	0	0	0	0	0	0	0
47097183122f56dd1287c4671148217d	0	128	61	0	0	0	49	0	0	0	95	0	0	0	253	0	0	0	0	0	0	0	0	0	0	0	0	0	0	0	0	0	0	0	0	0	0	0	21	0	0	93	0	0	0	0	0	0	37
4715ef878b8500d18cabb2c40c63c495	0	0	0	0	0	0	0	0	0	0	0	0	0	0	0	0	0	0	0	0	0	0	0	0	0	0	0	0	0	0	0	0	0	0	0	0	0	0	0	0	0	0	0	0	0	0	0	0	3
471b3047468d1409770f5ad8df69f199	0	0	0	0	0	0	0	0	0	0	0	0	0	0	93	0	0	0	0	0	0	0	0	0	0	0	0	0	0	0	0	0	0	0	0	0	0	0	0	0	0	0	0	0	0	0	0	0	0
471ef4bb2f1f7fe4769e906937d632ab	0	5	0	0	0	0	0	0	0	3	0	0	0	0	0	0	0	0	0	0	0	0	0	0	0	0	0	0	0	0	0	0	0	0	0	0	0	0	0	0	0	0	0	0	0	0	0	0	0
4745d2511052308414ace6ba9c32b7a4	0	0	0	0	0	0	0	0	0	0	0	0	0	0	0	0	0	92	0	0	0	0	0	7	0	0	0	0	0	0	0	0	0	0	0	0	0	0	0	0	0	0	0	0	0	0	0	0	0
474ab5e7fd4453f500034b8473d81158	0	0	0	0	0	0	0	0	0	0	0	0	0	0	0	0	0	0	0	0	0	0	0	0	0	0	0	0	0	0	0	0	0	0	0	0	0	0	0	0	0	0	0	0	981	0	0	0	0
475b904950ffc31d9c36cae745c8a44e	0	0	0	188	0	0	0	0	0	0	0	0	0	0	0	0	0	0	0	0	0	0	622	0	0	0	0	52	0	22	0	0	0	0	0	0	0	0	0	226	0	0	225	0	0	0	0	0	72
478418012a4bdc2d2cc77224b438ec88	0	0	0	0	0	0	0	0	0	0	0	0	0	0	0	0	0	0	0	0	0	0	0	0	0	0	0	0	0	0	0	0	0	0	0	184	0	0	0	0	0	0	0	0	0	0	0	0	0
47867d310f91195994e58fddcecfe3c3	0	0	0	0	0	0	0	93	0	0	0	0	0	0	0	0	0	0	0	0	0	0	0	0	0	0	0	0	19	0	0	0	0	0	0	0	0	0	0	0	31	0	0	0	0	22	0	0	0
4796d20ce8dd27e60cb6c5f068c14437	0	0	0	0	4	0	0	0	0	0	0	0	0	0	0	0	0	0	0	0	0	0	0	0	0	0	0	0	0	0	0	0	0	0	0	0	0	0	0	0	0	0	0	0	0	0	0	0	0
479795455b2fffe88990f67cef0dcd3a	0	0	0	0	0	0	0	0	0	0	0	0	0	0	0	0	0	0	0	0	0	0	0	0	0	3	0	0	0	0	0	0	0	0	0	0	0	0	0	0	0	0	0	0	0	0	0	0	0
479f8e824946efd284f5a5d7a96adccc	0	0	0	0	0	0	0	0	0	0	0	0	0	0	0	0	0	0	0	0	0	0	0	0	0	0	0	0	0	0	0	0	0	0	0	0	0	0	0	0	0	0	0	0	0	0	0	0	0
47ab9b8a1dfc9a870c73066f25a64793	0	0	0	0	0	0	0	0	0	0	0	0	0	0	0	0	0	0	0	0	0	0	0	0	0	0	0	0	5	0	0	0	0	0	0	0	0	0	0	0	21	0	0	0	0	0	0	0	0
47b4d0ce9ecce9b6a805a6dd2618a392	0	0	0	0	0	0	0	0	0	0	0	0	0	0	0	0	0	0	0	0	0	0	0	0	0	0	0	0	0	0	0	0	26	0	0	0	0	0	0	0	0	0	0	0	0	0	0	0	0
47ce4ebf6733d43c8b333f4c1bf1ed2c	0	0	0	0	0	0	0	0	0	0	0	0	0	0	0	0	0	0	0	0	0	0	0	0	0	0	0	0	0	0	0	0	0	0	0	0	0	0	0	0	0	0	0	0	16	0	0	0	0
47f58b87f012a6aa74ee2b2e13ca946c	0	0	0	0	0	0	0	0	0	0	0	0	0	0	0	0	0	0	0	0	0	0	0	0	0	0	0	0	0	0	0	0	0	0	0	0	0	0	0	0	0	0	0	0	0	0	0	0	0
47f7fa49e9b4bce7a2da0354cfb14f91	0	0	0	0	118	0	0	0	0	0	51	0	0	0	0	0	0	0	0	0	0	0	0	37	0	0	78	0	38	0	0	0	0	0	0	0	0	0	0	0	46	0	0	0	0	0	0	0	0
48260f094c89f475d761e103a3723e86	0	0	0	0	0	0	0	0	0	0	0	0	0	0	0	0	0	0	0	0	0	0	0	0	0	0	0	0	0	0	0	0	0	0	0	0	0	0	0	0	0	0	0	0	0	0	0	0	0
482ac2d83eec2e7dc7b99ed9e04d69de	0	0	0	0	0	0	0	0	0	0	0	0	0	0	0	0	0	0	0	0	0	0	0	5	0	0	0	0	0	0	0	0	0	0	0	0	0	0	0	0	0	0	0	0	0	0	0	0	0
484801d0c3db2d3fcfdfac09d373aca1	0	0	0	0	0	0	0	0	0	0	0	0	0	0	0	0	0	19	0	0	0	0	0	0	0	0	0	0	0	0	0	0	0	0	0	0	0	0	0	0	0	0	0	0	0	0	0	0	0
485950c004a6d1e29f4684097f9d863b	0	0	0	0	0	0	0	22	0	0	0	0	0	0	0	0	0	39	0	10	0	0	52	0	14	0	0	0	0	0	0	0	0	0	0	0	0	0	0	6	0	0	0	0	31	0	0	0	0
486b466ef3ed164612ba993b41fbbd3a	0	0	0	0	0	0	0	0	0	0	0	0	0	0	0	0	0	0	0	0	0	0	0	2	0	0	0	0	0	0	0	0	0	0	0	0	0	0	0	0	0	0	0	0	0	0	0	0	0
48a1587b74ca35aa94cb0589de3e34a0	0	0	0	0	0	0	0	0	0	0	0	0	0	0	0	0	7	0	0	2	0	0	0	24	0	0	0	0	0	0	0	0	5	0	10	0	0	0	0	0	0	12	0	0	0	0	0	0	8
48c3bfd77b0f179d61378e7515ee6526	0	0	0	0	0	0	0	0	0	0	0	0	0	0	0	0	0	0	0	0	0	0	25	0	0	0	0	0	0	0	0	0	0	0	0	0	0	0	0	0	0	0	0	0	0	0	0	0	0
48d78f3a49e33b99ba0ea44b059ec5b5	0	0	0	0	0	0	0	0	0	0	0	0	0	0	0	0	7	0	0	0	0	0	0	0	0	0	9	0	0	0	0	0	0	0	0	0	0	0	0	0	0	0	0	0	0	0	0	0	0
48e0ea07e8de381372583f4a7d144b2a	0	0	0	0	0	0	0	0	0	0	0	0	0	0	24	0	0	0	0	0	0	0	0	0	0	0	0	0	0	0	0	0	0	0	0	0	0	0	12	0	0	0	0	0	0	0	0	0	0
48f690a0575088aca76d57a0141f50fe	0	0	0	0	0	0	0	0	0	0	0	0	0	0	0	0	20	0	0	0	0	0	0	0	0	0	0	0	0	0	0	0	0	0	0	0	0	0	0	0	0	0	0	0	0	0	0	0	0
4906af22fb4056c2ad51d8b6d775b1e1	0	0	56	0	0	0	0	0	122	0	0	0	0	0	0	0	0	0	0	379	0	0	0	0	0	0	0	0	9	0	0	0	0	0	0	0	0	161	0	0	29	0	0	0	0	119	0	0	0
492d7bd5da27dc26cc72a8249ab43c94	0	0	0	0	0	0	0	0	0	0	0	0	0	0	0	0	0	0	0	0	0	0	0	0	0	0	0	0	3	0	0	0	0	0	0	0	0	0	0	0	7	0	0	0	0	0	0	0	0
494770edc0a7dc9c06c99d5f9373d73b	0	10	0	0	0	0	0	0	0	0	0	0	0	0	8	0	0	0	4	0	0	0	0	0	9	0	0	0	0	0	0	0	0	0	0	0	0	0	0	0	0	0	0	0	0	0	0	0	0
4948984deff5fd999e8421c14bb05444	0	0	0	0	0	0	0	0	0	0	0	0	0	0	0	0	0	0	0	0	0	0	0	0	0	3	0	0	2	0	0	0	0	0	0	0	0	0	0	0	0	0	0	3	0	0	0	0	0
49583b04f1d53229d5a1da07faae074a	28	5	0	0	0	27	28	0	0	8	0	0	0	0	0	17	57	0	27	0	0	58	166	13	0	11	0	0	0	23	58	25	0	421	0	24	72	0	8	0	0	0	0	34	0	0	7	0	4
4962b908565e0f31412018221eb1fe08	331	0	0	105	25	0	0	30	0	0	0	54	161	97	74	0	0	0	0	119	0	203	75	811	0	54	0	0	0	0	0	0	0	423	99	96	0	33	490	0	0	0	150	0	0	0	38	37	0
4964c9e05ec94d1fb92951600fe4c272	0	0	0	0	0	0	0	0	0	0	0	0	0	0	0	0	0	0	0	0	0	0	0	0	2	0	0	0	0	0	0	0	0	0	0	0	0	0	0	0	0	0	0	0	0	0	0	0	0
497b8183d0cd014ba461975c1635118d	0	0	0	0	0	0	0	0	0	0	0	0	0	0	0	0	0	22	0	0	0	0	0	0	0	0	0	0	0	0	0	0	0	0	0	0	0	0	0	0	0	0	0	0	0	0	0	0	0
498e98245ecb5e80e271ea6ad4f56d33	0	20	0	0	0	0	0	0	17	0	0	0	0	0	0	0	0	0	0	0	0	0	0	0	0	0	0	0	0	0	0	0	0	0	0	0	0	0	0	0	0	0	0	0	0	21	0	0	9
49adbcfa8c9073b21058d24db143f888	0	0	0	16	0	0	0	0	0	0	0	0	0	0	0	0	0	0	0	0	0	0	0	0	0	0	0	0	0	0	0	0	0	0	0	0	0	0	0	0	0	0	0	0	0	0	0	0	0
49b3c59ca7c58f48f46608cd3a13b9e8	0	0	0	0	0	0	0	0	0	0	0	0	0	0	0	0	0	0	0	0	0	0	0	0	0	0	0	0	0	0	0	0	0	0	0	0	0	0	0	0	0	0	4	0	0	0	0	0	0
49bf488604072e9c12632126e2d75478	0	0	0	0	0	0	0	0	0	0	0	0	0	0	0	0	0	0	0	0	0	0	0	0	0	0	0	0	0	0	0	0	0	0	0	0	0	0	0	0	0	0	0	0	0	0	0	0	0
49c3c33596b4abf51ce9fc4b877af6db	0	0	0	0	0	0	0	0	0	0	0	0	0	0	0	0	0	0	0	0	0	0	0	0	0	0	0	0	0	0	0	0	196	0	0	0	0	0	0	0	0	0	0	0	0	0	0	24	0
49ded554d0a233c6e4f819950cf7d7a3	0	0	0	0	0	10	13	0	0	0	0	0	0	0	0	0	0	0	0	0	0	46	0	5	0	0	0	0	0	0	0	0	0	0	0	0	0	0	0	0	0	16	0	13	0	0	0	0	0
49fc13a9fcab2081cdcc5a920b1409a3	0	0	45	0	99	0	0	0	33	110	0	34	0	0	56	0	0	127	428	142	14	0	246	0	315	0	0	0	0	0	85	0	206	206	0	0	0	22	0	0	0	0	0	17	82	0	24	0	200
4a041328f268fbdad3b27dd2fc5f8a9f	0	0	0	0	0	0	0	0	0	0	0	0	0	0	0	0	0	0	0	0	0	0	0	0	0	0	66	0	0	0	0	0	0	0	0	0	0	0	0	0	0	0	0	0	0	0	0	0	0
4a0b8be6b098803789b3109cc19fb15e	0	0	0	0	0	0	0	0	29	0	0	0	0	0	0	0	0	0	0	0	0	0	0	0	0	0	0	0	0	0	0	0	0	0	0	0	0	0	0	0	0	0	0	0	0	0	0	0	0
4a2b6a4e2ae1a01899ddcfbc75694d22	0	0	41	33	0	0	31	0	25	0	0	81	0	0	25	0	0	28	0	0	0	0	0	64	0	0	0	0	0	0	0	0	0	0	15	0	0	0	0	0	0	51	0	0	0	0	0	0	41
4a2d82d7b2ddcb43934c65215c91c487	0	0	0	0	0	0	0	0	0	0	0	0	0	0	0	0	0	0	0	0	0	0	4	0	0	2	0	0	0	0	0	0	0	0	0	0	0	0	0	0	0	3	0	0	0	0	0	0	0
4a3c3731a5abe6dad5c74f765f940d0d	0	0	0	0	0	0	0	0	0	0	0	0	0	0	0	0	0	0	0	0	0	0	0	0	4	0	0	0	0	0	0	2	0	0	0	0	0	0	0	0	3	0	0	0	0	0	0	0	0
4a486167f919a4d4e5620fbad3b20396	0	0	0	0	0	0	0	0	0	0	0	0	0	0	0	0	0	0	0	0	0	0	0	2	0	0	0	0	0	0	0	0	0	0	0	0	0	0	0	0	0	0	0	0	0	0	0	0	0
4a62f31193bfa0adf564cb9df68c2cdf	0	0	0	0	0	0	0	0	0	0	0	0	0	0	0	0	0	0	0	0	0	0	0	0	0	0	0	0	0	0	0	0	0	0	0	0	0	0	0	0	0	0	0	0	0	0	0	0	0
4a8a6694be69385d09c9ec01112439f3	0	0	0	0	0	0	0	0	0	0	0	0	0	0	0	0	0	0	0	0	0	0	0	0	0	0	0	0	0	0	0	0	11	0	0	0	0	0	0	0	0	0	0	0	0	0	0	0	0
4a918019b441023e5bf29364294b6670	0	0	0	0	0	0	0	0	0	0	0	0	0	0	0	0	66	2	0	0	0	0	0	0	0	0	0	0	0	0	0	0	0	0	0	0	0	0	0	9	0	0	0	0	0	0	0	0	32
4a9c383ca609bbc01a42f85bc50f6606	15	0	0	0	0	18	0	0	0	0	0	0	0	0	0	0	20	0	25	17	0	24	44	0	0	0	0	0	0	0	23	0	0	17	0	0	16	0	18	0	0	13	0	0	0	0	0	0	0
4abfc96bd10e81981d795cf28e6436bc	0	0	31	0	0	0	77	0	0	0	26	0	0	0	0	0	0	0	135	43	0	0	32	0	0	0	9	0	0	0	39	0	0	0	97	0	0	0	44	0	0	0	0	0	0	0	0	0	377
4ada286ddf77eb2f46b3882d3db1e2e4	0	0	0	0	0	0	0	0	0	0	0	0	0	0	0	0	3	0	0	0	0	0	0	0	0	0	0	0	0	0	0	0	0	0	0	0	0	0	0	0	0	0	0	0	0	0	0	0	0
4ada445783dc18c1059edb7b5db6311c	0	0	0	0	0	0	63	0	0	0	30	0	0	0	0	0	91	0	119	40	0	0	82	40	12	0	0	0	0	0	35	0	0	108	0	322	0	0	0	26	0	0	0	0	0	0	0	208	41
4b06c231a201d1589485afa54f606634	0	47	0	0	0	0	0	0	0	7	0	0	0	0	0	0	13	0	0	29	0	0	0	0	26	0	25	0	0	0	0	0	0	0	0	0	0	0	32	0	7	0	31	0	9	0	0	130	223
4b1c7520f51bfd3d90956317a0ab2318	0	0	0	0	0	0	0	0	0	0	0	36	0	0	0	0	0	33	0	69	0	0	18	150	64	13	0	75	40	0	0	0	0	0	236	0	0	0	0	0	89	0	29	0	55	0	0	0	0
4b1e6758002b0a5c845d4106b584ca32	0	0	0	0	0	0	0	0	0	0	0	0	0	0	0	0	0	0	3	0	0	0	0	0	0	0	0	0	0	0	0	0	0	0	0	0	0	0	0	0	0	0	0	0	0	0	0	0	0
4b447ae388735519ba0a9e4fd78cc8d8	0	0	0	74	0	0	0	0	0	0	0	0	0	0	0	0	9	2267	0	0	0	0	0	19	0	0	0	0	0	0	0	0	0	0	0	0	0	0	0	0	0	0	39	0	0	0	0	0	0
4b568ec11d272e320b1f586a698c5140	0	0	0	0	0	60	0	0	0	0	0	0	0	0	0	0	0	0	0	0	0	0	0	0	0	0	0	0	0	0	0	0	0	0	0	0	0	0	0	0	0	0	0	0	0	0	0	0	0
4b9d018c1fd114999c1398d6c85a5647	0	0	0	0	0	29	0	0	0	0	0	0	0	0	0	0	0	0	0	0	0	0	0	0	0	0	0	0	0	0	0	0	0	0	0	0	0	0	0	0	0	0	0	0	0	0	0	0	0
4ba32d48bcf496660b82a33bddf1b862	0	0	0	0	35	0	0	60	0	0	0	0	0	0	0	0	0	0	0	0	0	0	0	0	0	0	0	0	3	0	0	0	0	0	0	0	0	0	0	0	0	0	0	0	0	9	0	0	0
4baba8efa45f84968ef0e5259d95bf50	0	0	0	0	0	0	0	0	0	0	31	0	0	0	0	0	0	0	0	0	0	0	0	0	0	0	0	0	0	0	0	0	0	0	0	0	0	0	0	0	0	0	0	0	0	0	0	0	0
4baf1e728b8d2e1e617aeadd5d46139f	0	0	0	0	17	0	0	0	0	0	0	0	0	0	0	0	0	0	0	0	0	0	24	0	0	0	0	0	0	0	0	0	0	0	0	0	0	0	0	0	0	0	0	0	0	0	0	0	0
4bb90668b2a19f5b499049acf2141e40	0	0	0	0	0	0	0	0	0	0	0	0	0	0	0	0	0	0	0	0	0	0	0	43	0	0	0	0	0	0	0	0	0	0	0	0	0	0	0	0	0	0	0	0	0	0	0	0	0
4bbe13ec3d690529c01f3778ff3fb3b3	0	0	0	0	0	0	0	0	40	0	0	0	0	0	0	0	0	0	0	0	0	0	0	0	0	0	0	0	0	0	0	0	0	0	0	0	0	0	0	0	0	0	0	0	0	0	0	0	0
4bc5214ffcfc803e98b5000a90787fca	0	0	0	0	0	0	0	0	0	0	0	0	0	0	0	0	0	0	0	0	0	0	0	0	0	0	0	0	0	0	0	0	0	0	0	0	0	0	0	0	0	0	0	0	0	41	0	0	0
4bc6cc289e5050c94b6175c03761e3a9	0	5	0	0	0	0	0	0	0	0	0	0	0	0	0	0	0	0	0	0	0	0	0	0	0	0	0	0	0	0	0	0	0	0	0	0	0	0	0	0	0	0	0	0	0	0	0	0	0
4bd36985fdbfb75f4b83b475702b5759	0	0	0	0	0	0	0	0	0	0	0	0	0	0	0	0	0	0	0	0	0	0	0	0	0	0	0	0	0	0	0	0	0	0	0	0	0	0	0	0	0	0	0	0	3	0	0	0	0
4be311f5945f38167cf3261d657a74fd	0	0	0	0	0	0	0	0	0	0	0	0	0	0	0	0	0	0	0	0	0	0	0	0	0	0	0	0	0	0	0	0	0	0	0	0	13	0	0	0	0	0	0	0	32	0	0	0	0
4be721d9e8957eb70cc87c8f2a2855d7	0	0	0	0	0	0	0	0	0	0	0	0	0	0	162	0	0	0	0	0	0	0	0	0	0	0	0	0	0	0	0	0	0	0	0	0	0	0	0	0	0	0	0	0	0	0	0	0	0
4beee2bfb7bd19fb648e2f96a8f0041d	0	0	0	0	0	0	0	0	0	0	0	0	0	0	0	0	0	0	0	0	0	0	0	0	173	0	0	0	0	0	0	0	0	0	0	0	0	0	0	0	0	0	0	0	0	0	0	0	0
4c0591d82c4da97efe03ed649bf10204	0	0	0	0	0	0	0	0	0	0	0	0	0	0	0	0	0	0	0	0	0	0	0	0	2	0	0	0	0	0	0	0	0	0	0	0	0	0	0	0	0	0	0	0	0	0	0	0	0
4c0ffe47a3e63e7487b8f61003177148	0	0	35	0	0	0	0	0	0	0	0	0	0	0	0	0	0	0	0	0	0	0	0	0	0	0	0	0	0	0	0	0	0	0	0	0	0	0	0	0	0	0	0	0	0	0	0	0	0
4c176428bf7c2c1b0b4db0503e75ac41	0	26	0	0	0	0	0	0	0	0	0	0	0	0	0	0	0	0	0	0	0	0	10	0	0	0	0	0	0	0	0	0	0	0	0	0	0	0	57	0	0	0	0	0	0	0	38	0	0
4c227328ccfdb4e2e746cfa9542fe0b1	0	0	0	0	0	0	0	0	0	0	0	0	0	0	0	0	0	0	0	0	0	0	0	17	0	0	0	0	0	0	0	0	0	0	0	0	0	0	0	0	0	0	0	0	0	0	0	0	0
4c2c99e07bd2fdbbfa446332ce7b4275	0	0	0	0	0	0	0	0	0	0	0	0	0	0	0	0	0	22	0	0	0	0	0	0	0	0	0	0	0	0	0	0	0	0	0	0	0	0	0	0	0	0	0	0	0	372	0	0	0
4c2deec867758c386d6eac57bf7e188a	0	0	0	0	0	0	0	0	0	0	0	0	0	0	0	0	0	0	0	0	0	0	0	0	0	0	0	3	0	0	0	0	0	0	0	0	0	0	0	0	0	0	0	0	0	0	0	0	0
4c38490701aa919488a95b4459f8ea0b	0	0	0	0	0	0	0	0	0	0	0	0	0	0	0	0	0	0	0	0	0	0	0	3	0	0	0	0	0	0	0	0	0	0	0	0	0	0	0	0	0	0	0	0	0	0	0	0	0
4c433dceb65f91f7d349c2707e209bfd	0	0	0	0	0	0	0	0	0	0	0	0	0	0	0	0	0	0	0	0	0	0	0	0	0	0	0	0	0	0	0	0	0	0	0	0	0	0	0	0	0	0	0	0	0	0	0	0	0
4c5e2a2951a98c6af515f38a265ad2b6	0	0	0	0	0	0	0	0	0	0	0	0	0	0	0	0	0	0	0	0	0	0	0	5	0	0	0	0	0	0	0	0	0	0	0	0	0	0	0	0	0	0	0	0	0	0	0	0	0
4c605a649245a192699eb4f7ea1ae6ef	0	0	0	0	0	0	0	0	0	0	0	0	0	0	0	0	0	0	0	0	0	0	0	0	0	0	0	0	0	0	0	0	0	0	0	0	0	0	0	0	0	0	0	0	0	0	0	0	0
4c8045bcc66456b934a12e403916c9db	0	0	0	0	0	0	0	0	0	0	0	0	0	0	0	0	0	0	0	0	0	0	0	0	0	0	0	3	0	0	0	0	0	0	0	0	0	0	0	0	0	0	0	0	0	0	0	0	0
4c85ea1ce7bb4e008ae36093b0b0bc13	0	0	0	0	0	0	0	0	0	0	0	0	0	0	0	0	0	0	0	0	0	0	0	0	0	0	0	0	0	0	0	0	0	0	0	0	0	0	0	0	0	0	66	0	0	0	0	0	0
4c9b959e9d91aa6661c9d5aa79edb62f	0	0	41	0	0	0	0	0	43	0	0	0	0	0	0	0	0	10	48	0	0	166	37	119	95	0	0	0	37	0	14	0	0	0	0	0	0	0	0	0	45	103	48	0	0	0	0	0	0
4ca5be86cc42681dac5d6856832f22e1	0	0	0	0	0	0	0	0	124	0	0	36	0	0	0	0	0	0	0	171	0	0	0	0	0	0	0	0	0	0	0	361	0	0	1777	0	0	0	0	0	0	0	0	0	0	0	0	0	0
4ca903a7870169a8cc2a16633172ecf2	0	0	0	0	0	35	0	0	0	0	0	0	0	0	0	0	0	0	0	0	0	0	0	0	0	4	0	0	0	0	0	0	0	0	6	0	0	0	0	0	0	0	0	0	0	0	0	0	0
4cb6a7a6ae44e08c74c4828a630705f9	0	0	0	0	0	0	0	0	0	0	0	0	0	0	0	0	0	0	0	0	0	0	0	2	0	0	0	0	0	0	0	0	0	0	0	0	0	0	0	0	0	0	0	0	0	0	0	0	0
4cc86d06ad8a55134b2489dd80f5e687	0	0	0	0	0	0	0	0	0	0	0	0	0	0	0	0	0	0	0	0	0	0	0	0	0	0	0	0	0	0	0	0	0	0	0	0	0	0	0	0	0	0	0	0	0	0	0	0	0
4ceaf537e74f11b918aeffc3397258e6	0	0	0	0	0	0	0	0	0	0	0	0	0	0	0	0	0	67	0	0	0	0	0	0	0	0	0	0	0	0	0	0	0	0	0	0	0	0	0	0	0	0	0	0	0	0	0	0	0
4cf35b3511c92d104e429c287a8101c4	0	0	0	0	0	0	0	0	0	0	0	0	0	0	0	0	0	0	0	0	0	0	0	57	0	0	0	0	0	25	0	0	0	0	0	0	0	0	0	0	0	0	0	0	0	0	0	0	0
4cfa1a5058edb71f4bf603b1e5ed791e	0	0	16	0	0	0	0	0	13	0	3	0	0	6	0	0	0	739	2106	1314	0	0	382	34	14510	184	115	0	0	0	44	0	0	0	0	0	5	4	0	0	0	0	0	0	703	104	4	0	1247
4cff18c3aaf4edd64b6388697cd3be61	0	0	0	0	0	0	0	1266	0	0	0	0	0	0	0	0	0	0	0	0	58	0	0	0	0	0	0	0	0	0	0	0	0	0	0	0	0	0	0	0	0	0	0	0	0	0	0	0	0
4d08bbfd3113642b873746875a555f68	0	0	0	0	0	0	0	0	0	0	0	0	0	0	0	0	0	0	0	0	0	0	0	0	0	0	0	0	0	0	0	0	0	0	0	0	0	0	0	0	0	0	0	0	0	0	0	0	0
4d0ba7d5070a483b5eaf317f0bff8cd0	0	0	0	0	0	0	0	130	0	0	0	0	0	0	0	0	0	0	0	0	0	0	0	0	0	0	0	0	0	0	0	0	0	0	0	0	0	0	0	0	0	0	0	0	0	0	0	0	0
4d258b0b1f8ba8e60d8bf1b0fa962bf7	0	0	0	0	0	0	0	0	0	0	0	0	0	0	0	0	0	0	0	0	0	0	0	0	0	5	0	0	0	0	0	0	0	0	0	0	0	0	0	0	0	0	0	0	0	0	0	0	0
4d3bd758b9f22204c8ef906b20f8d325	0	0	0	0	0	0	0	0	0	0	0	0	0	0	0	0	0	0	0	0	0	0	0	0	0	0	0	0	0	0	7	0	0	0	0	0	0	0	0	0	0	0	0	0	0	0	0	0	0
4d65709141b9c3f078ac58f140651458	0	0	0	0	0	0	0	0	0	0	0	0	0	0	0	0	42	0	0	0	0	0	0	0	0	0	0	0	0	0	0	0	0	0	0	0	0	0	0	0	0	0	0	0	0	0	0	0	0
4d688eaef8fe6542e774627ffc4e6a76	0	0	0	0	0	0	0	0	0	0	0	0	0	0	0	0	0	0	0	0	0	0	0	0	0	0	0	0	0	0	0	0	0	0	0	0	0	0	0	0	0	6	0	0	0	0	0	0	0
4d6ba2e9ab3c7b8ad57e6eeedbb31116	0	0	0	0	0	0	0	0	0	0	0	0	0	0	0	0	0	0	0	0	0	0	4	0	0	0	0	0	0	0	0	0	0	0	0	0	0	0	0	0	0	0	0	0	0	0	0	0	0
4dd35a41491db97d7ba232883ab26c2c	0	717	100	149	394	2187	0	657	47	35	481	583	886	129	187	0	79	137	39	0	110	63	168	25	141	104	483	0	367	354	292	0	0	0	276	0	200	0	200	45	681	423	0	70	108	21	1528	346	868
4debab9de25f8c8688f9dd86c36753a6	0	0	0	0	0	0	0	0	0	0	0	0	0	0	0	0	0	0	0	0	0	0	0	0	0	0	0	0	0	0	0	0	0	0	17	0	0	0	0	0	0	0	0	0	0	0	0	0	0
4df15abdfc24bd40e8a17774b7451328	0	0	0	0	0	0	0	0	0	0	0	0	0	0	0	0	0	0	0	0	0	0	0	0	0	0	0	0	0	0	0	0	0	0	0	0	0	0	0	0	0	0	0	0	0	0	0	0	0
4df19c4e651d512e694b356f76c1fc2d	0	0	0	0	0	0	0	0	0	0	0	0	0	0	0	0	0	0	0	0	0	0	0	0	0	0	0	0	2	0	0	0	0	0	0	0	0	0	0	0	23	0	0	0	0	0	0	0	0
4e0554acca192ef3143520f0e14ca449	0	0	0	0	0	0	0	0	0	0	0	0	0	0	0	0	0	0	0	0	0	0	0	0	0	0	0	0	0	0	0	0	0	0	0	0	0	0	0	0	0	0	0	0	0	0	0	0	0
4e2857f9e245ce24e17a4a67ded490a5	0	0	0	0	0	0	0	0	0	0	0	0	0	0	0	0	0	0	0	0	0	0	0	0	0	0	0	25	0	12	0	0	0	0	0	0	0	0	0	55	0	0	0	0	0	0	0	0	0
4e3833f4f357229eefa1c1f82c950142	0	0	0	0	0	0	0	32	0	0	0	103	0	0	0	0	0	44	8	0	0	0	0	0	49	0	138	0	0	0	0	0	0	0	0	0	9	185	0	0	0	0	0	0	0	0	0	0	0
4e3bf2468ba4e6769e324e70edbe42fc	0	0	0	0	0	0	0	0	0	0	0	0	0	0	0	0	0	0	0	194	0	0	0	0	0	0	0	0	0	0	0	0	0	0	0	0	0	0	0	0	0	0	0	0	0	0	0	0	0
4e3cdce49d9f759e696a7742ddf2a552	0	0	0	0	0	0	0	0	0	19	0	10	12	0	0	0	0	0	0	0	0	0	0	0	0	0	0	0	0	0	0	0	0	6	0	0	0	0	0	0	0	0	0	0	0	0	0	0	0
4e421b72e1161978bad8948e985758c6	0	0	0	0	0	0	0	0	0	0	0	38	0	0	0	0	0	0	0	0	0	0	0	0	0	0	0	0	0	0	0	0	0	0	0	0	0	0	0	0	0	0	0	0	0	0	0	0	0
4e5594c1cb3933a4ef87065e68f87fe1	0	0	0	0	0	0	0	33	0	0	0	0	0	0	0	0	0	0	0	0	0	0	0	0	0	0	0	0	0	0	0	0	0	0	0	0	0	0	0	0	0	0	0	0	0	0	0	0	0
4e5f5b1a548b37b7f20fb3b1180b1cac	0	0	0	0	0	0	0	0	0	0	0	0	0	0	4	0	0	0	0	0	0	0	0	0	0	0	0	0	0	0	0	0	0	0	0	0	0	0	0	0	0	0	0	0	0	0	0	0	0
4e68d0e2f5111e1980eb381b4513cace	0	0	0	0	0	0	0	0	0	0	0	0	0	0	0	0	0	0	0	101	0	0	0	1051	0	0	0	0	0	0	0	0	0	0	0	0	0	0	0	0	0	0	0	0	0	0	0	0	0
4e90832d3b2da964feacd1abcbf532f3	0	0	0	0	0	0	0	0	0	0	0	179	0	717	183	0	0	0	485	0	0	0	1028	0	0	0	87	0	0	0	78	0	0	0	26	0	998	0	0	32	0	0	0	0	0	0	0	0	0
4e93cd6effa1644e035f9476cb17fbff	0	0	0	0	0	0	0	0	0	0	0	0	0	0	0	0	0	0	0	0	0	0	0	0	0	0	31	0	0	0	0	0	0	0	0	0	0	0	0	0	0	0	0	0	49	0	0	0	0
4e9db5501d90532033ac1f725012b573	0	0	0	0	0	0	0	0	0	0	0	0	0	0	0	0	0	0	0	0	0	0	0	0	0	0	0	0	0	0	0	0	0	0	0	0	0	0	0	0	0	0	0	0	0	0	0	0	25
4ea0edc3e05eafcb1f77aef3bb2d4cfc	0	0	0	0	0	0	0	0	0	0	0	0	0	0	0	0	0	0	0	0	0	0	0	0	0	0	0	0	0	0	0	0	0	0	0	0	0	0	0	0	0	0	0	0	0	0	0	0	0
4ea60a12bc8af266cf412b1a6a459766	121	0	0	0	0	0	0	0	0	0	0	0	0	0	0	0	66	0	0	33	0	86	0	0	0	0	0	24	0	0	0	88	0	0	0	0	0	0	0	0	0	0	0	56	39	0	0	0	0
4ea7a02ad47a4b8798d64c658dc3cac5	0	0	0	0	0	0	0	0	0	0	0	0	0	0	0	0	0	0	0	0	8	0	0	0	0	0	0	0	0	0	0	0	0	0	0	0	0	0	0	0	0	0	0	0	0	0	0	0	0
4ead0160e64bbfb24e27be04f5450249	0	0	0	0	0	0	0	0	0	0	0	0	0	0	0	0	0	0	0	0	0	0	0	0	0	0	0	0	0	0	0	0	0	0	0	0	0	0	0	0	0	0	0	0	0	0	0	0	6
4ed009d12aa6facc3ce983b7cfb325a0	0	0	0	0	0	0	0	0	0	0	0	0	0	0	0	0	0	0	0	0	0	0	35	0	0	0	0	0	0	0	0	0	0	0	0	0	0	0	0	0	0	0	0	0	0	0	0	0	0
4ed94e28ff7062f03561af8965be8034	0	0	0	0	0	0	0	0	0	0	0	0	0	0	0	0	0	0	0	0	0	0	0	2	0	0	0	0	0	0	0	0	0	0	0	0	0	0	0	0	0	0	0	0	0	0	0	0	0
4efe2b2ef5505fc3d96ff20c54f2e816	0	0	0	0	0	0	0	0	0	0	0	0	0	0	0	0	0	0	0	0	0	0	0	0	0	0	0	0	0	0	0	0	0	0	0	0	0	0	0	0	0	0	0	0	0	0	0	35	0
4f0f5e49eab894e9a9d708763c05948c	0	0	0	0	0	0	0	0	0	0	0	0	0	0	0	0	0	0	0	0	0	0	0	0	0	0	0	0	0	0	0	0	0	0	0	13	0	0	0	0	0	0	0	0	0	0	0	0	0
4f1062b05fd938a870f3b92db1b18e35	0	0	45	0	43	0	0	64	0	0	37	48	0	0	0	0	0	394	900	178	92	0	41	23	102	0	0	15	82	0	124	30	0	223	308	0	0	20	480	91	128	0	0	0	61	65	0	166	217
4f290d5f34f82849ae040f6cb9d25764	0	0	0	0	0	0	0	0	0	0	0	0	0	0	0	0	0	0	0	0	0	0	14	0	0	0	0	0	0	0	0	0	0	0	0	0	0	0	0	0	0	0	0	0	0	0	0	0	0
4f2995f6c064f39e84a48dd4d0860b38	0	0	0	0	0	0	0	0	0	0	0	0	0	0	0	0	0	0	0	0	0	0	0	0	0	0	0	0	0	0	0	0	0	0	5	0	0	0	0	0	0	0	0	0	0	0	0	0	0
4f2cb1d1bfe1f632cf2b053b6bfefa12	0	0	0	0	0	0	0	0	0	0	0	0	0	0	0	0	0	0	0	0	0	0	0	0	0	0	0	0	0	0	0	0	0	0	0	0	0	0	0	0	2	0	0	0	0	0	0	0	0
4f40714dddb1830df9ce1966e10ac4ca	0	0	0	0	0	0	0	0	0	0	0	0	0	0	0	0	10	0	0	0	0	0	0	0	0	0	0	0	0	0	0	0	8	0	0	0	0	0	0	0	0	0	0	0	0	0	0	0	0
4f48fa56fc4641f6d2819218f3f785ef	0	0	0	0	0	0	0	0	0	0	0	0	0	0	0	0	0	0	0	0	0	0	0	0	3	0	0	0	0	0	0	0	0	0	0	0	0	0	0	0	0	0	0	0	0	0	0	0	6
4f4b4f3ffd19dd32672a8005f661e061	0	0	0	0	0	0	0	27	0	0	0	0	0	0	0	0	0	0	0	0	0	5	0	0	0	0	0	0	0	0	0	0	0	0	0	0	0	0	0	0	0	0	0	0	0	0	0	0	0
4f5cfc61d02855cf0bfc4bd72c26a1f8	0	0	0	0	0	0	0	0	0	0	0	0	0	0	0	0	0	0	0	0	0	0	0	0	0	0	0	0	51	0	0	0	0	0	0	0	0	0	0	0	63	0	0	0	77	0	0	0	0
4f5faa934adf6aaaa9c873a097af5a99	2748	1037	0	2549	0	6	853	0	0	0	0	0	0	0	0	0	2618	48	3	0	0	1906	516	49	0	0	0	2967	29	1391	186	0	0	1244	0	0	38	603	0	0	0	0	0	2470	0	865	1114	0	0
4f856b7fdb09a08b1e70afed01ea8741	0	0	0	0	0	0	0	0	0	0	0	0	0	0	0	0	0	0	0	0	0	0	0	9	0	0	0	0	0	0	0	0	0	0	0	0	0	0	0	0	0	0	0	0	0	0	0	0	0
4f8b9e26a7395e21b72ec2bc9703ea05	0	0	0	0	0	0	0	0	0	0	0	0	0	0	0	0	0	0	0	0	0	0	0	0	0	0	0	0	0	0	0	0	22	0	4	0	0	0	0	0	0	0	0	0	0	0	0	0	0
4fb84d4932001a783aabeba8fa7fb351	0	0	0	0	0	0	0	0	0	0	0	0	0	0	0	0	0	0	0	0	0	0	0	0	0	0	0	0	0	0	0	0	0	0	0	0	0	0	0	0	0	0	0	0	0	0	0	0	0
4fc50715728fdc987806be478b664448	0	0	0	0	0	0	0	0	0	0	0	0	0	0	0	0	0	14	0	42	0	0	0	20	0	0	10	4	0	0	0	0	0	0	0	2	0	0	0	50	0	0	481	0	19	20	0	0	0
4fcf063c11be9cdb74282d77f737c9d6	0	0	0	0	0	0	0	0	0	0	0	0	0	0	0	0	0	0	0	0	0	0	0	0	0	0	0	0	0	0	0	0	0	0	0	0	0	0	0	0	0	0	0	0	4	0	0	0	0
4fe8e467d3d2f9881b8cb95c40298fc4	38	0	0	0	0	0	0	0	0	0	0	0	0	0	0	0	0	0	0	0	0	0	0	0	0	0	0	0	0	0	0	0	0	0	0	0	0	0	0	0	0	0	0	0	0	0	0	0	0
4fff2e5409e6f8ead0b3af6e86019a1b	0	0	0	0	0	0	0	0	0	0	0	0	0	0	0	0	20	0	0	0	0	0	0	0	0	0	0	0	0	0	0	0	0	0	0	0	0	0	0	0	0	0	0	0	0	0	0	0	0
5002b99c335512b3bd1fa2984f120977	0	0	0	0	0	0	0	0	0	0	0	0	0	0	0	0	0	0	0	0	0	0	0	0	0	0	11	0	0	0	0	0	0	0	0	0	0	0	0	0	0	0	0	0	0	0	0	0	0
5009c5a88776d0f12b813a2f6c990b7e	0	0	0	0	0	0	0	0	0	109	0	0	0	63	22	0	0	0	0	0	0	0	0	0	0	0	0	0	0	0	0	0	0	0	0	0	0	0	0	0	0	0	0	0	0	0	0	0	0
500de3885f3a527c8820bbd432197c84	0	0	0	0	0	0	0	0	0	0	0	0	0	0	0	0	0	0	0	0	0	0	0	0	0	0	0	0	0	0	0	0	0	23	0	0	0	0	0	0	0	0	0	0	0	0	0	0	0
501dc9cbf2160ac778e9568df7ef9485	0	0	0	0	0	0	0	0	0	0	0	0	0	0	0	0	0	0	0	0	0	0	0	0	0	0	0	0	0	0	0	0	0	0	0	0	0	0	0	0	0	0	0	0	0	2	0	0	0
502036834a94eae990332bd6bb8e4a33	0	0	0	0	0	0	0	0	0	0	0	0	0	0	0	0	0	21	0	0	0	0	0	0	0	0	0	0	0	0	0	0	0	0	0	0	0	0	0	0	0	0	0	0	0	0	0	0	0
502a2f8e4e18e02ac17ed8136314cb13	0	0	0	0	0	0	0	0	0	0	0	0	0	0	0	0	0	0	0	0	0	0	0	0	0	0	0	0	0	0	0	0	0	0	0	0	0	0	0	0	0	0	0	0	0	18	0	0	0
50381964eb1fddfa5cf8268a4e29dd4f	0	0	0	0	0	0	0	0	0	0	0	0	0	0	0	0	0	0	0	0	0	0	15	0	14	0	0	0	0	0	0	0	0	0	0	0	0	0	0	0	0	0	0	0	0	80	0	9	0
50578914daa7746c24269c2c41ce486d	0	0	0	0	0	0	0	0	0	0	0	0	0	0	0	104	0	0	0	0	0	0	0	0	0	0	0	0	0	0	86	0	0	0	0	0	0	0	0	0	0	0	0	0	0	0	0	0	0
506302042d230255fc1320d444727dc7	0	0	0	0	0	0	0	0	0	0	0	0	0	0	0	0	0	0	0	0	0	0	0	0	0	0	0	0	0	0	0	0	0	0	0	0	0	0	0	0	0	0	0	0	0	0	0	0	0
507677bd29cd2ff390c10520f33034df	0	0	0	0	0	0	0	0	0	0	0	22	0	0	0	0	0	0	0	0	0	0	0	0	0	0	0	0	0	0	0	0	0	0	0	0	0	0	0	0	0	0	0	0	0	0	0	0	0
5076de70084441dafabcb025eef39c36	44	0	0	0	0	0	0	0	0	0	0	0	0	0	0	0	0	0	0	0	0	0	0	0	0	0	0	0	0	0	0	0	0	0	0	0	0	0	0	0	0	0	0	0	0	0	0	0	0
5083d662e7348db269b91275719d0d17	0	0	0	0	0	0	0	0	0	0	0	0	0	0	0	0	0	0	155	0	0	0	0	0	700	86	28	0	0	0	3	0	0	0	0	0	0	0	143	0	0	204	0	0	28	0	0	0	0
50864e8290c9acb8c690809ae65fd195	0	5	0	0	0	0	0	0	0	0	2	0	0	32	0	0	4	0	0	0	0	0	0	0	0	0	0	0	0	4	0	0	0	0	0	0	0	0	0	0	0	0	0	0	0	0	0	0	0
508a319474aed97578317a1a3f236f52	0	0	0	0	0	0	0	0	0	0	0	0	0	0	0	0	0	0	0	0	0	0	0	0	0	0	0	0	0	0	0	0	0	0	0	0	0	0	0	0	0	18	0	0	0	0	0	0	0
508a6785fe5b58ad3f7d38e4df6c1c6b	130	0	0	0	0	0	0	0	0	0	0	0	0	0	0	0	0	0	0	0	0	0	0	0	0	0	0	0	0	0	0	0	0	0	0	0	0	0	0	0	0	0	0	0	0	0	0	0	0
5092064cd109431397f7f3196b10e91e	0	0	0	0	0	0	0	0	0	0	0	0	0	0	0	0	2	0	0	0	0	0	0	0	0	0	0	0	0	0	0	0	0	0	0	0	0	0	0	0	0	0	0	0	0	0	0	0	0
5096f1ce698cf47e9c5c529fa81b8538	0	0	0	0	0	0	0	0	0	0	0	0	0	0	0	0	0	0	0	0	0	0	0	0	0	0	0	0	0	0	0	0	0	0	0	0	0	0	0	0	0	155	0	0	0	0	0	0	0
5099f2b550f8f0614314bdd15b198a4d	0	0	0	0	0	0	0	0	0	0	0	0	0	0	0	0	0	0	0	0	0	0	0	0	0	0	0	0	146	0	0	0	0	0	0	0	0	0	0	0	327	0	0	0	0	0	0	0	0
50ac0972907f2e9ce92025ec35473584	0	0	0	0	0	0	0	0	0	0	0	0	0	0	0	0	0	0	0	0	0	0	0	0	0	0	0	0	0	0	0	0	8	0	0	0	0	0	0	0	0	0	0	0	0	0	0	0	0
50c4c3d6be90594b271b7392f137d37d	0	0	0	0	0	0	0	0	0	0	0	0	0	0	0	0	0	0	0	0	0	0	0	3	0	0	0	0	0	0	0	0	0	0	0	0	0	0	0	0	0	0	0	0	0	0	0	0	0
50d01c49bddb6609117f7543a2084ff1	0	0	0	0	0	0	0	0	0	0	0	0	0	0	53	0	0	0	0	0	0	0	0	0	0	0	0	134	0	0	0	0	0	0	0	0	0	6	0	0	0	0	0	0	0	0	0	0	0
50e565750abb4a37dc048c53f7818ad5	0	89	0	166	82	435	84	0	49	0	45	0	174	496	284	0	15	39	105	119	48	50	36	0	766	16	348	0	0	51	53	19	0	48	131	24	34	58	0	0	0	0	0	44	60	0	0	0	96
50ea72290426ee58368ef4a634a44dbb	0	0	0	0	0	0	0	0	0	0	0	0	0	0	0	0	0	0	0	0	0	0	0	0	4	0	0	0	0	0	0	0	0	0	0	0	0	0	0	0	0	0	0	0	0	0	0	0	0
50f51e9d0659e40e261da333bb48829c	0	0	0	0	0	0	0	0	0	0	0	0	0	0	0	0	0	0	0	0	0	0	0	0	0	0	0	0	0	0	0	0	64	0	0	0	0	0	0	0	0	0	0	0	0	0	0	0	0
50fa61691458215bb2895c3fb704a4bd	0	0	0	0	0	0	0	0	0	0	0	0	0	0	0	0	0	0	0	0	0	0	0	0	12	0	0	0	0	0	0	0	0	0	0	0	0	0	0	0	0	0	0	0	0	2	0	0	0
5111ec74f5a25e776ff4729e59ed537c	0	0	0	0	0	0	0	0	0	0	0	0	0	0	0	0	0	0	4	0	0	0	0	0	0	0	0	0	0	0	0	0	0	0	0	0	0	0	0	0	0	0	0	0	0	0	0	0	0
511a0172d3252b0976e4e3cf36f6497b	0	0	0	0	0	0	0	0	0	0	0	0	0	0	0	0	0	0	0	0	0	0	0	0	0	0	0	0	0	0	0	0	0	0	0	0	0	0	0	0	0	0	0	0	0	0	0	0	0
512c965baa22d47057f644ebaaca3bf0	0	0	0	0	0	0	0	0	0	0	0	0	0	0	0	0	0	0	0	0	0	0	0	0	0	0	0	0	0	0	0	0	2	0	0	0	0	0	0	0	0	0	0	0	0	0	0	0	0
512d7df103f119bcac17cb73d7536dcb	0	0	0	0	0	0	0	0	0	0	0	0	0	0	0	0	0	0	0	0	60	0	0	0	0	0	0	0	0	0	0	0	0	0	0	0	0	0	0	0	0	0	0	0	0	0	0	0	0
51388e17eb2b6f13e15113aa803c8462	0	0	0	0	0	0	0	0	0	0	0	0	0	0	0	0	0	0	0	0	0	0	0	0	0	0	0	0	0	0	0	0	15	0	0	0	0	0	0	0	0	0	0	0	0	0	0	0	0
515f19ae270b06ec4890d52babb8a123	0	0	0	0	0	0	0	0	0	0	0	0	0	0	0	0	0	0	0	0	0	0	0	0	2	0	0	0	0	0	0	0	0	0	0	0	0	0	0	0	0	0	0	0	0	0	0	0	0
5168fd4b296b45d24b4cf49801c950c2	0	0	0	0	0	0	0	0	0	0	0	0	0	0	0	0	0	0	0	0	0	0	0	0	0	0	0	0	0	0	0	0	0	0	0	0	0	0	0	3	0	0	0	0	0	0	0	0	0
516d4aa03727acfc85d6c4b26d60eb25	22	0	0	0	43	0	0	0	27	0	46	469	0	0	0	0	0	0	0	0	0	0	0	0	0	0	0	0	0	0	0	6	0	0	0	0	0	0	0	0	0	0	0	0	0	7	0	33	0
5172abf341c42fa9efc67ba642205841	0	0	0	0	0	0	0	0	0	0	0	0	0	0	0	0	0	0	0	0	0	0	0	0	0	0	0	0	0	0	0	0	0	0	0	0	0	0	0	38	0	0	0	0	0	0	0	0	0
5185f5dc9b5be3324b7d00b501d1dd2b	0	0	0	0	0	0	0	0	0	0	0	0	0	0	0	0	0	0	0	19	0	0	0	0	0	0	0	0	0	0	0	0	0	0	0	0	0	0	0	0	0	51	0	0	0	0	0	0	0
518d940120f9f6729f659e7074d9bb50	6	8	0	0	0	16	0	0	0	0	0	0	0	0	0	0	0	0	0	0	0	0	0	0	0	0	0	0	0	10	0	23	30	0	0	0	7	18	0	0	0	0	0	4	0	0	0	0	7
518dd422966624b9912e9185e298dc1a	0	0	0	0	0	0	0	0	0	0	0	0	0	0	0	0	0	0	0	0	0	0	0	0	0	0	0	0	0	0	0	0	0	0	0	0	0	0	0	0	0	0	0	0	5	0	0	0	0
51a6d42d10463ad5dd522802088ac99a	0	0	0	0	0	0	0	0	0	0	21	0	0	0	0	0	0	0	0	0	0	0	0	0	0	0	0	0	0	0	0	0	0	0	0	0	0	0	0	0	0	0	0	0	0	0	0	0	0
51a730a3dcba717fcf95c91fa5330e5a	0	0	0	0	0	0	0	0	0	0	0	0	0	0	0	0	0	0	0	0	0	0	33	0	0	0	0	0	0	0	0	0	0	0	0	0	0	0	0	0	0	0	0	0	0	0	20	0	0
51b3f4ecc77988cd4e21f986fc1769bc	0	0	0	0	0	0	0	0	0	0	0	0	0	0	0	0	0	0	0	0	32	0	0	0	0	0	0	0	0	0	0	0	0	0	0	0	0	0	0	0	0	0	0	0	0	0	0	0	0
51c9632a463749e0ce4290cffd51dfa0	0	0	0	0	0	0	0	0	0	0	0	0	0	0	0	0	0	0	0	0	0	0	0	0	0	0	0	0	0	0	0	0	0	0	0	0	0	0	384	0	0	0	0	0	0	0	0	0	35
51cfa20e91ee5fa670c8e8019d3a440c	0	0	0	0	0	0	0	0	0	0	0	0	0	0	0	0	0	0	0	0	0	0	0	0	0	0	0	0	0	0	0	0	25	0	0	0	0	0	0	0	0	0	0	0	0	0	0	0	0
51d7bbc7f9c6e87eaded2729fa1d91a6	0	0	0	0	0	0	0	0	0	0	0	0	0	0	0	0	0	0	0	0	0	0	0	0	0	0	0	0	0	0	0	0	0	0	0	0	0	0	0	0	0	11	0	0	0	0	0	0	0
51ddfd36068af8a1cd3bdb834262349d	0	0	0	0	0	0	0	0	0	0	0	0	156	0	0	0	0	0	0	0	0	0	0	0	0	0	0	0	0	0	0	0	43	0	0	0	77	0	7	0	0	0	11	0	0	0	0	0	12
51e4d125cf125bb0e3e7207fac5038f9	0	0	0	0	0	0	0	0	0	0	0	0	0	0	0	0	0	0	0	0	0	0	0	0	0	0	0	0	0	0	0	0	0	0	0	0	0	0	7	0	0	0	0	0	0	0	0	0	0
51e63907765bc1be1c030fb1c86e8166	0	0	0	0	0	0	0	0	0	0	0	0	0	0	0	0	0	0	0	0	0	0	0	0	0	0	0	0	0	0	0	0	0	0	0	0	0	0	0	0	0	0	0	0	0	0	0	0	0
52019a5fad1b4d8c8ca758742e56f440	0	0	0	0	0	0	0	0	0	0	0	0	0	0	23	0	0	0	0	0	0	0	0	0	0	0	0	0	0	0	0	0	0	0	0	0	0	0	0	0	0	0	0	0	0	0	0	0	0
524a36c668c04edadd9b8c9b38bec61e	0	0	0	0	0	0	0	0	0	0	0	0	0	0	0	0	0	0	0	0	0	0	0	0	0	0	0	0	0	0	0	0	0	0	0	0	0	0	0	0	0	0	0	0	0	0	0	0	0
524b6fcd9876b893cd4a38930d5819b5	0	0	0	0	0	0	0	0	0	0	0	0	0	0	0	0	0	0	0	0	0	0	0	0	0	0	0	0	0	0	0	0	44	0	0	0	0	0	0	0	0	0	0	0	0	0	0	0	0
525ff11590b008ff0c4089ae1e810173	0	0	0	0	0	0	0	0	0	0	0	0	0	0	0	0	0	0	0	0	0	0	0	0	0	0	0	0	0	0	0	0	0	0	0	0	0	0	2	0	0	0	0	0	0	0	0	0	0
526a6a1bf6080b5cd2102d4892231460	0	62	0	0	0	0	0	0	0	0	0	0	0	0	0	0	0	0	141	38	0	0	0	126	0	0	45	0	0	0	0	0	0	0	0	41	0	0	0	0	0	0	0	0	49	0	0	0	0
527294e9aea40bb2bcf8b8281770b14e	0	0	0	0	0	0	0	0	0	0	0	0	0	0	0	0	0	0	0	0	0	0	0	0	0	0	0	0	0	0	0	0	0	0	0	0	0	0	0	2	0	0	0	0	0	0	0	0	7
528bbe114414dc1ed6e2e242776f35f1	0	0	0	0	0	0	0	0	0	0	0	0	0	0	0	0	0	0	0	0	0	0	0	0	0	0	0	0	0	0	0	0	0	0	0	0	0	0	0	0	14	0	0	0	0	0	0	0	0
5290237c99881ffa642d5d35171849e5	0	0	0	0	0	0	0	0	0	0	0	0	0	0	0	0	0	0	0	0	0	0	0	0	0	0	0	0	0	0	0	0	4	0	0	0	0	0	0	0	0	0	0	0	0	0	0	0	0
52a0bdd15cd866776b5507ef6179fc65	0	0	0	0	0	859	0	114	0	0	0	68	0	0	0	0	0	0	0	0	0	0	0	0	0	0	0	0	0	0	0	0	0	0	0	0	0	0	0	0	0	0	0	0	0	0	0	0	0
52a689121a9087fcf6cbaf99a86943ee	0	0	0	0	0	0	0	0	0	0	0	0	0	0	0	0	0	0	0	0	0	0	0	9	0	0	0	0	0	0	0	0	0	0	0	0	0	0	0	0	0	0	0	0	0	0	0	0	0
52b2a225e5034fc31b7c73293371eb02	0	0	0	0	0	0	0	0	0	0	0	0	0	0	0	0	0	0	0	6	0	0	0	0	0	0	6	0	0	0	0	0	0	0	0	0	0	0	0	0	0	0	0	0	10	0	0	0	0
52b508b7d37839a6e42631e30d350d63	0	0	0	0	0	0	0	0	0	0	0	0	0	0	0	0	0	0	33	0	0	0	0	0	0	0	0	0	0	0	0	0	0	0	0	0	0	0	0	0	0	0	0	0	0	0	0	0	0
52c1381cbb19dc43df8e52194607eac5	182	0	0	0	5	0	0	0	0	0	0	0	0	0	0	0	0	0	0	0	0	33	0	0	0	0	0	0	0	0	13	0	46	0	7	0	0	0	0	0	0	0	0	0	0	0	0	0	0
52c320dfb890372bef25f8d519d8e5cd	0	0	0	0	0	0	0	0	0	0	0	0	0	0	0	0	0	0	0	0	0	0	0	0	0	0	0	0	0	0	0	0	0	0	2	0	0	0	0	0	0	0	0	0	0	0	0	0	0
52d946e01f087e7018e39e6af1ac70a2	0	0	0	0	0	0	0	0	0	0	0	0	0	0	0	0	0	0	0	0	0	0	0	0	0	0	0	0	0	0	0	0	0	0	0	0	0	0	0	0	0	0	0	0	0	0	0	46	0
52dfa5a611eea6a99e1a848822cf4914	0	0	0	0	0	0	0	0	0	0	0	0	0	0	0	0	0	0	0	0	0	0	0	0	66	0	0	0	0	0	0	0	0	0	0	0	0	0	0	0	0	0	0	0	0	0	0	0	0
52e5ccf3eceda4d2ca8042fb7690a0ef	0	0	0	0	0	0	0	0	0	0	0	0	0	0	0	0	0	0	0	0	0	0	0	0	0	0	0	0	0	0	0	0	0	0	0	0	0	0	0	0	0	0	0	0	0	0	2	0	0
52e94a7f0bce695dcfa89b39f5d334cd	0	0	0	0	0	0	0	0	0	0	0	0	0	0	0	0	0	0	0	0	0	0	0	0	0	0	0	0	0	0	0	0	0	0	0	0	0	0	0	0	0	0	0	0	0	0	0	0	0
52ea6efc42658caa7d464d5d5644ec02	0	0	0	0	0	0	0	0	0	0	0	0	0	0	0	0	0	0	0	0	0	0	0	0	13	0	0	0	0	0	0	0	0	0	0	0	0	0	0	0	0	0	0	0	0	0	0	0	0
5326a4d7cb3f0b2c7ff5f9fc22322882	0	0	0	0	0	0	0	0	0	0	0	0	0	0	0	0	0	52	0	0	0	0	0	0	0	0	0	0	0	0	0	0	0	0	0	0	0	0	0	0	0	0	0	0	0	0	0	0	0
532a5eb42c9fc2bd8a38621dbae23375	0	0	0	0	0	0	0	0	0	0	0	0	6	0	0	0	0	0	0	0	0	0	0	0	0	0	0	0	0	0	0	0	0	0	0	0	0	0	0	0	0	0	0	0	0	0	0	0	0
532b63ca94f1f30e74fa0a202ebd2b6d	0	0	0	0	0	0	0	0	0	0	0	0	0	0	0	0	0	0	0	0	0	0	0	0	0	0	0	0	0	0	0	0	0	0	0	0	0	0	0	0	0	0	0	0	0	127	0	0	0
5350dfae525741edc398b72f326f8192	0	0	0	0	0	0	0	7	0	0	0	0	0	0	0	0	0	0	0	0	0	0	0	0	0	0	0	0	0	0	0	0	0	0	0	0	0	0	0	0	0	0	0	0	0	0	0	0	0
535179b315ad123b923d13e94e6f09fe	0	0	0	0	0	0	0	0	0	0	0	0	0	0	0	0	0	0	0	0	0	0	0	0	0	0	0	0	0	0	0	0	0	0	0	0	0	0	0	2	0	0	0	0	0	0	0	0	5
535bf2b42cd0f59b9fe12d254a500c19	0	0	0	0	0	0	0	0	0	0	0	0	0	0	0	0	0	0	0	0	0	0	0	0	0	2	0	0	0	0	0	0	0	0	0	0	0	0	0	0	0	0	0	0	0	0	0	0	0
5368e1cb5efed0e697d30dfeb0c5bcd5	0	0	0	0	0	0	0	0	0	0	0	0	0	0	0	0	0	0	0	0	0	0	6	0	0	0	0	0	0	0	0	0	0	0	0	0	0	0	0	0	0	0	0	0	0	0	0	0	0
53710c52785db57c5d1c1458f2211b01	0	0	0	0	0	0	0	0	0	0	0	0	0	0	0	0	0	0	0	0	0	0	0	0	0	0	0	0	0	0	0	0	0	0	0	0	0	0	0	0	0	0	0	31	0	0	0	0	0
537e18085e73ee1745960279f063d874	0	0	0	0	0	0	0	0	0	0	0	0	0	0	0	0	0	0	0	0	0	0	311	0	0	0	0	0	0	0	0	0	0	0	0	0	0	0	0	0	0	0	0	0	0	0	0	0	0
5385b594807a53bc9044f3430b738baf	0	0	0	0	0	0	0	0	0	0	0	0	0	0	0	0	0	0	0	0	0	0	0	0	0	0	0	0	0	0	0	0	26	0	0	0	0	0	0	0	0	0	0	0	0	0	0	0	0
538865e2b92e391d24591de844c403be	0	0	0	0	0	0	0	0	2	0	0	0	0	0	0	0	0	0	0	0	0	0	0	0	0	0	0	0	0	0	0	0	0	0	0	0	0	0	0	0	0	0	0	0	0	0	0	0	0
53a2d84504d76ab02ec08e903c104160	0	0	0	130	0	0	0	29	0	0	0	466	0	0	22	0	0	0	20	0	0	0	0	0	114	0	0	17	15	0	4	0	28	0	428	0	0	0	24	41	19	0	0	0	0	0	0	0	0
53ab9a75010057a97448a598a89ede1b	0	0	0	0	0	0	0	0	0	0	0	0	0	0	0	0	0	0	4	0	0	0	0	0	0	0	0	0	0	0	0	0	0	0	0	0	0	0	0	0	0	0	0	0	0	0	0	0	0
53ede5937170636850a4a773e0151ea7	0	0	0	0	0	0	0	0	0	0	0	0	0	0	0	0	0	0	0	0	0	0	0	0	0	0	0	0	6	0	0	0	0	0	0	0	0	0	0	0	35	0	0	0	0	0	0	0	0
53f88a654d8efd62140d497b6ae951c0	0	0	0	0	0	0	0	0	0	0	0	0	0	0	0	0	0	0	0	0	0	0	0	929	0	0	0	0	0	0	0	0	0	0	0	0	0	10	0	0	0	0	0	0	0	0	0	0	0
540421b45db9fed03beef56f0bd10d27	0	0	0	0	0	0	0	0	0	0	0	0	0	0	0	0	0	0	0	0	0	0	0	0	0	0	0	0	0	0	0	0	0	0	0	0	0	0	0	0	0	0	0	0	0	0	0	0	0
54063f10f17fefb11c5ee797e9693d7c	0	0	0	0	0	0	0	0	0	0	0	0	0	0	0	0	0	0	0	0	0	0	0	0	0	0	0	0	0	0	0	0	0	0	0	0	0	0	0	0	0	0	0	0	0	0	0	0	375
540b157ec4a927059d243309656634b9	232	0	0	0	40	0	0	0	0	0	0	0	0	0	51	0	0	152	387	55	0	57	0	120	141	68	31	82	0	128	85	156	0	34	132	58	73	0	0	0	0	91	202	0	0	0	0	0	0
541ab55b570167051f4b33c0768090d6	0	0	11	0	0	0	0	0	0	0	0	0	0	0	0	0	0	0	0	0	0	0	0	0	0	0	0	0	0	0	0	0	0	0	0	0	0	0	0	0	0	0	0	0	0	0	0	0	0
5427206c8dd407127a0289c036367904	0	0	0	0	0	0	0	0	0	0	0	0	0	0	0	0	0	0	0	5	0	0	0	0	0	0	0	0	0	0	0	0	0	0	0	0	0	0	0	0	0	0	0	0	0	0	0	0	0
5437cf0804ad87d0075b65d5a12f2ab3	0	0	0	0	0	0	0	0	0	0	0	0	0	0	0	0	0	0	2	0	0	0	0	0	0	0	0	4	0	0	0	0	0	0	0	0	0	0	0	23	0	0	0	0	0	0	0	0	0
543babc9b8df2d1b2b453f69114fbd53	0	0	0	0	0	0	0	0	0	0	0	0	69	0	0	0	0	0	0	0	0	0	0	0	0	0	0	0	0	0	0	0	0	0	0	0	0	0	0	0	0	0	0	0	0	0	0	0	0
5459c6b2b01b41ee62ef58165beb842f	0	0	0	0	0	0	0	0	0	0	0	0	0	0	0	0	0	0	0	0	0	0	0	0	0	0	0	0	0	0	0	0	0	0	0	0	0	0	0	0	0	0	0	0	0	0	0	0	0
545bfddcfd6972e6dc47139d03d2c106	0	0	0	0	0	0	0	0	0	0	0	0	64	0	0	0	0	0	0	0	0	0	0	0	0	0	0	0	0	0	0	0	0	0	0	0	0	0	0	0	0	0	0	0	0	0	0	0	0
545ca646d3723327f3caecc8daafb720	0	0	0	0	0	0	0	0	0	0	0	0	0	0	23	0	0	0	0	12	0	22	0	0	0	0	0	0	0	0	0	0	8	26	0	0	0	0	0	0	0	0	0	0	0	0	0	0	0
546bd84d61113499f96121e4cd96fe86	0	0	0	0	0	0	0	0	0	0	0	0	0	0	0	0	0	0	0	0	0	22	0	0	0	0	0	0	0	0	0	0	0	0	0	0	0	0	0	0	0	0	0	0	0	0	0	0	0
54843861b1e56832cd3275e20d6116c7	0	0	0	0	0	0	0	0	0	0	0	0	0	0	0	0	0	0	0	0	0	0	0	0	0	0	0	0	0	0	0	0	0	0	0	0	0	0	0	0	0	0	0	0	0	0	0	0	0
5487a234b047055028efcac387bdb744	0	0	0	0	0	18	0	0	0	0	0	0	0	0	0	0	0	0	0	0	0	0	0	0	0	0	0	5	0	0	0	0	0	0	0	0	0	0	0	0	0	0	0	0	0	0	0	0	0
54ac2ccf3633d381ce825bbbe0808552	0	0	0	0	0	0	0	0	0	0	0	0	0	0	0	0	0	0	0	0	0	0	0	0	0	0	0	0	0	0	0	0	3	0	0	0	0	0	0	0	0	0	0	0	0	0	3	0	0
54c0709db85bffe02991e6fa0b03935f	0	70	75	0	0	0	32	70	145	70	87	0	72	72	0	0	0	69	421	257	0	322	256	66	173	339	168	0	84	121	54	0	0	217	0	0	131	48	168	0	117	46	217	0	76	0	0	0	64
54ea3cbd2bf003ec826ae7ca45830deb	0	0	0	0	0	0	0	0	0	0	0	0	0	0	0	0	0	0	0	0	0	0	0	0	0	0	0	0	0	0	0	0	0	0	0	0	0	0	0	0	0	0	0	0	0	0	0	43	0
54f5ffde7561f43489fea06c5759906b	0	0	0	0	0	0	0	0	0	0	0	0	0	0	0	0	0	0	0	0	0	0	0	0	0	0	0	0	0	0	0	0	0	0	0	0	0	0	0	0	0	0	0	0	0	0	0	0	0
550cda00cd581b377038f4d96bd409dd	0	0	0	0	0	0	0	0	0	0	0	0	0	0	0	0	0	0	0	0	0	0	0	0	2	0	0	0	0	0	0	0	0	0	0	0	0	0	0	0	0	0	0	0	0	0	0	5	0
550d55bcd70cd8a2e3cad5cf4b1c8920	0	0	0	0	0	0	0	0	0	0	0	0	0	0	0	0	2	0	0	0	0	0	0	0	0	0	0	0	0	0	0	0	0	0	0	0	0	0	0	0	0	0	0	0	0	0	0	0	0
55350c92d9f371788a005983f140bdb2	0	0	0	0	0	0	0	0	0	0	0	0	0	0	0	0	0	0	0	0	0	0	0	0	2	0	0	0	0	0	0	0	0	0	0	0	0	0	0	0	0	0	0	0	0	0	0	0	0
554cea03f8156ab7afa96dc4d0a806c1	23	0	0	0	0	0	0	0	0	0	0	0	0	0	0	0	0	0	0	0	0	0	0	0	0	0	0	0	0	0	0	0	0	0	0	0	0	0	0	0	0	0	0	0	0	0	0	0	0
55571aa8f4ad62f757fec7a88fd5e892	0	0	0	0	0	0	0	0	0	0	0	0	67	0	0	0	0	0	0	0	0	0	0	0	0	0	0	0	0	0	0	0	0	0	0	0	0	0	0	0	0	0	0	0	0	0	0	0	0
555bd7081c2fc086b68ed310bf588855	0	0	0	0	0	0	0	0	0	0	0	0	0	0	0	0	0	0	0	0	0	0	0	4	0	0	0	0	0	0	0	0	0	0	0	0	0	0	0	0	0	0	0	0	0	0	0	0	0
556f23a0b705b3a6065150348f2434d9	20	0	0	0	0	0	0	0	0	0	0	0	0	0	0	0	8	0	0	0	0	0	0	40	0	0	5	0	6	0	0	0	6	0	0	0	0	8	0	0	10	0	0	0	0	0	0	18	0
5576b4d81e5045dd80ba5ff2f48fece6	0	46	0	20	0	0	53	0	0	80	0	0	0	0	18	0	23	42	85	0	0	80	28	0	0	38	31	0	0	32	26	0	0	0	0	30	0	0	0	0	0	109	0	0	0	0	0	22	0
558f457ebae72017a67af2b4cff5db52	0	0	0	0	0	0	0	0	0	0	0	0	0	0	0	0	0	0	0	0	0	0	0	0	0	0	0	0	0	0	0	0	0	0	0	0	0	0	0	0	0	0	0	0	0	0	0	0	0
559ba10cb8982a20f83efcd51c122d0d	0	0	0	0	0	0	0	0	0	0	0	0	0	0	0	0	0	0	0	0	0	0	0	0	0	0	0	0	0	0	0	0	0	0	0	0	0	0	0	0	0	0	0	0	0	0	0	0	13
55b004a1420c4a6fc3b2a8c66c27c110	0	0	0	0	0	0	0	0	0	0	0	0	37	0	0	0	0	0	0	0	0	0	0	0	0	0	0	0	0	0	0	0	0	0	0	0	0	0	0	0	0	0	0	0	0	0	0	0	0
55b432c384b55df508fd733aa9f3fcee	0	0	0	0	0	0	0	0	0	0	0	0	0	0	0	0	0	0	0	0	0	0	0	0	0	0	0	0	0	0	0	0	0	0	0	0	0	0	0	0	0	0	0	0	0	0	0	0	0
55b719da5196192b8e405bac7f6d8eac	0	0	0	0	0	0	0	0	0	0	0	0	0	0	0	0	0	0	0	0	0	0	0	0	0	0	0	0	0	0	0	0	0	0	0	0	0	0	0	0	0	0	0	0	0	0	0	0	0
55d0d5550aed0cced20758354694138d	0	0	0	0	0	0	0	0	0	0	0	0	0	0	0	0	0	0	0	0	0	0	0	0	0	0	2	0	0	0	0	0	0	0	0	0	0	0	0	0	0	0	0	0	0	0	0	0	0
55e213b734e100d54606177e05f1625a	0	0	0	0	0	0	0	0	0	0	0	0	0	0	0	0	0	0	0	0	0	0	0	0	0	0	0	0	0	0	0	0	0	0	0	0	0	0	0	0	0	0	0	0	8	0	0	0	0
56083676838197c49afdb39d3eb2adfd	0	35	0	0	0	0	0	0	0	0	0	0	0	0	0	0	0	0	0	36	0	0	0	0	0	0	0	0	0	0	0	0	0	0	19	0	0	0	19	0	0	0	0	0	0	0	0	0	0
560bb408808575621d5e3a7d941ae5e6	0	0	0	0	0	0	0	0	0	0	0	0	0	0	0	0	0	0	0	0	0	0	0	0	0	0	26	0	0	0	0	0	0	0	0	0	0	0	0	0	0	0	0	0	0	0	0	0	0
562125f5928f7d66f228bbc3aae5812d	0	0	0	0	0	0	0	0	0	0	0	0	0	0	0	0	0	25	0	0	0	0	0	0	0	0	0	8	0	0	0	0	0	0	0	17	0	0	0	0	0	0	0	0	0	0	0	0	0
564791e5c1afa9d59f1e3d0f435fe620	0	0	0	0	0	0	0	0	165	0	0	0	0	0	0	0	0	0	0	0	0	0	10	18	0	0	0	0	0	0	0	0	0	0	0	0	0	0	0	0	0	0	0	0	0	0	0	0	0
5656e77ac3a15bcab5d9c106235b2442	0	0	0	0	0	0	0	0	0	0	0	0	0	0	0	0	0	0	0	0	0	0	0	0	0	4	0	0	0	0	0	0	0	0	0	0	0	0	0	0	0	0	0	0	0	0	0	0	0
5661d3b76ea91cf2be51efd68a8dfbe4	0	0	0	0	0	0	0	0	0	0	0	0	0	0	0	0	0	0	78	0	0	0	0	0	0	0	0	0	0	0	0	0	0	0	0	0	0	0	67	0	0	0	108	0	0	0	0	0	0
5663cd55574b774ef48d86e26a6285d8	0	0	0	0	0	0	0	0	0	0	0	0	0	0	0	0	9	0	0	0	0	0	0	0	0	0	0	0	0	0	0	0	0	0	0	0	0	0	0	0	0	0	0	0	0	0	0	0	0
566f0003a3c75ed4713b959a40700aa2	0	0	0	0	0	0	0	0	0	0	0	0	0	0	0	0	0	0	0	0	0	0	0	0	0	0	20	0	0	0	0	0	0	0	0	0	0	0	0	0	0	0	0	0	0	0	0	0	0
5683e177cfd3a6ae214a7c3dd524bef0	0	0	0	0	0	0	0	0	0	0	0	0	0	0	0	0	0	0	0	0	0	79	0	0	0	0	0	0	0	0	0	0	0	0	0	0	0	0	0	0	0	0	0	0	0	0	0	0	0
568d6d23ec1785e8a3b8f6ae37659e6c	0	0	0	56	61	0	0	0	0	0	52	137	0	0	0	0	37	94	311	77	17	0	43	0	70	61	0	95	504	14	53	0	13	0	28	0	0	0	105	0	1066	0	30	141	109	0	0	75	90
56b7ae55e1a456b109c71eb1fe74c4af	23	0	0	0	0	0	0	0	0	0	0	0	0	0	0	15	0	0	0	0	0	4	0	25	0	0	0	0	0	0	0	0	0	0	0	0	0	0	0	0	0	0	0	0	0	0	0	0	0
56cc7a8a14c9241165abfcc7152423c7	0	0	0	0	0	0	0	0	0	0	0	0	0	0	0	0	0	0	0	0	0	0	0	0	0	0	0	0	0	0	0	0	0	0	0	0	0	0	0	0	0	0	0	0	0	0	0	0	0
56ef4ea39d2e05e93ae0a31e61e39c1e	0	0	0	0	0	0	0	0	0	0	0	0	0	0	0	0	0	0	0	0	0	0	0	0	0	0	0	0	0	0	0	0	0	0	0	0	0	0	0	0	0	0	0	0	0	0	0	9	0
57067cfa4079af1225981aa997143ec2	0	34	0	0	0	0	0	0	0	0	0	0	0	0	0	0	0	0	0	38	0	0	31	0	0	0	0	57	0	0	0	0	0	0	36	0	0	0	0	0	0	99	0	27	0	0	0	30	49
572169704b0bacc250ee88696a915ca8	0	0	0	0	0	0	0	0	0	0	0	0	0	0	0	0	0	0	0	0	0	0	0	0	0	0	0	0	0	0	0	0	0	0	0	0	0	0	0	0	0	0	3	0	0	0	0	0	0
57219e342a39f5853d672d22988df6cb	0	0	0	0	0	0	0	0	0	0	0	0	0	0	0	0	0	0	0	0	0	0	15	0	0	0	0	0	0	0	0	0	0	0	0	0	0	0	0	0	0	0	0	0	0	0	0	0	0
5738394a1d29f69e2e491a34fa6419b5	0	0	0	0	0	0	0	0	0	0	0	0	0	0	0	0	0	0	0	0	0	0	0	0	0	0	0	0	0	0	0	0	0	0	0	0	0	0	0	0	0	0	0	0	0	5	0	0	0
57387ef2b328eb15822e971313a17467	0	0	0	0	0	0	0	0	0	0	0	0	0	0	0	0	0	0	0	0	0	0	0	110	0	0	0	0	0	0	0	0	0	0	0	0	0	0	0	0	0	0	0	0	0	0	0	0	0
573c73dd1a98b349393ed0d1c4008fa2	0	0	0	0	0	0	0	0	0	0	0	0	0	0	0	0	0	0	0	2	0	0	0	0	0	0	0	0	0	0	0	0	0	0	0	0	0	0	0	0	0	0	0	0	0	0	0	0	0
5743ac78956a63842e709b21b6b88b0a	0	0	0	0	0	0	0	0	0	21	0	0	0	0	0	0	0	0	0	0	0	0	0	0	0	0	0	0	0	0	0	0	0	0	0	0	0	0	0	0	0	0	0	0	0	0	0	0	0
575bfa5b60553dc82547aaf588ffd996	0	0	0	0	0	0	0	0	0	0	0	0	0	0	0	0	0	0	0	0	0	0	0	0	0	0	0	0	0	0	0	0	0	0	0	0	0	0	0	0	8	0	0	0	0	0	0	0	0
5760ef29ca8bde1d3439b3182bc1b717	0	0	0	0	0	0	0	0	0	0	0	0	0	0	0	0	0	0	0	0	0	0	0	0	0	0	0	0	0	0	0	0	12	0	0	0	0	0	0	0	0	0	0	0	0	0	0	0	0
576de867ab7ebc6f90569d25799f979d	0	0	0	0	0	0	0	0	0	0	0	0	0	0	0	0	0	0	0	0	0	0	0	0	0	0	0	0	0	0	0	0	0	0	0	12	0	0	0	0	0	0	0	0	0	0	0	0	0
577591beee941e840b2a00239da316e5	0	0	0	0	0	0	0	0	0	0	0	0	0	0	0	0	0	0	0	0	0	0	84	0	0	0	0	0	0	0	0	0	0	0	0	0	0	0	0	35	0	0	0	0	0	0	0	0	0
577653969d89dba466516decb2e9ca52	0	0	0	0	0	0	0	0	0	0	0	0	0	0	0	0	0	0	0	0	0	0	0	0	0	0	0	0	0	0	0	0	0	0	0	0	0	0	0	0	0	128	0	0	0	0	0	0	0
577983d3ff07d52962bbdd54f55ac626	0	0	0	0	0	0	0	0	0	0	0	0	0	0	0	0	0	0	0	0	0	0	0	0	0	16	0	0	0	0	0	0	0	0	0	0	0	0	0	0	0	0	0	0	0	0	0	0	0
5795becc43b9170032873b1b16163c56	0	0	0	0	0	0	0	0	0	0	0	0	0	0	0	0	0	0	0	0	0	0	3	0	0	0	0	0	0	0	0	0	0	0	0	0	0	0	0	0	0	0	0	0	0	0	0	0	0
57a095a7ba22a040cc5b6de5a1f0294e	0	0	0	0	0	0	0	0	0	0	0	0	0	0	0	0	0	0	0	0	0	0	0	0	0	0	0	0	0	0	0	0	0	0	0	0	0	0	0	0	0	0	0	0	0	21	0	0	0
57b53c6448c0b4eaf23d7ab27045d92f	323	11	0	0	0	13	17	0	0	0	0	0	0	0	0	0	0	0	0	0	0	10	0	0	0	0	0	12	0	0	0	0	27	0	0	0	0	0	0	0	0	0	0	0	0	0	0	12	0
57bc6c1ee71db211f4d970581afc8f5a	0	0	0	0	0	0	0	0	0	0	0	254	0	0	0	0	0	0	0	0	0	0	0	0	0	0	0	0	0	0	0	0	0	0	0	0	0	0	0	0	0	0	0	0	0	0	0	0	0
57c4e71aeb89474c7b6c4ea211766558	0	0	0	0	0	0	0	0	0	0	0	0	0	0	0	0	0	0	0	0	0	0	0	0	2	0	0	0	0	0	0	0	0	0	0	0	0	0	0	0	0	0	0	0	0	0	0	0	0
57e701364e55bf6c2e2e5af99559a612	0	0	0	0	0	0	0	0	0	0	0	0	0	0	0	0	0	0	0	0	0	0	0	0	0	0	0	0	0	0	0	0	0	0	0	0	0	0	0	0	0	0	0	0	0	0	0	0	0
57f7e9f0881264720420d0af051e14cf	0	0	0	0	0	0	0	0	0	0	0	0	0	0	0	85	0	0	0	0	0	0	0	0	0	0	0	0	0	0	0	0	0	0	0	0	0	0	0	0	0	0	0	0	0	0	0	0	0
58046bf6469e01171e7161334d91d0e2	0	0	0	0	0	0	0	0	0	0	0	0	0	0	0	0	0	0	0	0	0	0	0	0	0	0	0	0	0	0	0	0	0	0	2	0	0	0	2	0	0	2	0	0	0	0	0	0	0
5805628cd6247b8a25ef80afac289e28	0	0	0	0	0	0	0	0	0	0	0	0	0	0	0	0	0	0	9	0	0	0	0	0	0	0	0	0	0	0	0	0	0	0	0	0	0	0	0	0	0	0	0	0	0	0	0	0	0
580c88f7314fad6cc16ddc628e5d914a	0	0	0	0	0	0	0	0	0	0	0	0	0	0	0	0	0	0	0	6	0	0	0	0	0	0	0	0	0	0	0	0	0	0	0	0	0	0	0	0	0	0	0	0	0	0	0	0	0
5811ac99f97e9ba67d5e500c22e31971	0	0	149	26	119	0	5	265	0	140	67	399	0	80	924	0	10	59	0	0	8	16	326	58	170	0	232	324	0	42	267	7	458	89	0	7	28	0	7	0	0	0	0	0	28	0	12	267	735
581d137e80b55314c52dc43f91de4542	0	0	0	0	104	0	0	85	0	0	56	0	0	0	0	0	0	364	0	50	0	0	269	29	372	0	46	0	26	0	0	0	0	135	0	0	0	0	0	42	73	0	29	0	97	0	0	0	21
581e76dd152b8f944f7f9a1ed848e498	0	0	0	0	0	0	0	0	0	0	0	0	0	0	0	0	0	83	0	0	0	0	0	0	0	0	0	0	0	0	0	0	0	0	0	0	0	0	0	0	0	0	0	0	0	0	0	0	0
5829f621986bd3c770b1e4f1cd950d88	0	0	0	0	0	0	0	0	0	0	0	0	0	0	0	0	0	0	0	0	0	0	0	3	0	0	0	0	0	0	0	0	0	0	0	0	0	0	0	0	0	0	0	0	0	0	0	0	0
5834361fe49940203b17ae6c463800b4	0	0	0	0	0	0	0	0	0	0	0	0	0	0	0	0	0	0	0	0	0	0	0	0	0	0	0	0	0	0	0	0	0	0	0	0	0	0	0	0	0	0	0	0	0	0	0	4	0
584e7054b062b094c4815e488eae33c6	0	0	0	0	0	0	0	0	0	0	0	0	0	0	0	0	0	0	0	0	0	0	0	0	0	0	0	0	0	0	0	0	0	0	0	0	93	0	0	0	0	0	0	0	0	0	0	0	0
585bf85c6e3a017612ac259e2540af59	0	0	25	0	35	0	0	0	40	41	0	0	120	0	0	0	0	59	0	55	53	111	231	107	110	0	58	0	25	31	0	0	0	52	235	0	55	0	140	24	45	211	188	54	51	0	0	0	229
586a4077c2ceda7b4e8186f5c33b6238	0	0	0	22	0	0	0	0	0	0	0	0	0	0	0	0	0	0	0	0	0	0	0	0	0	0	13	13	0	0	0	0	0	0	0	0	0	0	0	0	0	0	0	4	0	0	0	0	0
586d09ebf1532e303d5ae9ed272b7b93	0	0	0	0	0	0	0	219	0	0	0	0	0	0	0	0	0	0	0	0	0	0	0	0	0	0	0	0	0	0	0	0	0	0	11	0	0	0	0	0	0	0	0	0	1796	0	0	0	0
586d76cc0d72de12346c587d25ab61de	0	0	0	0	0	0	0	0	0	0	0	0	0	0	0	0	3	0	0	0	0	0	0	0	0	0	0	0	0	0	0	0	0	0	0	0	0	0	0	0	0	0	0	0	0	0	0	0	0
58710556f6013f65fd1d12ca6c8f6320	116	69	0	152	150	189	0	0	61	0	44	98	0	0	97	0	213	191	1173	726	49	141	0	1031	299	343	931	80	0	36	188	441	0	0	204	129	0	110	1177	274	0	0	799	250	0	52	0	317	193
5871923ad2229a3d40ec09eb073c40c7	0	76	0	0	26	384	0	61	81	0	0	0	0	41	340	0	0	38	29	0	32	44	239	81	0	0	136	24	45	0	162	39	0	0	0	0	87	0	0	55	86	130	0	67	44	81	0	33	18
587bb7d2461472ab5d340487589f9a20	0	7	0	0	0	0	0	0	6	0	10	0	20	0	9	0	0	0	0	4	0	0	0	0	0	6	3	0	0	0	0	0	11	0	0	0	15	0	7	0	0	8	0	0	0	0	0	0	27
5887bcb609c4bdbe65669fa4a9604943	0	0	0	0	0	0	0	0	0	0	0	0	0	0	0	0	0	0	0	0	0	0	0	0	0	0	0	0	0	0	0	0	0	0	0	0	0	0	0	0	0	0	0	0	0	0	0	0	0
588cd52090781564df4bcc4c3e133f81	0	0	0	0	0	0	0	0	0	0	0	0	0	0	0	0	0	0	0	0	0	0	0	0	0	0	0	0	0	0	0	0	0	0	0	0	0	0	0	0	0	0	0	0	0	0	0	0	0
58931558f1ebd1758ce5454a38767267	0	0	0	0	0	0	0	0	0	0	0	0	0	0	0	0	0	0	0	0	0	0	0	0	0	0	0	0	0	0	0	0	0	0	0	0	0	0	0	0	0	0	0	0	0	0	0	0	0
58bf5e88a84c36dfc0e557a4abd74d8a	0	0	0	0	0	0	0	0	0	0	0	0	0	0	0	0	0	0	0	13	0	0	0	0	0	0	0	0	0	0	0	0	0	0	0	0	0	0	0	0	0	0	0	0	0	0	0	0	0
58ca6e4f74da9895df5def029b005e70	0	0	0	0	0	0	0	0	0	0	0	0	0	0	0	0	0	0	0	0	0	0	0	0	0	0	0	0	0	0	0	0	0	0	0	0	0	0	0	0	0	0	0	0	0	0	0	0	0
58cddd12a3fa925c462a8986bc1762da	0	0	0	0	0	0	0	0	0	0	0	0	0	0	0	0	0	0	0	0	0	0	0	0	0	0	0	0	0	0	0	0	0	0	0	0	0	0	0	0	0	0	0	0	0	0	0	0	0
58d246971ec2f2de47273046ab610c30	0	0	0	0	0	0	0	0	0	0	0	0	0	0	0	0	0	0	38	0	0	0	19	0	0	0	0	0	0	0	0	0	0	0	0	89	0	0	0	0	0	0	0	0	0	0	0	29	0
58dccb225c044e0eaa5304b578d07adb	0	0	0	0	0	0	0	0	0	0	0	0	0	0	0	0	0	0	0	0	0	0	0	0	0	0	0	0	0	59	0	0	0	0	0	0	0	0	0	45	0	0	0	0	0	0	0	0	0
58e0efa81d18a950e05e88ae98f8a289	0	95	0	0	0	0	0	0	60	0	43	0	0	0	0	0	0	0	0	0	0	0	0	0	0	0	0	0	0	0	0	0	0	0	0	0	0	0	0	0	0	0	0	0	0	0	0	0	0
58e5bfce7224b0d1206a74c1b0f67ac1	0	0	0	0	0	0	0	0	155	0	0	0	0	0	0	0	0	0	0	0	0	0	0	0	0	0	0	0	0	0	0	0	0	0	0	0	0	0	0	0	0	0	0	0	0	0	0	0	0
58e84497fb52f011896d44e9d2dad2f1	0	0	0	0	0	0	0	0	0	0	0	0	0	0	229	0	0	0	0	0	0	0	0	0	0	0	0	0	0	0	0	0	0	0	0	0	0	0	0	0	0	0	0	0	0	0	0	0	0
58ed685affbf461cf28385ab30279fc0	0	0	0	0	0	0	0	0	0	0	0	0	0	0	0	0	0	0	0	0	0	0	0	0	0	0	0	0	0	0	0	0	0	0	0	0	0	0	0	0	0	0	0	9	0	0	0	0	0
58edd980df5404af297fef4188c6fe6c	90	0	0	0	0	0	0	0	0	0	0	0	0	0	0	0	0	0	0	0	0	0	0	0	0	0	0	0	0	0	0	0	0	0	0	0	0	0	0	0	0	0	0	0	0	0	0	0	0
592e2fa28f4ea06bb924884a3558a4d6	0	0	0	0	0	0	0	0	0	0	0	0	0	0	0	0	0	0	0	10	0	0	0	0	0	0	0	0	8	0	0	0	0	0	0	0	0	0	0	0	11	0	0	0	0	0	0	0	18
5932dfe4b06ac8e2f68dd20b65dbf9b2	0	0	0	0	0	0	0	0	0	0	0	0	0	0	0	0	0	7	0	0	0	0	0	0	21	0	0	0	0	0	0	0	0	0	0	0	0	0	0	0	0	0	0	0	0	0	0	0	0
593789dcdc0d20d9b96f2353a32b3a93	0	0	0	0	0	0	0	0	0	0	0	0	0	0	0	0	0	0	0	0	0	0	0	0	0	0	0	0	0	0	0	0	0	0	0	0	0	0	0	0	0	0	0	0	0	0	0	0	0
593be54f9598f7b2e24c7d0dfda6a9a1	0	0	0	0	0	0	0	0	0	0	0	0	0	0	0	0	0	0	0	0	0	0	0	0	0	0	0	0	0	0	0	0	0	0	0	0	0	0	0	0	0	8	0	0	0	0	0	0	0
593e7a98c2f91f72661da126f9c00870	0	0	0	0	0	0	0	51	0	0	0	0	0	0	0	0	0	0	0	0	0	0	0	0	0	0	0	0	0	0	0	0	0	0	0	0	0	0	0	0	0	0	0	0	0	0	0	0	0
597655f69bdb72d3bff247fc6a06bb7c	0	0	17	0	0	0	0	0	0	0	0	0	0	0	24	0	0	0	0	54	17	0	0	0	0	0	95	0	58	0	0	157	0	0	832	0	0	0	0	0	151	0	0	0	404	0	0	0	388
597c40fc3514f605beda142f65e389d7	0	0	0	0	0	0	0	0	0	0	0	0	0	0	0	0	0	0	0	0	0	0	0	0	0	0	0	0	0	0	0	0	0	0	17	0	0	0	0	0	0	0	0	0	0	0	0	0	0
597d7d474cacfe84cdd160e4611d5954	0	0	0	0	0	0	0	0	0	0	0	0	0	0	0	0	0	0	0	0	0	0	0	0	7	0	0	0	0	0	0	0	0	0	0	0	0	0	0	0	0	0	0	0	0	0	0	0	0
597f78a0194489a15a15cf66163ef42c	0	0	0	0	0	0	0	0	0	0	0	0	0	0	51	0	0	0	0	0	0	0	0	0	0	0	0	0	0	0	0	0	0	0	0	0	0	0	0	0	0	0	0	0	0	0	0	0	0
5980f8d0a1fd2052ac9c18cec2725499	0	0	0	0	0	0	0	0	0	0	0	0	0	0	0	17	0	0	0	0	0	0	0	0	0	0	0	0	0	0	0	0	0	0	0	0	0	0	0	0	0	0	0	0	0	0	0	0	0
59b1f3805fe431c655ae103d119ceb57	0	0	0	0	0	0	0	30	0	0	0	0	0	0	0	0	0	0	0	0	0	0	0	0	0	0	0	0	0	0	0	0	0	0	0	0	0	0	0	0	0	0	0	0	0	0	0	0	0
59c8c6dc1b821feb750ddebffc8fc108	0	0	0	0	0	0	0	0	0	0	0	0	0	0	0	0	0	0	0	0	0	0	0	0	0	0	0	0	0	0	0	0	0	0	0	0	0	0	0	0	0	0	0	0	0	0	0	0	0
59cc51e818c23d57c0ae5ece3fcc29c5	0	0	0	0	0	0	0	0	0	0	0	0	0	0	12	0	0	0	0	0	0	0	0	0	0	0	0	0	9	0	0	0	0	0	0	0	0	6	0	0	0	0	0	0	0	0	0	0	0
59d1a8f26b8eb30aee1912f638c287f4	11	0	0	0	0	0	524	0	96	0	81	0	2908	0	0	0	0	0	0	0	0	0	0	0	0	0	0	0	0	0	0	0	0	0	0	0	81	0	0	0	0	0	0	0	0	0	0	0	239
59ee63ac0c8ff0618539b8e7d006ebcc	0	0	0	0	0	0	0	0	0	0	0	0	0	0	0	0	0	36	0	136	0	75	0	0	0	0	29	0	0	0	0	0	30	74	81	0	0	0	0	0	0	0	0	0	0	0	0	0	80
5a0c6ecd6f232b6efc316dcdfcc67dd9	0	0	0	0	0	0	0	0	0	0	0	0	0	0	0	0	0	0	0	0	0	8	0	0	0	0	0	3	0	0	0	0	7	0	0	0	0	0	2	0	0	0	0	0	0	0	0	0	2
5a14b9bcc916a1e4d8099a800e87b6b0	0	0	0	0	0	0	0	0	0	0	0	0	0	0	0	0	0	0	0	0	0	0	0	0	0	0	0	0	0	0	0	0	0	0	0	0	0	0	0	0	0	4	0	0	0	0	0	0	0
5a3f5175d9984024b8fc8261a893fc14	0	0	0	0	0	0	0	0	0	110	0	0	0	0	0	0	0	0	0	0	0	0	0	0	0	0	0	0	0	0	0	0	0	0	0	0	0	0	0	0	0	0	0	0	0	0	0	0	0
5a4157a6e07540f0512a51c056b518a6	54	0	0	0	0	0	0	0	0	0	0	0	0	0	39	0	35	0	0	0	0	0	0	134	0	0	0	29	0	0	0	0	0	0	0	0	0	0	0	0	0	0	0	0	0	0	0	0	0
5a4413161e9598e6b427834e771a7288	0	0	0	0	0	0	0	0	0	0	0	0	0	0	0	0	0	0	0	0	0	0	0	0	0	0	0	0	0	0	0	0	0	0	0	0	0	0	0	0	0	0	0	0	0	0	0	0	0
5a4ade4f8adf264a67fe8501665ed5a2	0	0	0	0	0	0	0	0	0	0	0	0	0	0	0	0	0	0	36	0	0	0	0	0	0	0	0	0	0	0	0	0	0	0	0	0	0	0	0	0	0	0	0	0	0	0	0	0	0
5a5dc4ef7555940611da0164c76f6f66	0	0	0	0	0	0	0	0	0	0	0	0	0	0	0	0	0	0	0	0	0	0	0	0	0	0	0	0	0	0	0	0	0	0	0	0	0	0	0	0	0	0	0	0	0	0	0	0	0
5a76fbbbeb0ce9dd8d19b0477ec72ef6	0	0	0	0	0	0	0	0	0	0	0	0	0	0	0	0	0	0	0	0	0	0	0	0	0	3	0	0	0	0	0	0	0	0	0	0	0	0	0	0	0	0	0	0	0	0	0	0	0
5a79aec7d7cd79779efb1231410cfaa7	0	0	0	0	0	0	0	0	0	0	0	0	0	151	0	0	0	0	0	0	0	0	0	0	0	0	0	0	0	0	0	0	0	0	0	0	0	0	0	0	0	0	0	0	0	0	0	0	0
5a7dbdf26a23183cd00923ba7cf18c32	0	0	0	29	0	0	0	0	0	0	0	0	0	0	0	0	0	0	0	0	0	0	0	0	0	0	0	0	0	0	0	0	0	0	0	0	0	0	0	0	0	0	0	0	0	0	0	0	0
5ac728dddb224db4022d5d4007132502	0	0	0	19	0	0	0	0	0	0	0	0	0	0	0	0	0	0	0	0	0	0	0	0	0	0	0	0	152	0	0	0	0	0	0	15	0	0	0	0	347	0	0	0	0	6	56	0	67
5acea187b4fceab1682f439bfe1147cd	0	0	0	0	0	0	0	0	0	0	0	0	0	0	0	0	0	0	0	0	0	0	0	0	0	0	0	0	0	0	0	0	0	0	0	0	0	0	0	0	0	0	0	0	0	0	0	0	2
5b0b2ff124dcfc90993cb5dea17e0dc1	0	0	0	0	0	0	0	0	0	0	0	0	0	0	0	0	0	0	0	0	0	0	0	159	0	0	0	0	0	0	0	0	0	129	12	0	0	0	0	0	0	0	0	0	0	0	0	0	0
5b0ca1b75a841322c9175a3142963483	0	0	0	0	0	0	0	0	0	0	0	0	0	0	0	0	0	0	0	19	0	0	0	0	0	0	0	0	0	0	0	0	0	0	0	0	0	0	0	5	0	0	0	0	0	0	0	0	0
5b342ecac3b93d3f933bb007f3cc6bf2	0	0	0	0	0	0	0	0	0	0	0	0	0	0	0	0	0	0	0	0	0	0	0	0	0	0	0	0	0	0	0	8	0	0	0	0	0	9	0	0	0	0	0	0	0	0	0	0	0
5b3c200f3a7736a5fc7fe75807496949	0	0	0	0	0	0	0	0	0	0	0	0	0	0	0	0	0	0	0	0	0	0	0	0	0	0	0	0	0	0	0	0	0	0	0	0	0	0	0	0	0	0	0	0	0	0	0	0	0
5b65f961137b3d791a7d9178260df183	0	0	0	0	0	0	0	0	0	0	0	0	0	0	0	0	0	0	0	0	0	0	0	0	0	0	0	0	0	0	0	0	0	0	0	0	0	0	0	0	0	0	0	0	22	0	0	0	0
5b883cc667921abbcec0b77550674062	0	0	0	0	0	0	0	0	47	0	0	0	0	0	37	0	0	0	0	0	0	0	0	0	0	0	0	0	0	0	0	0	0	0	0	0	0	0	0	0	0	0	0	0	0	0	0	0	0
5b9484b55dd85922cb0773a52dc6ec3e	0	0	0	0	0	0	0	0	0	0	0	56	0	0	31	0	0	41	0	0	0	0	47	0	0	0	0	0	0	0	0	0	0	16	0	0	0	0	0	0	0	114	0	0	0	0	0	0	134
5badd099e7ac6eae046f9b3ca7245554	0	0	0	0	0	0	0	0	0	0	0	0	0	0	102	134	0	0	0	0	0	0	0	14	0	0	0	0	0	0	0	0	0	0	0	0	0	0	0	0	0	0	0	0	0	0	0	45	0
5baeaf0a4f80646e8785b36400caa34e	0	0	0	0	0	0	0	0	0	0	0	0	0	0	0	0	0	0	0	0	0	0	0	0	0	0	0	0	0	0	0	0	0	0	0	0	0	0	0	0	0	0	0	0	0	0	0	0	0
5bb49bbc44d93a299da253b24099904d	0	0	0	0	0	0	0	0	0	0	0	0	0	0	0	0	0	0	0	0	0	0	0	0	0	0	0	0	0	0	0	68	0	0	0	0	0	0	0	0	0	0	0	0	0	0	0	0	0
5bb587d59638d35d07f67b9ddd503188	0	0	0	0	0	0	0	0	0	0	0	0	0	0	0	0	0	0	0	0	0	0	0	0	0	33	0	0	0	0	0	0	0	0	0	0	0	0	0	0	0	0	0	0	0	0	0	0	0
5be1868691bde45689b57350a9dd087b	0	0	0	0	0	0	0	0	0	0	0	0	0	0	0	0	0	0	0	0	0	0	0	0	0	0	0	0	0	0	0	4	0	0	0	0	0	0	0	0	0	0	0	0	0	0	0	0	0
5bec438941bb80579a773c4ae7e35f51	0	0	0	0	0	0	0	0	0	0	0	0	0	0	0	0	0	0	0	0	0	19	0	0	0	14	0	0	0	0	0	0	0	0	0	0	0	0	0	0	0	0	0	0	0	0	0	0	0
5bef9a7bdd88ab271fd688fcfb2406ee	0	0	0	0	0	0	0	0	0	0	0	0	0	0	0	0	0	0	3	0	0	0	0	0	0	0	0	0	0	0	0	0	0	0	0	0	0	0	0	0	0	0	0	0	0	0	0	0	0
5c095b41fa77ff90ecb97a8eb54d0173	0	0	0	0	0	0	0	0	0	0	0	0	0	0	0	0	0	0	0	0	0	0	0	0	0	0	0	0	0	0	0	0	6	0	0	0	0	0	0	0	0	0	0	0	0	0	0	0	0
5c0d2751221a6eb952475faaa0a7e62c	0	0	0	0	85	0	0	27	56	50	0	0	0	73	65	0	0	0	0	7	0	0	50	0	75	0	517	0	45	44	0	0	0	0	0	0	0	0	0	0	61	0	0	0	29	32	0	0	0
5c417a7d1498805c959667a3e0ead915	0	0	0	0	0	0	0	0	0	0	0	0	0	0	0	0	0	0	0	0	0	0	0	0	0	0	0	0	0	0	0	0	0	0	0	0	0	0	0	0	0	4	0	0	0	0	0	0	0
5c4183bfd57aa4be008be034791580a7	0	0	0	0	0	0	0	0	0	0	0	0	0	0	0	0	0	0	0	0	0	0	0	0	10	0	0	0	0	0	0	0	0	0	0	0	0	0	0	0	0	0	0	0	0	0	0	0	0
5c4bfe5dbaf782ea6dc1be42fdc193b9	0	0	0	0	0	0	0	0	0	0	0	0	0	0	0	0	0	0	0	0	0	0	82	0	0	0	0	0	0	0	986	0	0	0	0	0	0	0	0	0	0	0	0	0	0	0	0	0	0
5c51d29acda2ae94ccae6666beee5299	0	0	0	0	0	0	0	0	0	0	0	0	0	0	0	0	0	33	0	0	0	0	0	0	0	0	0	0	0	0	0	0	0	0	0	0	0	0	0	0	0	0	0	0	0	0	0	0	0
5c54f6d49accc213fe32b1a623c0e69d	0	0	0	0	0	0	0	0	0	0	0	0	0	0	0	0	0	0	0	0	0	0	0	0	0	0	0	0	0	0	0	0	0	0	0	0	0	0	0	0	0	0	0	0	0	0	0	0	0
5c55480aba1e2003b4b7c757737cfbfb	0	0	0	0	0	0	0	0	0	0	0	0	0	6	0	0	11	0	0	0	0	0	0	0	0	0	0	0	0	0	3	0	0	0	0	0	0	0	0	0	0	0	0	0	6	0	8	0	0
5c81184241a02db0db2b26c572b588bc	0	0	0	0	0	0	0	0	0	0	0	0	0	0	0	0	7	0	0	0	0	0	0	0	0	0	0	0	0	0	0	0	16	0	0	0	0	0	0	0	0	0	0	0	0	0	0	3	0
5c857dd2378243c7047fcd5d2e219669	0	0	0	0	0	0	0	0	0	0	0	7	0	0	0	0	0	0	0	0	0	0	0	0	0	0	0	0	0	0	0	0	0	0	0	0	0	0	0	0	0	0	0	0	0	0	0	0	0
5c91ece95e8a6408c119ba4808c6b4e1	0	0	0	0	0	0	0	0	0	0	0	0	0	0	0	0	0	0	0	0	0	0	0	0	0	0	0	0	0	0	0	0	0	0	0	0	0	0	0	0	0	0	0	0	0	0	0	0	3
5c95533728fb7791a91ea127c683a3c8	0	0	0	0	0	0	0	0	0	0	0	0	0	0	0	0	0	0	0	37	0	0	0	0	0	0	0	0	0	0	0	0	0	0	0	0	0	0	0	0	0	0	0	0	0	0	0	0	0
5ca6c2fdd752a7463f7859a5cb93dc57	0	0	0	0	0	0	0	0	0	0	0	0	0	0	0	0	0	0	0	0	0	0	0	0	0	0	0	0	0	0	0	0	0	0	0	0	0	0	0	0	0	0	0	0	0	0	0	0	0
5cbdcd4b6b62c395e269498ae7699131	0	0	0	0	0	0	0	0	0	0	0	0	0	0	0	0	0	0	3	11	0	0	0	0	0	0	0	0	0	0	0	0	0	0	0	0	0	0	0	0	12	0	0	0	0	0	0	0	0
5cd8c9ed7dd7b2c0dac75b02e6380ee4	0	0	0	0	0	0	0	0	0	0	0	0	0	0	0	0	0	0	0	0	0	0	0	0	0	0	0	0	0	19	0	0	0	0	0	0	0	0	0	0	0	0	0	0	0	0	0	0	0
5ce55986c143abf04260a645143732b7	0	0	0	0	0	0	57	44	0	0	0	0	0	0	42	0	0	0	0	0	0	0	24	0	0	0	0	0	0	0	0	0	0	0	0	0	0	0	0	0	0	0	0	0	0	0	0	0	0
5cebe0cc59d85066021843d4c2d07908	0	0	0	0	0	0	0	0	0	99	53	0	63	0	0	0	0	511	20	114	19	0	0	14	42	0	132	0	0	0	0	310	0	0	0	0	0	123	0	43	0	0	0	0	0	53	0	0	49
5cfa18768ea7d9ab3086d413ab0a0cde	0	0	0	0	0	0	0	0	0	0	0	2	0	0	0	0	2	0	0	0	0	0	0	2	0	0	0	0	0	0	0	2	0	0	0	0	0	0	0	0	0	0	0	0	0	0	0	0	0
5d103fd5d2d28387c188eef4d74ac91b	0	0	0	0	0	0	0	0	0	0	0	0	0	0	0	80	0	0	0	0	0	0	0	0	0	0	0	0	0	0	0	0	43	0	0	0	0	0	0	0	0	0	0	0	0	0	0	0	0
5d1def8ebe125ffd3c51ea55d3e3f5b2	0	0	0	0	0	0	0	0	0	0	0	0	0	0	0	0	0	0	0	0	0	0	0	0	0	0	0	0	0	0	0	0	0	0	0	0	0	0	0	0	0	0	0	0	0	0	0	4	0
5d20e1736169e9c0818a0e19060a9bc4	0	0	0	0	0	0	0	0	0	0	0	0	0	0	0	0	0	0	0	0	0	0	0	0	0	0	0	0	0	0	0	0	0	0	0	0	0	0	0	0	0	0	0	0	0	0	0	0	0
5d4c6b1b7e4dd804fad0d3d40b110951	0	0	0	0	0	0	0	0	0	0	0	0	0	0	0	0	0	0	0	0	0	0	0	0	18	0	0	0	0	0	0	0	0	0	0	0	0	0	0	21	0	0	0	0	0	13	0	0	0
5da0f2fb76275c193b478bfcdc45da64	71	0	0	0	0	0	0	0	0	0	0	0	0	0	0	0	0	0	0	0	0	0	0	0	0	0	0	0	0	0	0	33	527	0	54	0	0	0	0	0	0	0	0	0	0	0	0	0	0
5daca7dcbb2e55a727269b4b44985348	0	0	0	0	0	0	0	0	0	0	0	0	0	0	0	0	0	0	0	0	0	0	0	0	0	0	0	0	0	0	0	0	0	0	0	0	0	0	40	0	0	0	0	0	0	0	0	0	0
5dad388d4b35bc183af84803a32f1bd5	0	0	0	0	0	0	0	0	0	0	0	0	0	0	0	0	0	0	0	0	0	0	0	0	0	0	0	0	0	0	0	0	0	0	2	0	0	0	0	0	0	0	0	0	0	0	0	0	0
5db7b673514863121b48b4b3f9592bcf	0	0	0	0	0	0	0	0	0	0	0	0	0	0	0	0	0	0	0	0	0	0	140	0	0	0	0	0	0	0	0	0	0	0	0	0	0	0	0	0	0	0	0	49	0	0	0	0	0
5de377e1407560c3557a2fd0f7f0bec8	0	0	0	0	0	0	0	0	0	0	0	0	0	0	0	0	0	0	0	0	0	0	0	0	0	0	0	0	0	0	0	0	0	0	0	0	0	0	0	0	0	0	0	0	0	0	0	0	0
5dee53c26b7d0c8c8ec7673e009e6cd2	0	0	0	0	0	0	32	0	0	0	0	0	0	0	0	0	0	0	0	0	0	0	20	0	0	0	0	0	0	0	0	0	0	0	0	0	22	0	0	0	0	0	0	0	0	0	0	0	0
5df4ac5bfe3260f8ec97a5d8d367e8d3	0	0	0	0	0	0	0	0	0	0	0	0	0	0	0	0	0	0	0	0	0	0	0	0	10	0	0	0	0	0	0	0	0	0	0	0	0	0	0	0	0	0	0	0	0	0	0	0	0
5dfb0408c0205b5a05a9e8828ee8b9e3	0	0	0	0	22	0	0	0	0	0	0	25	0	0	0	0	0	0	0	0	0	40	0	11	6	0	0	0	0	0	0	0	0	0	0	0	0	0	0	0	0	0	0	0	0	0	0	0	0
5e0275eddcb8eba2069ad2de8ebcb884	0	0	0	0	0	0	0	0	0	0	0	0	0	0	0	0	0	0	0	0	0	0	0	0	84	0	0	0	0	0	0	0	0	0	0	0	0	0	0	0	0	0	0	0	0	0	0	0	0
5e11e9d37953a5cbad000dae1b90b525	0	0	0	0	0	0	0	0	0	29	0	0	0	0	0	0	0	0	0	0	0	0	0	0	0	0	0	0	0	0	0	0	0	0	0	0	0	0	0	0	0	0	0	0	0	0	0	0	0
5e1d8274162b1c1809c81dab82d4944b	0	0	0	0	0	0	0	0	0	0	0	0	0	0	0	0	0	0	0	0	0	0	0	0	0	2	0	0	0	0	0	0	0	0	0	0	0	0	0	0	0	0	0	0	0	0	0	0	0
5e1e1938ad3ed9b96da6a3810a578025	0	0	0	0	0	0	0	0	0	0	0	0	0	0	0	0	0	0	0	0	0	0	0	0	0	0	0	0	0	0	0	0	0	0	0	0	0	0	0	0	0	0	0	0	0	0	0	0	0
5e416d2a4544e8999eb2daaf85f9cece	0	0	0	0	0	0	0	0	0	0	0	0	0	0	0	0	0	0	0	0	0	0	0	0	0	0	0	0	0	0	0	0	0	0	0	0	0	0	0	0	0	0	0	0	0	0	0	0	0
5e49eb160fd99131cdc453e3416a29b4	0	0	0	0	0	0	0	0	0	0	0	0	0	0	0	0	0	0	0	0	0	0	0	0	0	0	0	0	0	0	0	0	0	0	0	0	0	0	0	0	0	0	0	0	0	0	0	5	0
5e5146c0a8788acfe32250844e8db2f9	0	125	0	315	0	0	0	580	160	48	136	135	0	61	154	0	183	209	146	20	32	0	33	0	376	287	276	0	273	80	1407	103	0	0	218	23	867	0	275	31	518	232	0	0	470	0	21	71	618
5e570d2a4df1bf7ae518c4a811a598ec	0	0	131	240	0	0	0	0	124	0	0	248	65	137	659	0	116	0	0	0	0	114	541	0	0	89	0	131	89	72	0	305	0	350	0	0	68	0	0	549	196	0	218	0	102	21	0	56	0
5e5b98e847c763ffde6e842bcf1467f9	0	0	0	0	0	0	0	0	0	0	0	0	0	0	0	0	0	0	0	0	0	0	0	0	0	0	0	0	0	0	0	0	0	0	0	0	0	0	0	0	0	0	0	0	0	0	0	0	0
5e6b030ddacca5176d4478656ed6c4dc	0	0	0	0	0	0	0	0	0	0	0	0	0	0	0	0	0	0	0	0	0	0	0	0	0	0	0	0	0	0	0	0	0	0	0	0	0	0	0	0	0	0	0	0	17	0	0	0	0
5e7479a0c8cb26107502600a849dbc51	0	0	31	0	0	0	0	27	0	0	0	0	0	0	0	0	0	0	0	0	0	0	0	0	0	0	0	0	0	0	0	0	0	0	0	0	0	0	0	0	0	0	0	0	0	0	0	0	0
5e9ed0fa796c2db79b69bfcf8be2f5a7	0	4	0	0	0	0	0	0	0	0	0	0	0	0	0	0	0	0	0	0	0	0	0	0	0	0	0	0	0	0	0	10	0	0	0	0	0	0	0	0	15	0	0	0	0	6	0	0	0
5ea6ac598ac4a08224533f45d0bb6ace	0	0	0	0	0	6	0	0	0	0	0	0	0	0	0	0	0	0	0	0	0	0	0	0	0	0	0	0	0	0	0	0	0	0	0	0	0	0	0	0	0	0	0	0	0	0	0	0	0
5eb4168c1cfe04c792a36bdea2753f82	0	0	0	0	0	0	0	0	0	0	0	0	0	0	0	0	0	0	0	0	0	0	0	0	2	0	0	0	0	0	0	0	0	0	0	0	0	0	0	0	0	0	0	0	0	0	0	0	0
5eb5f5a672473d4fe91732cd391dbf66	0	0	0	0	19	0	0	0	0	0	0	0	0	0	0	0	0	0	0	0	0	0	0	0	0	0	0	0	0	0	0	0	0	0	0	0	0	0	0	0	0	0	0	0	0	0	0	0	0
5eb629e59652b6ec0a4761e73f4fc3a8	0	0	0	0	16	0	0	0	0	0	0	0	0	0	0	0	0	0	0	0	0	0	0	44	0	0	28	0	0	0	0	0	0	0	0	0	0	0	0	0	0	0	0	0	0	0	0	0	0
5ec21b7bc08344a34e34631a93fdea95	0	0	0	0	0	0	0	0	0	0	0	0	0	0	0	0	5	0	0	0	0	0	0	0	0	0	0	0	0	0	0	0	0	0	0	0	0	0	0	0	0	0	0	0	0	0	0	0	0
5ecbc105f1c5b25ac3175852ff152fd9	0	0	0	0	0	0	0	0	0	0	0	0	0	0	0	0	0	0	2	0	0	0	0	0	0	0	0	0	0	0	0	0	0	0	0	0	0	0	0	0	0	0	0	0	0	0	0	0	0
5ed25ded0f4015105bbac0945f747f9f	0	0	0	0	0	0	0	0	0	0	0	0	0	0	0	0	0	0	0	0	0	0	0	0	0	0	0	0	0	0	0	0	0	0	0	0	0	0	0	0	0	0	0	0	0	0	0	0	0
5ef1f168b0c6dee1b051fc0677fd4efa	0	29	0	5	44	0	0	65	0	26	40	116	0	46	45	16	10	12	0	0	0	48	65	36	58	19	0	0	0	36	32	0	0	0	18	0	12	5	4	13	41	10	0	8	33	0	0	44	23
5efdea0def412fc4424a593257773581	0	0	0	0	0	0	0	0	0	0	0	0	0	0	0	0	0	0	0	0	0	0	0	0	0	0	0	0	0	0	0	0	0	0	0	0	0	0	0	0	0	0	10	0	0	0	0	61	0
5eff7ef7ad68f1f36e072816415ca439	146	22	0	29	0	52	0	0	0	0	12	0	0	0	0	0	95	10	34	0	0	0	0	41	0	13	0	14	0	0	92	0	147	0	133	94	0	15	0	0	0	0	0	25	0	0	86	0	0
5f039815285a3de8863e5640ce7678e6	0	0	0	0	0	0	0	0	0	0	0	0	0	0	0	0	0	0	0	0	0	0	0	0	0	0	0	0	0	0	0	0	12	0	0	0	0	0	0	0	0	0	0	0	0	0	0	0	0
5f1dc66b0aa7471693900b70508cb403	0	0	0	0	0	0	0	0	0	0	0	0	0	0	0	0	0	0	0	0	0	0	0	0	0	0	0	24	0	0	19	0	0	0	0	0	0	0	0	0	0	0	0	0	0	0	0	0	0
5f24e81bc0bec57e19a3b03e2c960b64	0	0	0	0	0	0	0	0	0	0	0	0	0	0	0	0	0	0	0	0	0	0	0	0	0	0	0	0	0	0	17	0	0	0	0	0	0	0	0	0	0	0	0	0	0	0	0	0	0
5f27a8a59ccc0d12fcd7304806d6d2da	0	0	0	0	0	0	0	0	0	0	0	0	0	0	0	0	0	0	0	0	0	0	0	0	0	0	0	0	0	0	0	0	0	0	0	0	0	0	0	0	0	0	0	0	0	0	0	0	0
5f36e2ff4839e703659b31b9dbae97ae	0	0	0	0	0	0	0	0	0	0	0	0	0	36	0	0	0	0	0	0	0	0	0	0	0	0	0	0	0	0	0	0	0	0	0	0	0	0	0	0	0	0	0	0	0	0	0	0	0
5f48d5e9f6cd4f2e49a0b2f22b86c468	0	0	0	0	0	0	0	0	0	0	0	0	11	0	0	0	0	0	0	0	0	0	0	0	0	0	0	0	0	0	0	0	0	0	0	0	0	0	0	0	0	0	0	0	0	0	0	0	0
5f4de965f32f189eeddfbe0fa4cab32c	0	0	0	0	0	0	0	0	0	0	0	0	0	0	0	0	0	8	0	0	0	0	0	0	0	0	0	0	0	0	0	0	0	0	0	0	0	0	0	0	0	0	0	0	0	0	0	0	0
5f54a8f04053636a6cef5146119ee343	0	0	0	0	0	0	0	0	0	0	0	0	0	0	0	0	0	0	0	0	0	0	0	0	0	0	0	0	0	0	0	0	0	0	0	0	0	0	0	5	0	0	0	0	0	0	0	0	0
5f6d690fa9ca41cfcf043db48ca91d29	0	0	0	0	0	0	0	0	0	0	0	0	0	0	0	0	0	0	0	0	0	0	0	99	0	22	0	0	0	0	0	0	0	0	0	0	0	0	0	0	0	0	0	0	0	0	0	0	0
5f7cb41dddd46a19592ef99a57dde48a	0	0	0	0	0	0	0	0	0	0	0	0	0	0	0	0	0	0	0	0	0	0	0	0	0	0	0	0	0	0	0	0	0	0	0	0	0	0	0	0	0	0	0	0	0	0	0	0	0
5f8211cddd2b1092bb3d10088cc8d6e9	0	0	0	0	0	0	0	0	0	0	0	0	0	0	0	0	0	0	0	0	0	37	0	0	0	0	0	0	0	0	0	0	0	0	0	0	0	0	0	0	0	0	0	0	0	0	0	0	0
5f877f21abd8b5e9de7cad1b5e0de4de	0	0	0	0	0	0	0	0	0	0	0	0	0	0	0	0	0	0	0	0	0	0	0	0	0	0	0	0	0	0	0	0	0	0	0	147	0	0	0	0	0	0	0	0	0	0	0	0	0
5f90468fb97c476797277796f79a9870	0	0	0	0	0	0	0	0	0	0	0	0	0	0	0	0	0	0	0	0	0	0	0	0	0	0	0	0	0	0	0	0	3	0	0	0	0	0	0	0	0	0	0	0	0	0	0	0	0
5fa434c64e0c14c6a25386954452b2e8	0	0	0	0	0	0	33	0	0	0	0	0	0	0	0	0	0	53	0	0	0	0	0	0	0	0	0	0	0	0	0	0	0	0	0	0	0	0	0	20	0	0	0	0	0	0	0	0	0
5fb9d3f36d37cf5f32683de62f702ffc	0	0	0	0	0	0	0	0	0	0	0	0	0	0	0	0	0	0	0	0	0	0	0	0	0	0	0	0	0	0	0	0	0	0	0	0	0	0	0	0	6	0	0	0	0	0	0	0	0
5fca664d0da99482382ec344d11cd54b	0	0	0	0	0	0	0	0	0	0	0	0	0	0	0	0	0	26	0	0	0	0	0	0	0	0	0	0	0	0	0	0	0	0	0	0	0	0	0	0	0	0	0	0	0	0	0	0	0
5fd25f9ed6839091ae5d8ddf4331dd9d	0	0	0	0	0	0	0	0	0	0	0	0	0	0	0	0	0	0	0	0	0	0	0	0	0	0	0	0	0	0	0	0	0	0	0	0	0	0	0	0	0	0	0	0	0	0	0	0	0
5fd5b0ae9dcfce2fbeb49b03cb9a0eba	0	0	0	0	0	0	0	0	0	0	0	0	0	0	0	0	0	0	0	0	0	0	0	3	0	0	0	0	0	0	0	0	0	0	0	0	0	0	0	0	0	0	0	0	0	0	0	0	0
5fd82c3d2b63b19c06b2849dbbe50c12	0	0	0	0	0	0	0	0	0	0	0	0	0	0	0	0	0	0	0	0	0	0	0	0	0	0	0	0	0	0	0	0	0	0	0	0	0	0	16	0	0	0	0	0	0	0	0	0	0
5fdb73e93cd16ee1b7831c508a747bb9	0	0	0	0	0	0	0	0	0	0	0	0	0	0	0	0	0	0	0	0	0	0	0	0	9	0	0	0	0	0	0	0	0	0	0	0	0	0	0	0	0	0	0	0	0	0	0	0	0
5fecbd40d1998821f6661d91ee049092	0	0	0	0	0	0	0	0	0	0	0	0	0	0	0	0	0	0	0	0	0	0	0	0	0	0	0	0	0	0	0	0	0	0	0	0	0	0	0	0	0	0	0	0	0	0	0	5	0
5ff42d640b18fc8fb4d242de6bda5539	0	0	0	0	0	0	0	0	0	0	0	0	0	0	0	0	0	0	0	0	0	0	0	0	0	3	0	0	0	0	0	0	0	0	0	0	0	0	0	0	0	0	0	0	0	0	0	0	0
601a2e1e782e92cdd531a3d4cee7c865	0	0	0	0	0	0	0	0	0	0	0	0	0	0	0	0	0	0	0	0	0	0	0	0	66	0	0	0	0	0	0	0	0	0	0	0	0	0	0	0	0	0	0	0	0	0	0	0	0
601b410a600823d8c4da0e8d8a10470d	0	169	53	0	0	0	226	0	0	76	343	350	0	251	243	0	0	0	51	0	0	0	97	0	76	0	35	0	162	0	7	33	0	126	0	0	111	0	0	0	342	166	0	0	0	0	0	126	442
602101c9217fefe65cf75e8472a36583	0	0	0	0	0	0	0	0	0	0	0	0	0	0	0	0	0	0	0	0	0	0	0	0	0	0	0	0	0	0	0	38	0	0	0	0	0	0	0	0	0	0	0	0	0	0	0	0	0
603645fa6bce67c6845f290c4dbc3a99	0	44	0	0	0	0	0	0	0	0	0	0	0	0	0	0	0	0	0	0	0	0	0	0	0	0	0	0	0	0	0	0	0	0	0	0	0	0	0	0	0	0	0	0	0	0	0	0	0
6051d0afcc8f1b65f492529c8750a77c	0	0	0	0	0	0	0	0	0	0	0	0	0	0	0	0	0	0	0	0	0	0	0	0	0	6	0	0	0	0	0	0	0	0	0	0	0	0	0	0	0	0	0	0	0	0	0	0	0
6052c50c5a6366cbb494b11430dd5169	0	0	0	0	0	0	0	0	0	0	0	0	0	0	0	0	0	0	2	0	0	0	0	0	0	0	0	0	0	0	0	0	0	0	0	0	0	0	0	0	0	0	0	0	0	0	0	3	0
605822f75a4972bf9888afb00aba5895	0	0	0	0	0	0	0	0	6	0	0	14	0	0	0	0	0	0	0	0	0	0	0	0	0	0	0	0	0	0	0	0	0	0	0	0	0	0	0	0	0	0	0	0	0	0	0	5	0
60701af3e5d99fadc0e1ee3721be7b53	0	0	0	0	0	0	0	0	0	0	0	0	0	0	0	0	0	0	0	0	0	0	0	0	53	0	0	0	0	0	0	0	0	0	0	0	0	0	0	0	0	0	0	0	0	0	0	0	0
607330ee2aafda856947de8680c0afa1	0	0	0	0	0	0	0	0	0	0	0	0	0	0	0	0	0	0	0	0	0	0	0	0	9	0	0	0	0	0	0	0	0	0	0	0	0	0	0	0	0	0	0	0	0	0	0	0	0
6075a962b9adf1c1174d74109577464e	0	0	2	0	0	0	0	0	0	0	0	0	0	0	0	0	0	0	0	0	0	0	0	0	0	0	0	0	0	0	0	0	0	0	0	0	0	0	0	0	0	0	0	0	0	0	0	0	0
60a659663509f82d8be9f11826caaab8	0	0	0	0	0	0	0	0	0	0	0	0	0	0	0	0	0	0	0	0	0	0	0	0	0	0	0	0	0	0	0	0	0	0	0	0	0	0	0	0	5	0	0	0	0	0	0	0	0
60b1ea84753fc33adfdf64622824e258	0	0	0	0	0	0	0	71	0	0	0	0	0	0	0	0	0	0	0	0	0	0	0	0	0	0	0	0	0	0	0	0	0	0	0	0	0	0	0	0	0	0	0	0	0	0	0	0	0
60f125da32572734bc157932e502f58a	0	0	0	0	0	0	0	0	0	0	0	18	0	0	9	0	0	0	0	0	0	0	0	0	0	0	0	0	0	0	0	0	0	0	0	0	0	0	0	0	0	0	0	0	0	0	0	0	0
60f645463e6360f93d5b3129387de27f	0	0	0	0	0	0	0	0	0	0	0	0	0	0	0	0	0	0	0	0	0	0	0	0	2	0	2	0	0	0	0	0	0	0	0	0	0	0	0	0	0	0	0	0	0	0	0	0	0
6109115826b276d67c7686aa7500ac6e	0	0	0	0	0	19	0	0	0	0	0	0	0	0	0	0	16	0	0	0	0	0	0	0	0	0	0	0	0	0	7	0	0	0	0	0	0	0	0	0	0	0	0	0	0	0	0	0	0
61173feee84c7717a3b4ab696d1848b9	0	0	0	0	0	0	0	0	0	0	0	0	0	0	0	0	0	6	0	0	0	0	0	0	0	0	0	0	0	0	0	0	0	0	0	0	0	0	0	0	2	0	0	0	0	0	0	0	0
611a128583e1ea45b70ecca1eee811e7	0	0	0	0	0	0	0	0	0	0	0	0	0	0	0	0	0	0	0	0	0	0	0	0	0	0	0	0	0	0	0	0	0	0	0	0	0	0	0	0	0	0	0	0	0	0	0	0	0
61373cb5ce88c454be5d1df7031d3d0a	0	0	0	0	0	0	0	0	0	0	0	0	0	0	0	0	0	0	0	0	0	0	0	0	0	0	0	0	0	0	0	0	0	0	0	0	0	0	0	0	0	0	0	0	4	0	0	0	0
61393dc07d36758ff59a7211fee05441	46	0	0	0	0	0	0	0	0	0	0	0	0	0	0	0	0	0	0	0	0	0	0	0	0	0	0	0	0	0	0	0	0	0	0	0	0	0	0	0	0	0	0	0	0	0	0	0	0
613d82ded98899ca8e093b47fe7cf293	0	0	0	0	0	0	0	0	0	0	0	0	0	0	0	0	0	0	0	0	0	0	0	0	0	0	5	0	0	0	0	0	0	0	0	0	0	0	0	0	0	0	0	0	0	0	0	0	0
615a43eac1d003378d0485e3e8273989	0	0	0	0	0	0	0	0	0	0	0	0	0	0	0	0	0	0	0	0	0	0	0	0	0	0	0	0	0	0	0	0	0	0	0	0	0	0	0	0	0	0	0	0	135	0	0	0	0
615a5dc214cedeecb2bce8b548299fb9	0	0	0	0	0	0	0	0	0	0	86	0	0	0	0	0	0	0	0	0	0	0	0	0	0	0	0	0	0	0	0	0	0	0	0	0	0	0	0	0	0	0	0	0	0	0	0	0	0
615adbfad406dceff96d85910e5616cc	0	0	0	0	0	0	0	0	0	0	0	0	0	0	0	0	0	0	0	0	0	0	0	0	0	0	0	0	0	0	0	0	0	0	0	0	0	0	0	0	0	0	0	0	0	0	53	0	0
615cee1be8d401ccc5af04f17bf37a38	0	0	0	0	0	0	0	0	0	0	0	0	0	128	0	0	0	0	0	17	0	0	0	0	0	0	0	0	0	0	0	0	0	0	0	0	0	0	0	0	0	0	0	0	0	0	0	0	0
615cf9acfafa898d9267cae3e37ff20f	0	0	0	0	0	0	0	0	0	0	0	0	0	0	0	0	0	0	0	0	0	0	0	3	0	0	0	0	0	0	0	0	0	0	0	0	0	0	0	0	0	0	0	0	0	0	0	0	0
616801b79b819d7b0c416b68361fd490	0	0	0	0	0	0	0	0	0	0	0	0	0	0	0	0	0	0	0	0	0	0	0	0	0	0	0	0	0	0	0	8	0	0	0	0	0	0	0	0	0	0	0	0	0	0	0	0	0
6171f010e8680fad929c948ab2d19470	10	0	0	0	0	0	0	0	0	0	0	0	0	0	0	0	0	0	0	0	0	0	0	0	0	0	0	0	0	0	0	0	0	0	0	0	0	0	0	0	0	0	0	0	0	0	0	0	0
617d382081f48a61aae092bffeddb2e2	0	0	0	0	6	0	0	0	0	47	0	0	0	47	0	0	0	0	15	0	0	22	0	55	0	26	81	0	0	2	5	0	0	332	36	0	0	7	0	0	0	5	0	0	142	16	0	0	11
6194846e93102f12b234dc9fe9ad93b3	0	0	0	0	0	0	0	0	0	0	0	0	0	0	0	0	0	0	0	0	0	0	0	0	0	0	0	0	0	0	0	0	0	0	0	0	0	0	0	0	0	0	0	0	0	0	0	0	0
6195b0496a5de7f89e8d220cfe1b73c5	0	0	0	0	0	0	0	0	0	0	0	0	0	0	0	0	0	5	0	0	0	0	0	0	0	0	0	0	0	0	0	0	0	0	0	0	0	0	0	0	0	0	0	0	0	0	0	0	0
619fce7b8e6d2b621827587e957eaf58	0	0	0	0	0	0	0	0	0	0	0	0	0	0	0	1222	0	0	0	0	0	0	0	0	0	0	0	0	0	0	0	0	0	0	0	0	0	0	0	0	0	0	0	0	0	0	0	0	0
61a7a3e3c033ecbedc6cf287cbc2a4c6	0	0	0	0	296	0	0	0	0	0	0	0	0	0	0	0	0	0	0	0	0	0	0	0	61	71	0	0	0	0	0	0	0	0	0	0	0	0	0	0	0	49	0	0	115	0	0	0	0
61b1be49f8c48ee785ff5f959aa4a60a	0	0	0	0	0	0	0	0	0	87	0	0	0	0	0	0	0	0	0	0	0	0	0	0	0	0	0	0	0	0	0	0	0	0	0	0	0	0	0	0	0	0	0	0	0	0	0	0	0
61b4b09b6408e2be86b9a314c643a769	0	0	0	0	0	0	0	0	26	0	0	0	0	0	0	0	0	0	0	0	0	0	0	13	0	0	5	0	0	0	0	0	0	0	0	0	0	0	0	0	0	0	0	0	0	0	0	0	0
61bb83ae6d037a5f4febabba33eeea3b	0	0	0	0	0	0	0	0	0	0	0	0	0	0	0	0	0	0	0	0	0	0	0	0	0	0	0	0	0	0	0	0	0	0	0	0	0	0	0	0	0	0	0	0	0	0	0	0	0
61e79f555a85a7c3b76202d5da8fc012	0	0	0	0	0	0	0	0	0	0	0	0	0	0	0	0	19	0	0	0	0	0	0	0	0	0	0	0	0	0	0	0	0	0	8	0	0	0	0	0	0	0	0	0	0	0	0	0	0
61ec90fe1ef77376cf873ca052003c52	0	0	0	0	0	0	0	0	0	0	0	0	0	0	0	0	0	0	0	0	0	0	0	0	0	0	0	0	0	0	0	0	0	0	0	0	0	0	0	0	0	0	0	0	64	0	0	0	0
61ef84d77e6f546ffb74a98400cc1037	0	0	0	0	0	68	101	0	0	0	0	0	0	0	0	0	0	0	0	0	0	21	0	0	0	0	0	0	0	0	9	0	952	0	0	147	115	0	6	0	0	15	0	33	0	0	0	0	0
620d862015738ee8a71c53974462e77c	0	0	0	3	0	0	0	0	0	0	0	0	0	0	0	117	0	0	0	0	0	0	0	0	0	0	0	0	0	0	0	16	6	0	0	0	5	0	0	0	0	0	0	0	0	0	0	0	0
6215f4998a9d3e8c149dda93b95309fa	0	0	122	0	0	0	0	0	0	0	0	0	0	0	0	0	0	0	0	0	0	0	0	208	0	0	32	0	0	0	0	341	0	0	0	0	0	0	0	0	0	0	0	0	0	0	0	0	0
6220b320623e40796ba577c71629c4d5	0	0	0	0	0	0	0	0	0	0	0	0	0	0	0	0	0	0	0	0	0	0	0	0	0	0	0	0	0	0	0	0	0	0	0	0	0	0	0	0	0	35	0	0	0	0	0	0	0
62258f548de7e2f2994613e15e126e8d	0	0	0	0	0	0	0	0	0	0	0	0	0	0	0	0	0	0	0	0	0	0	0	0	0	0	0	0	0	0	0	0	0	0	0	0	0	0	0	0	0	0	0	0	0	0	0	0	0
623d2c37b18d5c4f3341a18b5f68a6de	0	0	0	0	0	0	0	0	0	0	0	0	0	0	0	0	0	10	0	0	0	0	0	0	0	0	0	0	0	0	0	0	0	0	0	0	0	0	0	0	0	0	0	0	0	0	0	0	0
624ee066b9d4db65901bfd29af2dac36	0	0	0	0	0	0	0	0	0	0	0	0	0	0	0	0	0	0	0	0	0	0	0	0	0	0	0	15	0	0	0	0	0	0	0	0	0	0	0	0	0	0	0	0	0	0	0	0	0
6267911d39a3ede09a4879e95dc32ef0	0	0	0	0	12	0	0	0	0	0	0	0	0	0	0	0	0	0	0	0	0	0	0	0	0	0	0	0	0	0	0	0	0	0	0	0	0	0	0	0	0	0	0	0	0	0	0	0	0
626bbfa075cae364094ddb906e6def37	0	0	0	0	0	0	0	0	0	0	0	0	0	0	0	0	8	0	0	0	0	0	0	0	0	0	0	0	0	0	0	0	0	0	0	0	0	0	0	0	0	0	0	0	0	0	0	0	0
62706ada5f757b532dbb90751e753c05	0	0	0	0	0	0	0	0	0	0	0	0	0	0	0	1588	17	0	0	0	0	72	0	0	0	0	0	0	0	0	0	6	8	58	0	72	106	66	0	0	0	17	0	8	0	0	0	0	0
627d63653f73f3ae5a00456e383ee228	0	0	0	0	0	85	0	0	0	0	0	0	0	0	0	0	0	0	0	0	0	0	0	0	162	0	0	0	0	0	0	0	0	0	0	0	0	0	0	0	0	0	0	0	0	0	0	0	0
62a79a01a72cf9dcacefbfee656e15ac	0	0	0	0	0	0	0	0	0	0	0	42	0	0	0	0	0	0	0	0	0	0	0	0	0	0	0	0	0	0	0	0	0	0	0	0	0	39	0	0	0	0	0	0	0	0	0	0	0
62b76963e8f620ac6cad5cbc42f97c9f	0	0	0	0	0	0	0	0	0	0	0	0	0	0	0	0	17	14	16	0	0	0	0	0	7	0	16	0	0	0	0	0	10	0	0	0	0	0	0	0	0	0	0	5	5	0	0	0	0
62ba073f7d6818c9d6eac165714536d4	0	0	0	0	0	0	0	0	0	0	0	0	0	0	0	0	0	0	0	0	0	0	0	0	0	0	0	0	0	0	0	0	0	2	0	0	0	0	0	0	0	0	0	0	0	0	0	0	0
62c7377033a2eaf36efe7051a86a2910	0	0	0	0	0	0	0	0	0	0	0	0	0	0	0	0	0	0	0	0	0	0	0	0	12	0	0	0	0	0	0	0	0	0	0	0	0	0	0	0	0	0	0	0	0	0	0	0	0
62cab2fa8ab59fd8f47373fa30607b53	0	0	0	0	0	0	6	0	0	0	0	0	0	0	0	0	0	0	0	0	0	0	0	0	0	0	0	0	0	0	0	0	0	0	0	0	0	0	0	0	0	0	0	0	0	0	0	0	0
62d246e48a780030be364f2c6ea494e3	0	0	0	0	0	0	0	0	0	0	0	0	0	0	0	0	3	0	0	0	0	0	0	0	0	0	0	0	0	0	0	0	0	0	0	0	0	0	0	0	0	0	0	0	0	0	0	0	0
62d36230f8f28a718085448d03dd7de3	0	0	0	0	0	0	0	0	18	19	11	28	0	0	0	0	5	0	0	0	0	0	0	0	0	0	0	0	0	0	0	0	0	0	0	0	0	0	0	0	5	16	0	0	0	0	0	0	22
62d4372283fd08f468e226ba8ea435a5	0	0	0	0	0	0	0	0	0	0	0	0	0	0	0	0	0	0	0	0	0	0	3	0	0	0	0	0	0	0	0	0	0	0	0	0	0	0	0	0	0	0	0	0	0	0	0	0	0
62ec79ba2217635cdcb189acce7abfb4	0	0	0	0	0	0	0	0	0	0	0	0	0	0	0	0	0	0	0	0	0	0	0	0	0	0	0	0	0	0	0	0	0	0	0	0	0	0	0	0	0	0	0	0	0	0	2	0	0
62ed4271fe21fa6b0dca88794a40fa0c	0	0	0	0	0	0	0	0	0	0	0	0	0	0	0	0	0	0	0	0	0	0	0	0	0	0	0	0	0	0	0	0	0	0	0	0	0	0	0	0	0	0	0	0	20	0	0	0	0
630ef6dc3d1cbbe46d4f5cfc13e8542d	0	0	0	0	0	0	0	0	0	0	0	0	40	0	0	0	0	0	0	0	0	0	0	0	0	0	0	0	0	0	0	0	0	0	0	0	0	0	0	0	0	0	0	0	0	0	0	0	0
6317c167b81b1cdde93764005bd37736	0	0	0	0	0	0	0	0	0	0	0	0	0	0	0	0	0	0	0	0	0	0	0	0	0	0	0	0	0	0	0	0	0	0	0	0	24	0	0	0	0	0	0	0	0	0	0	0	0
6322a54cbd10ca68bca5b7d3c3c20255	0	0	0	0	0	0	0	0	0	0	0	0	0	0	0	0	0	0	0	0	0	0	0	61	0	0	0	0	0	0	0	0	0	0	0	0	0	0	0	0	0	0	0	0	0	0	0	0	0
6327b392badcbd5647396286ddc0a344	0	0	0	0	0	0	0	0	0	0	0	0	0	0	0	0	0	0	0	0	0	0	0	0	0	0	0	0	0	0	0	0	0	0	0	0	0	0	0	0	0	0	0	0	0	23	0	0	0
632f0324b5050cfee11d3b57d3f577fc	0	0	0	0	0	0	0	0	0	0	0	0	0	0	0	2	0	0	0	0	0	0	0	0	0	0	0	0	0	0	0	0	0	0	0	0	0	0	0	0	0	0	0	0	0	0	0	0	0
6343407670043ce1ed8213fb788b23f1	0	0	0	0	0	0	0	156	0	0	0	0	0	0	0	0	0	0	0	0	0	0	90	0	0	0	0	0	0	0	0	0	0	0	0	0	0	0	0	0	0	0	0	0	0	0	0	0	0
6343c1c38f780ddf28327f98c20ee5a5	0	0	0	0	0	0	0	0	0	0	0	0	0	0	0	0	0	0	0	0	0	0	0	3	0	0	0	0	0	0	0	0	0	0	0	0	0	0	0	0	0	0	0	0	0	0	0	0	0
6360c574f4d787a1360e1de1104c5123	933	1146	0	572	931	0	427	182	309	601	1059	831	409	1530	357	322	325	119	139	0	107	637	2421	1018	4137	363	0	676	113	81	0	307	3902	1309	520	15	314	178	241	230	276	66	39	0	211	374	438	2645	92
636e8c276c50996403512faba33798e9	0	0	0	0	0	0	0	0	0	0	0	0	0	0	0	0	0	0	0	0	0	0	0	0	0	0	0	0	0	0	0	0	0	0	0	0	0	183	0	0	0	0	0	0	0	0	0	0	0
6378a7efb6fef7c3ca5582e12867fde7	0	0	0	0	0	0	0	0	0	0	0	0	0	0	0	0	0	0	0	0	0	0	0	0	0	0	0	0	0	0	0	0	0	0	14	0	0	0	0	0	0	0	0	0	0	0	0	0	0
6389cc31ca13c4690631aec62538ffa7	0	0	0	0	0	0	18	0	0	0	0	0	0	0	0	0	0	0	0	0	0	0	0	0	0	0	0	0	0	0	0	0	0	0	0	0	0	0	0	0	0	0	0	0	0	0	0	0	0
63965820d09e70da58e14c70240d38fe	0	0	0	0	0	0	0	0	30	0	0	0	0	0	0	0	0	0	0	0	0	0	0	0	0	0	0	0	0	0	0	0	0	0	0	0	0	0	0	0	0	0	0	0	0	0	0	0	0
639ccdb37120c5f1f077fd0e5108fd40	0	0	0	0	0	0	0	0	0	0	0	0	0	0	0	0	0	0	0	0	0	0	0	0	12	0	0	0	0	0	0	0	0	0	0	0	0	0	0	0	21	0	0	0	0	0	0	0	11
639f00a06b5554b3459a23c793a76d3e	0	0	0	0	0	0	0	0	0	0	0	0	0	0	0	0	0	0	0	0	0	0	0	0	0	0	0	12	143	0	0	0	0	0	0	0	0	0	0	46	280	0	0	0	0	0	0	0	0
63a73fda9bcf0908a6aefc0eebe63691	0	0	0	0	0	0	0	0	0	0	0	0	0	0	0	0	0	0	0	0	0	0	0	0	0	0	0	0	0	0	0	0	0	0	0	0	0	0	0	0	0	0	0	0	0	0	0	0	0
63d84770cc7320bf1ab0f0f1ee8d538a	0	0	0	0	0	0	0	0	0	0	0	0	0	0	0	0	0	0	0	0	0	0	0	0	2	0	0	0	0	0	0	0	0	0	0	0	0	0	0	0	0	0	0	0	0	0	0	0	0
63f525b51fe2a3bb52911bae0d27838e	0	0	0	0	0	0	0	0	0	0	0	0	0	0	0	0	0	0	0	0	0	0	0	0	7	0	0	0	0	0	0	0	0	0	0	0	0	0	0	0	0	0	0	0	0	0	0	0	0
63f9f389334cca9e0d01ec46c98b0f7c	0	0	0	0	0	0	0	0	0	0	0	0	0	0	0	0	0	0	0	0	0	0	0	0	0	0	0	0	0	0	0	0	0	0	0	0	0	0	0	0	0	0	0	0	0	0	0	0	7
6404ad8f3c458311337ecb03c19cab74	0	0	0	0	0	0	0	0	0	0	0	0	0	0	0	0	0	0	0	0	0	0	0	0	0	0	0	0	0	0	0	0	0	0	0	0	0	0	0	0	2	0	0	0	0	0	0	0	0
641081b7f9358c9afd05c753f37fc24b	0	0	0	0	0	0	0	0	0	0	0	0	0	0	0	0	0	0	0	0	0	0	0	0	0	0	0	0	0	0	0	0	5	0	0	0	0	0	0	0	0	0	0	0	0	0	0	0	0
643fdd6efaf2ee7e602b6a56f70b72e5	0	0	0	0	0	0	0	0	0	0	0	0	0	0	0	0	0	0	0	0	0	0	0	0	0	0	0	0	4	0	0	0	0	0	0	0	0	0	0	0	13	0	0	0	0	0	0	0	0
64446ad714ac4690c116198536e1ed57	0	0	0	45	73	0	0	0	0	0	4	177	0	0	0	0	0	27	0	6	0	0	13	0	0	0	149	0	15	0	0	0	0	0	0	0	0	0	0	0	38	111	0	0	0	0	0	0	0
64548e505e6cc160374df8690892dde6	0	0	0	0	0	0	0	0	0	0	257	0	0	0	0	0	0	0	0	0	0	0	0	0	0	0	0	0	0	0	0	0	0	0	0	0	0	0	0	0	0	0	0	0	0	0	0	0	0
646269f7857f3c64cac623581eba5d2c	0	0	2097	0	0	0	0	0	0	0	0	0	0	0	0	0	0	0	0	0	0	0	0	0	0	0	0	0	0	0	0	0	0	0	0	0	0	0	0	0	0	0	0	0	0	0	0	0	0
6494090371a90cb04e1af4b52b06da4a	0	0	0	0	0	0	0	0	0	0	0	0	0	0	0	0	0	0	0	0	0	0	0	0	0	0	0	0	0	0	0	0	0	0	0	0	0	0	0	11	0	0	0	0	0	0	0	0	0
64aa962b3c28fb2fb927b5933e3798ce	0	0	0	0	0	0	0	0	12	0	0	0	0	0	0	0	0	0	0	0	0	0	0	0	0	0	0	13	0	0	0	0	0	0	0	0	0	29	0	62	0	0	0	0	0	0	0	0	0
64ae1252b382341f8585c6ced60f7cd3	0	0	0	0	0	0	0	0	0	0	0	0	0	0	0	0	0	0	0	0	0	0	0	0	0	0	0	0	0	0	0	27	0	0	0	0	0	0	0	0	0	0	0	0	0	0	0	0	0
64b257253471e9bd10f8401635a11031	0	0	0	0	0	0	0	0	0	0	0	0	0	0	0	0	0	0	0	0	0	0	0	0	0	0	0	0	0	0	0	0	0	0	0	0	0	0	0	0	0	0	0	0	0	0	0	0	0
64be875b02da188d73cdc3dc26461dc0	0	0	0	0	0	0	0	0	75	0	0	0	0	595	0	0	0	0	0	0	0	0	0	0	0	0	0	0	0	0	0	0	0	0	0	0	0	0	0	67	0	0	0	0	0	217	0	0	0
64d10a6cfa2969dbfdfe18d1e87debae	0	0	0	0	0	0	0	39	0	0	0	99	0	0	0	0	0	0	83	0	0	0	35	31	0	0	0	0	0	0	0	0	0	0	0	0	0	0	0	0	0	0	0	0	0	0	0	0	0
64d1861a125c44d0c9f127965854eaa6	0	0	0	0	0	0	0	0	0	0	0	0	0	0	0	0	0	0	0	0	0	0	0	0	0	0	0	0	0	0	0	0	0	0	0	0	0	0	0	0	0	0	0	0	0	0	0	0	25
64d9003eba5a2cfb31d515f2dc9b42b7	0	0	0	0	0	0	0	0	0	0	0	0	0	0	0	0	0	0	0	0	0	0	0	0	0	0	0	0	0	0	0	0	0	0	0	0	0	0	0	0	0	0	0	0	0	0	0	0	0
64d9332be848322bb676a6e7b57ceafb	0	0	0	0	0	0	0	0	0	0	0	0	0	0	0	0	0	0	0	0	0	0	0	0	0	0	0	0	0	0	0	0	46	0	0	0	0	0	0	0	0	0	0	0	0	0	0	0	0
64e61be13edf0d04381a66eefea6c9ce	0	0	0	0	0	0	0	0	0	0	0	0	0	11	0	0	0	15	0	0	0	0	0	0	0	0	0	0	0	0	0	0	0	0	0	0	0	0	0	0	0	0	0	0	0	0	0	0	0
64f455cace95902a9e3f4581a19af6e3	0	0	0	0	0	0	0	0	0	0	0	0	0	0	0	0	0	0	0	0	0	0	0	0	0	0	0	0	0	0	0	0	0	0	0	0	0	0	0	0	0	0	0	0	0	0	607	0	0
6524a865994fe73a56b46a99319e31d5	0	0	0	0	0	0	0	0	39	0	0	0	0	0	0	0	0	0	0	0	0	0	0	0	0	0	0	0	0	0	0	0	0	0	0	0	0	24	0	0	0	0	0	0	0	0	0	0	0
6536e3bbac7b4bbdda77b81513dd4c5b	0	0	0	0	0	0	0	66	0	0	0	0	0	0	0	0	0	0	0	0	0	0	0	0	458	0	0	0	0	0	0	0	0	0	0	0	0	0	0	0	0	0	0	0	0	0	0	0	0
6544eed4ee5ee3cd91e35cdfde8d14fe	0	0	0	0	0	0	0	47	0	0	0	0	0	0	0	0	0	78	0	0	0	0	0	0	0	0	0	0	0	0	0	0	0	0	0	0	0	0	0	0	0	0	0	0	0	0	0	0	0
6555c4b88f379a6f0458dab01651959c	0	0	0	0	0	0	0	0	0	0	0	0	0	0	0	0	0	0	0	0	0	0	55	0	0	0	0	0	0	0	0	0	0	0	0	0	0	0	0	0	0	0	0	0	0	0	0	0	0
65592b306174e53d1521586a433c93ad	0	0	0	0	0	0	0	0	3	0	0	0	0	0	0	0	0	0	0	0	0	0	0	0	0	0	0	0	0	0	0	0	0	0	0	0	0	0	0	0	0	0	0	0	0	0	0	0	0
655fa8c715a639af4396571889ca0f48	0	0	0	0	0	0	0	0	0	0	0	0	0	0	0	0	0	0	0	0	0	0	0	0	0	0	0	0	0	0	0	0	0	0	0	0	0	0	0	0	0	0	0	0	0	0	0	0	0
6565394fc3711637a1f302ca2a2ad01a	0	0	0	0	0	0	0	0	0	0	0	0	0	0	0	0	0	0	0	0	0	0	0	0	0	0	0	0	0	0	0	0	0	0	0	0	0	0	0	0	0	0	0	0	0	0	0	0	2
659491850b04bf5ff43bc8ea9b57b865	0	0	0	0	0	0	0	0	0	0	0	0	0	0	0	0	0	0	0	0	0	0	0	0	0	0	0	0	0	0	0	0	0	0	0	55	0	0	0	0	0	0	0	0	0	0	0	0	0
6599a16b23f3a9791dbb6380193e9599	0	0	0	0	0	0	0	0	0	0	0	0	0	0	0	0	0	0	0	0	0	0	0	0	0	0	0	0	0	0	0	0	0	0	0	0	0	0	0	0	0	0	0	0	0	0	0	0	2
65bf764a21c6a6f680cf095f4e884f20	0	0	0	0	0	0	0	0	0	0	0	0	0	0	0	0	0	0	0	0	0	0	0	0	0	0	0	0	0	0	0	0	0	0	0	0	0	0	0	0	0	0	0	0	18	0	0	0	0
65cbe0d6d6c2776416da8b10ecdaeebb	0	0	0	0	0	0	0	0	0	0	0	0	0	0	0	0	0	0	0	0	0	0	0	0	0	0	0	0	0	0	0	0	2	0	0	0	0	0	0	0	0	0	0	0	0	0	0	0	0
65d11cb2eb2c6921b92c3486ec5bc754	0	0	0	0	0	0	0	0	0	0	0	0	0	0	0	0	0	0	0	14	0	0	0	0	0	0	0	0	0	0	0	0	0	0	0	0	0	0	0	0	0	0	0	0	0	0	0	0	0
65e0c57ae702965ced018f5ec0d201bf	0	0	0	0	0	0	0	0	0	0	0	0	0	0	0	0	0	0	0	0	0	0	0	0	0	0	0	0	0	0	0	0	0	0	0	0	0	0	0	0	0	0	0	0	0	0	0	0	0
65e5f3ef0d4dddabc5c285d52c7bf2ad	0	0	0	0	0	0	0	0	0	0	0	0	0	0	0	0	0	0	0	0	0	0	0	0	0	0	0	0	0	0	0	0	0	0	0	0	0	0	0	0	0	0	2	0	0	0	0	0	0
65f5ce6bc3b38386df83a9097a154eb4	0	0	0	0	0	0	0	0	0	0	0	0	0	0	0	0	0	0	0	0	0	0	0	0	0	0	0	0	0	0	0	0	0	0	0	0	0	0	0	0	0	0	0	0	0	0	0	0	0
65f66ee7c45931b589af5d750bca575a	14	0	0	0	0	0	0	0	0	0	0	0	0	0	0	0	0	0	18	0	0	0	0	0	0	0	0	0	0	0	0	0	0	0	0	0	0	0	0	0	0	0	0	0	0	0	0	0	0
65fdc8a1abfdd1e5dcb2ef3b117b1b78	0	0	0	366	0	0	0	85	19	0	0	0	0	0	0	409	23	0	0	0	0	65	0	0	0	0	0	0	0	112	0	0	0	0	0	0	121	8	59	9	0	65	13	0	51	91	0	0	0
65fdecf2055febcacb36f655a363323d	0	0	0	0	0	0	0	0	0	0	0	0	0	0	0	0	0	0	0	0	0	0	0	0	0	0	0	0	0	0	0	0	0	0	0	0	0	0	0	0	0	0	0	0	0	0	0	0	0
66042c12247fc883911be578889102db	0	0	0	0	0	0	0	0	0	0	0	0	0	0	0	0	0	0	0	0	0	0	10	0	0	10	0	0	0	0	0	0	0	0	0	0	0	0	9	0	0	0	7	0	0	0	0	6	0
6626a392b4f0e6335c6d43427a3913f7	0	0	0	49	25	0	15	0	53	0	0	0	0	0	59	0	0	36	188	241	0	0	0	0	66	1401	162	0	0	87	26	0	0	0	0	13	0	0	997	0	0	0	0	0	0	0	0	207	43
662bd4d5702a65d4c5bcbb6106034456	0	0	0	0	0	0	0	0	0	0	0	0	0	0	0	0	0	0	0	0	0	0	0	0	14	0	0	0	0	0	0	0	0	0	0	0	0	0	0	0	0	0	0	0	0	0	0	0	0
664d1b29073b26cb0b6e94c3544b4e9c	0	0	0	0	0	0	0	0	0	0	0	0	0	0	0	0	0	0	0	0	0	0	0	0	0	0	0	0	0	0	0	0	0	0	0	0	20	0	0	0	0	0	0	0	0	0	0	0	0
666327ba11939ca83c7f1a26ebb6f229	0	0	0	0	0	0	0	0	84	0	0	0	0	0	0	0	0	0	0	0	0	0	0	0	0	0	0	0	0	0	0	0	0	0	0	0	0	0	0	0	0	0	0	0	0	0	0	0	0
667bb6f6b6b931bea1546c1eaf9597f1	0	0	0	0	0	0	0	0	0	0	0	0	0	0	0	0	0	0	0	0	0	0	0	0	0	0	0	0	0	10	0	0	0	0	0	0	0	0	0	0	0	0	0	0	0	0	0	0	0
667c8a52788e11807e546ec3f997893c	0	0	0	0	0	0	0	0	0	0	0	0	0	0	0	0	0	0	0	0	0	0	0	0	0	0	0	0	0	0	0	0	0	0	0	0	0	0	0	5	0	0	0	0	0	0	0	0	0
668c78625d428e7667e66076ec062972	0	21	0	0	0	0	0	0	0	0	0	0	0	0	0	0	0	0	0	0	0	0	0	0	0	0	0	0	0	0	0	0	7	0	0	0	0	0	0	0	0	0	0	0	0	0	0	0	0
66a65bb18b74e25c15f8af5c5c4af808	0	0	0	0	0	0	0	0	0	0	0	0	0	0	0	0	0	0	149	0	0	0	221	0	0	0	0	0	0	0	26	0	0	0	0	0	0	0	0	0	0	0	0	0	24	0	0	0	0
66b4f8e58ef7874d107d885757fe9420	0	0	0	0	0	0	0	0	0	0	0	0	0	0	0	0	0	0	0	0	0	0	0	0	0	0	0	0	0	0	0	0	0	0	0	0	0	0	0	0	0	0	0	0	0	0	0	0	138
66cd7977569a0d6f024a833ed770b9a3	0	0	0	0	0	0	0	0	0	0	0	0	0	0	0	0	0	0	0	0	0	0	0	0	0	0	0	0	0	0	0	0	0	0	0	0	0	0	0	0	0	9	0	0	0	0	0	0	0
66ce277e03959e314c2e43bd5dac315a	0	0	0	0	0	0	0	0	0	0	0	0	0	0	0	0	0	0	0	0	0	0	0	4	0	0	0	0	0	0	0	0	0	8	0	0	0	0	0	0	0	0	0	0	0	0	0	0	0
66d120217ef20a8f51f6a47ac0b62daa	0	0	0	0	0	0	0	0	0	0	22	0	0	0	0	0	0	0	0	0	0	0	0	0	0	0	0	0	0	0	0	0	0	0	0	0	0	0	0	0	0	0	0	0	0	0	0	0	0
66d9a5cbdae2048dbde7a5210e3e3263	0	0	0	0	0	0	0	0	0	0	6	0	0	0	0	0	0	0	0	0	68	0	0	0	0	0	0	62	0	24	0	156	0	0	166	0	0	0	0	145	0	0	0	0	0	0	0	0	336
66e0826eee526ab2b658e0cbdfe6ff67	0	0	0	0	0	0	0	0	0	0	0	0	0	0	0	0	0	0	0	0	0	0	0	0	0	0	0	0	0	0	0	0	0	0	0	0	0	0	0	0	0	0	0	0	0	0	0	0	0
66e49ec95e4b1ed448e84183d94ddcfe	0	0	0	0	0	0	0	0	0	0	0	0	0	0	0	0	0	0	0	0	0	0	0	0	52	0	0	0	0	0	0	0	17	0	0	0	0	0	0	0	0	0	0	0	0	0	0	0	0
66e80b2153c25153d0faf48553f92e5a	0	0	0	0	0	0	0	0	0	0	0	0	0	0	0	0	0	0	0	0	0	0	0	0	0	0	0	0	0	0	0	0	0	0	0	0	0	0	0	0	0	0	0	0	0	0	0	0	0
66fd4000d4f3ef51d425d6e1b5652622	0	0	0	0	0	0	0	0	0	0	0	14	0	0	37	0	11	0	0	0	0	0	0	0	0	0	0	0	0	0	0	0	0	0	0	0	0	4	0	0	0	0	0	0	0	0	0	5	0
66ffb623c0916eacb4ac4de812a2d5de	0	0	0	0	0	0	0	0	0	0	0	0	0	0	0	0	0	0	0	0	0	0	0	0	0	0	0	0	0	0	0	0	0	0	0	0	0	0	0	0	0	0	0	0	0	0	0	0	0
670cdd9206eced80a5c11ec7a27a222a	0	0	0	47	0	0	0	0	8	20	0	0	0	0	0	0	26	0	0	0	0	0	21	0	0	0	0	0	18	0	0	0	0	51	0	0	0	10	0	0	28	45	0	0	0	0	0	0	0
670d69262db0b534150da890267fa8c5	0	0	0	0	0	0	0	0	0	0	0	0	0	0	0	0	0	0	0	0	0	0	0	0	0	0	0	0	0	0	0	0	0	0	0	0	0	0	0	0	0	0	53	0	0	0	0	0	0
673a40868f4fe50c3d5c62f173beb9e2	0	0	0	0	0	0	0	0	0	0	0	0	0	0	0	0	0	0	0	0	0	0	0	0	0	0	0	0	0	0	0	0	0	0	0	0	0	0	0	0	0	0	0	0	0	0	0	0	4
6743ff0665005420f995c9399f2f599d	0	0	0	0	0	0	0	0	0	0	0	0	0	0	0	0	0	0	0	0	0	0	0	0	0	0	0	0	0	0	0	0	0	0	0	0	0	0	0	0	0	0	0	0	0	0	0	0	0
675bd84003945b11fd1e9ea0e1f1f012	0	0	0	0	0	0	0	0	0	0	0	0	0	0	0	0	0	0	0	3	0	0	0	0	0	0	0	0	0	0	0	0	0	0	0	0	0	0	0	0	0	0	0	0	0	0	0	0	0
6766de6a4001985d2407f2370bed869a	0	0	0	0	0	0	0	0	0	0	0	0	0	0	0	0	0	0	0	0	0	0	0	0	0	0	0	0	0	0	0	0	15	0	0	0	0	0	0	0	0	0	0	0	0	0	0	0	15
67730558ff3db9074da21267e5304dae	0	0	0	0	0	0	0	0	0	0	0	0	0	0	4	0	0	0	0	0	0	0	0	0	0	0	0	0	0	0	0	0	0	0	0	0	0	0	0	0	0	0	0	0	0	0	0	0	0
6775547deb682ba1d9d2eaf4960023b7	0	0	235	0	0	0	0	0	1129	0	0	0	0	0	0	0	0	0	0	3709	0	0	0	0	0	0	0	0	0	0	0	0	0	0	40	0	0	0	18	0	0	0	338	3	2930	0	0	0	3592
678f3dbd6425d199ca851f9284ee25bb	0	0	0	0	0	0	0	0	0	0	0	0	0	0	0	0	0	0	0	0	0	0	0	0	0	0	0	0	0	0	0	0	0	0	0	0	12	0	0	0	0	0	0	0	0	0	0	0	0
6797db5c90971553f97f05e55e458a70	0	0	0	0	0	0	0	0	0	0	0	0	0	0	0	0	0	0	0	0	0	0	0	0	0	0	0	0	0	0	0	0	0	0	0	0	0	0	0	0	0	0	0	0	0	0	0	0	0
67a09235132676f201b182010d157bdd	0	0	0	0	4	0	0	0	0	0	0	0	0	0	0	0	0	0	0	0	0	0	0	0	0	0	0	0	0	0	0	0	0	0	0	0	0	0	0	0	0	0	0	0	0	0	0	0	0
67a10b303731b1102a0cd19201d783dc	0	0	0	0	0	0	0	0	36	0	0	0	0	0	0	0	0	0	0	0	0	0	44	0	0	0	0	0	0	0	0	0	0	0	51	0	0	40	0	0	0	0	0	0	0	0	0	0	0
67a2886bf77534ce1806cee21ddf3682	0	0	0	0	0	0	0	0	0	0	0	0	0	0	0	0	0	0	0	0	0	0	0	0	0	0	0	0	0	0	0	0	0	0	0	0	0	0	0	0	0	0	0	0	0	0	0	0	0
67a92fb6e068a9feb6666edde1e0696b	0	0	0	0	0	0	0	0	0	0	0	0	0	0	0	0	0	0	0	0	0	0	0	0	0	0	0	0	0	0	92	0	0	0	0	0	0	0	0	0	0	0	0	0	0	0	0	0	0
67ef107fbadae4e38e0c32429ea18150	0	0	0	0	0	0	0	0	0	0	0	0	0	0	0	0	0	0	0	0	0	0	0	0	0	0	0	0	0	0	0	0	0	0	0	0	0	0	0	0	0	0	0	0	0	0	0	0	0
67f0b6169ce9678c90f4b0954786fddc	0	0	0	0	0	0	0	0	0	0	0	0	0	0	0	0	0	0	0	0	0	0	0	0	0	0	0	0	0	0	0	0	3	0	0	0	0	0	0	0	0	0	0	0	0	0	0	0	0
6813c61f0ac0d0a6b14edf1556b70288	0	0	0	0	0	0	0	0	0	0	0	0	0	0	0	0	0	0	0	0	0	0	0	0	0	0	0	0	0	0	0	0	0	0	0	0	0	0	0	0	0	0	0	0	0	0	0	0	0
681f0442955869509ec9bcee40c3ba8c	0	0	0	0	0	0	0	0	0	0	0	0	0	0	0	0	20	0	0	0	0	0	0	0	0	0	0	0	0	0	0	0	0	0	0	0	0	0	0	0	0	0	0	0	0	7	0	0	16
6821a8ca225c8199290ad098c36cd913	0	0	0	0	0	0	0	0	0	0	0	0	0	0	0	0	97	0	0	0	0	0	0	0	0	0	0	0	0	0	0	0	0	0	0	0	0	0	0	0	0	0	0	0	0	0	0	0	0
683657479b167c0d7a9365213c3882d2	0	0	0	0	0	0	0	0	0	0	0	0	0	0	0	0	0	0	0	19	0	66	0	0	0	0	0	0	0	39	0	0	0	0	0	0	0	0	0	0	0	0	0	0	0	0	0	0	0
683af36cfd3d9267ab7e2f7fd10cacdc	22	0	0	0	0	0	0	0	0	0	0	0	0	0	0	0	0	164	0	0	0	0	129	0	0	0	0	0	0	0	207	0	0	311	0	0	0	0	28	0	0	0	0	0	0	22	83	24	0
683ce21ebd39f005f43c7cc42945f522	0	0	0	0	0	0	0	0	0	0	0	0	0	0	0	0	0	0	0	0	0	0	0	0	0	0	0	0	0	0	0	0	0	0	0	0	0	0	0	0	0	0	0	0	0	0	2	0	0
68581e1249ec6dd5e341e361361c855e	0	0	0	0	0	0	0	0	0	0	0	24	0	0	0	0	0	0	0	0	0	0	0	0	0	0	0	0	0	0	0	0	0	0	0	0	0	0	0	0	0	0	0	0	0	0	0	0	0
685c9eae084da86bf3a3ab26952929a9	0	0	0	0	0	0	0	0	0	0	0	0	0	0	0	0	0	0	0	0	0	0	0	0	0	0	0	0	0	0	0	0	0	0	17	0	0	0	0	0	0	0	0	0	0	0	0	0	0
685fa358e278b0372d2678338987408b	0	111	0	0	0	0	59	0	0	17	0	0	75	0	0	0	0	0	0	0	0	0	0	0	0	0	0	0	0	0	0	0	0	0	0	0	45	0	0	0	0	0	0	0	0	0	15	0	0
6860e15926cdaabe9ba77e6c6790e786	0	0	0	0	0	0	0	0	0	0	0	0	0	0	0	0	0	0	0	0	0	0	0	0	0	0	0	0	0	0	0	0	0	0	0	0	0	0	0	0	0	0	0	0	0	0	0	0	0
68641a8e6ed456ee29cc9aecea7b1e89	0	0	0	0	0	0	0	219	46	0	69	66	0	48	339	0	0	0	0	0	19	0	11	0	0	0	0	0	0	0	0	0	0	0	0	0	0	0	0	0	0	0	0	0	76	146	0	0	0
686491d29c477d7d271fed79d9e185f5	0	0	0	0	0	0	0	0	12	0	0	0	0	0	0	0	0	6	0	0	0	0	0	0	0	0	0	0	0	0	0	0	0	0	0	0	0	0	0	0	0	0	0	0	0	0	0	0	0
686c3e418077f373d73887e2d8cba273	0	0	0	0	0	0	0	0	0	0	0	0	0	0	0	0	0	0	0	0	0	0	0	0	0	0	0	0	0	0	0	0	0	0	0	0	0	0	0	0	0	0	0	0	0	0	0	0	5
68710362a44419f21ede8a5ffcfcb5c8	0	0	0	0	0	0	0	0	0	0	0	0	0	0	0	0	0	0	0	0	0	0	0	0	0	0	0	0	0	0	0	0	0	0	0	0	0	0	0	0	0	0	0	0	0	0	0	0	33
687c17740365abb2c8ed44b12c4d2b15	0	0	0	0	0	0	0	0	0	0	0	0	0	0	0	0	0	0	0	0	0	0	0	0	0	0	0	0	0	0	0	0	0	0	0	0	0	0	0	0	0	0	0	0	0	0	0	0	0
688696ba496323742c96d0c1be9b52bc	0	0	0	0	0	0	0	0	41	0	0	0	0	0	0	0	0	0	0	0	0	0	0	0	0	0	0	0	0	0	0	0	0	0	0	0	0	0	0	0	0	0	0	0	0	0	0	0	0
689534388508091f8c462d983282b350	0	0	0	0	0	0	0	0	0	0	0	0	0	0	0	0	0	0	0	0	0	0	0	0	0	0	0	0	0	0	0	0	0	0	0	0	0	0	0	0	3	0	0	0	0	0	0	0	0
689c28599f0d47807a599a7fba0805ab	0	0	0	0	0	0	0	0	17	0	0	0	0	0	0	0	0	137	0	0	0	0	0	16	0	0	0	0	0	0	13	0	0	0	0	0	0	0	0	0	0	0	0	0	0	0	0	0	0
68b09c5b73e6840ea3d6d00382706724	0	0	0	0	0	0	0	0	0	0	0	0	0	0	0	0	0	0	0	0	0	0	0	0	0	0	0	0	0	0	0	0	0	0	0	0	0	0	0	0	0	0	0	0	0	0	2	0	0
68ba567992fbc60617dd8337ea11a4af	0	0	0	0	0	50	0	0	0	0	0	0	0	0	0	0	0	0	0	0	0	0	0	0	0	0	0	0	0	0	0	0	0	0	0	0	0	0	0	0	0	0	0	0	0	0	0	0	0
68cbd1154c290632c048f5d90c936a9e	0	0	0	0	0	0	0	0	0	0	0	0	0	0	0	0	0	0	0	0	0	0	0	0	2	0	0	0	0	0	0	0	0	0	0	0	0	0	0	0	0	0	0	0	0	0	0	0	0
68cf3431949b7473754063ccb41ba255	0	0	0	0	0	25	63	0	0	0	0	0	29	0	0	0	0	0	0	0	0	97	0	0	0	0	0	0	0	0	10	66	552	0	0	589	42	0	33	0	0	0	0	48	0	0	0	0	0
68dcdcf84a54ba6cd122ef4b07f83b07	13	0	0	0	0	0	0	0	0	0	0	0	0	0	0	0	0	0	0	0	0	0	0	0	0	0	0	0	0	0	0	0	0	0	0	0	0	0	0	0	0	0	0	0	0	0	0	0	0
68f2509beb9a7e46a5c2b624c23a1885	0	0	0	0	0	0	0	0	0	0	0	0	0	0	0	0	0	0	0	0	0	0	0	0	0	0	0	0	2	0	0	0	67	0	0	0	0	0	0	0	3	0	0	0	0	0	0	0	0
690d594b71fd1ef92a891534147a963a	0	0	0	0	0	0	0	0	0	0	0	0	0	0	0	0	0	0	0	0	0	0	0	0	0	0	0	0	0	0	0	0	0	0	0	0	0	0	0	0	0	0	0	0	0	0	0	4	0
691b8e31532f61fa7cd8dc698fea7db1	0	0	0	0	0	0	0	270	0	0	0	0	0	0	23	0	0	57	0	0	0	0	0	0	0	0	0	0	0	0	0	0	0	0	0	0	0	0	0	45	0	0	0	0	0	42	0	0	77
692ce455cfd20d04055860437fb7bd6b	0	0	0	0	0	0	0	0	0	0	0	0	0	0	0	0	0	0	0	0	0	0	0	0	0	0	0	0	0	0	0	0	0	0	0	0	0	0	0	0	0	0	198	0	0	0	0	0	0
6937b93a90d40db4e4f638c0421946ec	0	0	0	0	0	0	0	0	0	0	0	0	0	0	0	0	0	0	0	0	0	0	0	0	0	0	0	0	0	0	0	0	0	0	0	0	0	0	0	0	0	0	0	0	0	0	3	0	0
693abb161f7ae7d2204084b8c108647e	0	0	0	0	0	0	41	0	0	0	0	0	0	0	0	0	0	0	0	0	0	0	0	0	0	0	0	0	0	0	0	0	0	0	0	0	0	0	0	0	0	0	0	0	0	0	0	0	0
69654404058c51168096899494c1f096	0	0	0	0	0	0	0	0	0	0	0	0	0	0	0	0	0	0	0	0	0	0	0	0	0	0	0	0	0	109	0	0	0	84	0	0	0	0	0	0	0	0	0	0	90	0	0	0	0
69662e37c37324b07a9e073e4fa35d01	0	0	0	0	0	0	0	0	0	0	0	0	0	0	0	0	0	0	0	0	0	0	0	84	0	0	0	0	0	0	0	0	0	0	0	0	0	0	0	0	0	0	0	0	0	0	0	0	0
6975d538a9d069143335bb08527def59	0	0	0	0	0	0	0	0	0	0	0	0	0	0	0	0	2	0	0	0	0	0	0	0	0	0	0	0	0	0	0	0	0	0	0	0	0	0	0	0	0	0	0	0	0	0	0	0	0
699d70ac3d21f82e1d931f20e33d461e	0	0	0	17	0	0	0	0	0	0	0	0	0	0	137	0	0	0	0	0	0	0	0	0	0	0	0	0	8	0	0	0	0	0	0	0	0	0	0	0	13	0	0	0	0	29	0	0	0
699f62cf187886500d33f3591da35147	0	0	0	0	0	0	0	0	0	0	0	0	0	0	0	0	0	0	0	0	0	0	0	0	0	0	0	0	0	0	0	0	0	0	0	0	0	0	0	0	0	0	0	0	0	0	0	0	30
69adab36d487cdd477e5ca56e4f1c1dd	0	0	0	0	0	0	0	0	0	0	0	0	0	0	0	0	0	0	0	0	0	0	0	0	0	0	0	0	0	0	75	0	0	0	0	0	0	0	0	0	0	0	0	0	0	0	0	0	0
69b07b7727131496ce9f7156935d82e6	0	0	0	0	0	0	0	0	0	0	0	0	0	0	0	0	0	0	0	0	0	0	0	0	0	81	0	0	0	0	0	0	0	0	0	0	0	0	0	0	0	0	0	0	0	0	0	0	0
69b81a8d075591a4828e712c4a5c4cad	0	0	0	0	0	0	0	0	0	0	0	822	0	0	0	0	0	0	0	0	0	0	0	0	0	0	0	0	0	0	0	0	0	0	0	0	0	0	0	0	0	0	0	0	0	0	0	0	0
69c387263da3739a0a378ea751318911	0	0	0	0	0	0	26	0	0	0	0	0	0	0	0	0	0	0	0	0	0	0	0	0	0	0	0	0	0	0	0	0	0	0	0	0	0	0	0	0	0	0	0	0	0	0	0	0	0
69c58ac855ca8ef8147d6d8193e94009	0	0	0	0	0	0	0	0	0	0	0	0	0	0	0	0	0	0	0	0	0	0	0	0	47	0	0	0	0	0	0	0	0	0	0	0	0	0	0	0	0	0	0	0	0	0	20	0	0
69c7f9f208408e9f1dc475da8bc1f285	0	0	0	0	0	0	0	0	0	0	0	0	0	0	0	0	0	0	0	0	0	0	0	0	0	0	0	0	0	0	0	0	2	0	0	0	0	0	0	0	0	0	0	0	0	0	0	0	0
69de2bb14739584e05b4afd6a8668691	0	0	0	0	0	0	0	0	0	0	0	0	0	0	0	0	0	0	0	0	0	0	0	0	0	0	0	0	0	0	0	0	0	0	0	0	0	0	0	0	0	0	0	0	0	6	0	0	0
69eef4c9c7e4ff7f22918b46bd6f2246	0	0	0	0	0	0	0	0	0	0	0	0	0	0	0	0	0	0	0	0	0	0	0	0	0	0	0	0	0	0	0	0	0	0	0	0	2	48	0	0	0	0	0	0	0	0	0	0	0
6a104b22505ca8c604905d51c1cbea71	0	0	0	0	0	0	0	0	0	0	0	0	0	0	0	0	15	0	0	0	0	0	0	0	0	0	0	0	0	0	0	0	0	0	0	0	0	0	0	0	0	0	0	0	0	0	0	0	0
6a124515136f894332f73f4259213578	0	0	0	0	0	0	46	0	0	0	0	0	0	0	0	0	0	0	0	0	0	0	0	0	0	0	0	0	0	0	0	0	0	0	0	0	0	0	0	0	0	0	0	0	0	0	0	0	0
6a3349e7d0a7a10fd8d1f77c9257aa84	0	0	0	0	0	0	0	0	0	0	0	0	0	0	0	0	0	0	0	0	0	0	0	0	0	0	0	0	40	0	0	0	0	0	0	0	0	0	0	0	82	0	0	0	0	0	0	0	0
6a49ec0f8dd25d95c71827fa918f3417	0	0	0	0	0	0	0	0	0	0	0	0	0	0	0	0	0	0	0	0	0	0	0	0	0	0	0	0	0	0	0	0	0	2	0	0	0	0	0	0	0	0	0	0	0	0	0	0	0
6a56a5399229ef78dea48917214dda65	0	0	0	0	0	0	0	0	0	0	0	0	0	0	0	0	0	15	0	0	0	0	0	0	37	0	0	0	0	0	0	0	0	0	0	0	0	0	0	0	6	0	0	0	0	0	0	0	0
6a5ba75d952ff77a0161d3ed5cde2d26	0	0	0	0	0	0	0	0	0	0	0	0	0	0	0	0	0	0	0	0	0	0	0	0	0	0	0	0	0	0	21	0	0	0	0	0	0	0	0	0	0	0	0	0	0	0	0	0	0
6a81a8a559bdebfbf35fc6b0be15dbb1	0	0	0	0	0	0	0	0	0	0	0	0	0	0	0	83	0	0	0	0	0	0	0	0	0	0	0	0	0	0	0	0	0	0	0	0	0	0	0	0	0	0	0	0	0	0	0	0	0
6a8ee61ed222d40a48be9b25e93716dd	0	0	0	0	0	0	0	0	0	0	0	0	0	0	0	0	0	172	0	0	0	0	0	15	0	0	0	0	0	0	0	0	0	0	0	0	0	0	0	0	0	0	0	0	0	0	0	0	0
6aa4710d4b775710be5d0a05b11ec243	0	0	0	0	0	0	0	0	0	0	0	3	0	0	0	0	0	0	0	0	0	0	0	0	0	0	0	0	0	0	0	0	0	0	0	0	0	0	0	0	0	0	0	0	0	0	0	0	0
6aa8427bb363b7ed8dd0f99ffe98d50e	0	0	0	0	0	0	0	0	0	0	0	0	0	0	0	0	0	0	0	2	0	0	0	0	0	0	0	0	0	0	0	0	0	0	0	0	0	0	0	0	0	0	0	0	0	0	0	0	0
6aad3bed81a7a594882440dc755f106b	0	0	0	0	0	0	0	0	0	0	0	0	0	0	0	0	0	116	0	0	0	0	161	11	0	0	0	0	0	0	0	0	0	0	0	0	0	0	0	20	0	0	0	0	55	0	0	0	0
6ab4532250c8249d449fb580625fcdc3	0	0	0	0	0	0	0	0	0	0	0	0	0	0	0	0	0	0	0	0	0	0	0	0	0	0	0	0	0	0	0	0	25	0	0	0	0	0	0	0	0	0	0	0	0	0	0	0	0
6ae3511ee4bc576be122c51c62f3868b	0	0	0	0	0	0	0	0	0	0	0	0	0	0	0	0	0	0	0	0	0	0	0	0	27	0	0	0	0	0	0	0	0	0	0	0	0	0	0	0	0	0	0	0	0	0	0	0	0
6aea730e01fcc57b3d5af84f9819ebcb	0	0	0	0	0	0	0	0	0	0	0	0	0	0	0	0	0	0	0	0	0	0	0	0	0	0	0	0	0	0	0	0	0	0	0	0	0	0	0	0	0	0	0	0	0	0	0	0	0
6b040c6de0c1eaf331899086868c44bc	0	0	0	0	0	0	0	0	0	0	0	0	0	0	0	0	0	0	0	0	0	0	0	0	0	0	0	0	0	0	17	0	0	0	0	0	0	0	0	0	0	0	0	0	0	0	0	0	0
6b0e30ced818881345263a63fe73e876	0	0	0	0	0	0	0	0	0	0	0	0	0	0	0	0	0	0	0	0	0	0	0	0	0	0	0	0	0	0	0	0	0	0	0	0	0	0	0	0	0	0	0	0	0	0	0	0	0
6b2a071f1bf03df7784b7280dc2cad60	0	0	0	0	0	0	0	0	0	0	0	0	0	0	0	0	11	0	0	0	0	0	0	0	0	0	0	0	0	0	0	0	0	0	0	0	0	0	0	0	0	0	0	0	0	0	0	0	0
6b4ef849772d2f3ad0c5caf642f77164	0	0	0	0	0	0	0	0	0	0	0	0	0	0	0	0	0	0	0	0	0	0	0	0	0	0	0	0	0	0	23	0	0	0	0	0	0	0	0	0	0	0	0	0	0	0	0	0	0
6b546e039fca99d0837f1acfac5c5b4c	0	0	0	0	0	0	0	0	0	0	0	0	0	0	0	0	0	0	0	0	0	0	0	0	0	0	0	0	0	0	0	0	0	0	0	0	0	3	0	0	0	0	0	0	0	0	0	0	0
6b7ad27cf6936703b95fdff056626277	0	0	0	0	0	0	0	0	0	0	0	0	0	0	0	0	0	0	0	92	0	0	0	0	0	0	0	0	0	0	0	0	0	0	0	0	0	0	0	0	0	0	0	0	0	0	0	0	0
6b81dd9f1bb33b362c40d2609375700b	0	0	0	0	0	0	0	0	0	0	0	0	0	0	0	0	0	0	0	0	0	0	0	0	0	0	0	0	0	0	0	0	0	0	0	0	0	0	0	0	14	0	0	0	0	0	0	0	0
6bc5d8616b53f4c823e83203c00924a3	0	0	0	0	0	0	0	0	0	0	0	0	0	0	0	0	0	0	0	0	0	0	0	0	12	0	0	0	0	0	0	0	0	0	0	0	0	0	0	0	0	0	0	0	0	0	0	2	0
6bd3b94e9bf0ba05edb2a332f0316007	0	0	0	0	0	0	0	0	0	0	0	0	0	0	0	0	0	0	0	0	0	0	0	0	0	0	0	0	0	0	0	0	0	0	0	0	0	0	0	0	0	0	0	0	23	0	0	0	0
6be1a2f10179c24aa0371747b78cdc3a	0	0	0	0	0	0	0	0	0	0	0	0	0	0	0	0	0	0	0	2	0	0	0	0	0	0	0	0	0	0	0	0	0	0	0	0	0	0	0	0	0	0	0	0	0	0	0	0	0
6be36d122fc01cabdcbb9ac4acbe930e	0	0	0	0	0	0	0	0	0	0	0	0	0	0	0	0	0	73	0	0	0	0	0	0	0	0	0	0	0	0	0	0	0	0	0	0	0	0	0	0	0	0	0	0	0	0	0	0	0
6bf1243f3f8c1ae77a0214014a8c8f1f	0	43	0	32	0	0	0	0	10	0	0	22	0	0	0	0	0	0	66	22	0	0	272	0	17	68	0	0	22	0	0	64	93	0	0	45	0	0	55	50	51	77	100	0	68	0	51	0	80
6c0638b40b53b6ee7736351441db5517	0	0	0	0	0	0	0	0	0	0	0	0	0	0	0	0	0	0	0	0	0	0	0	0	0	0	0	0	0	0	116	0	0	0	0	0	0	0	0	0	0	0	0	0	0	0	0	0	0
6c100256301682c38bc1cf46322b75a6	0	0	0	0	0	0	0	0	0	0	0	0	0	0	0	0	0	0	0	0	0	0	0	0	0	0	0	0	0	0	0	0	0	0	0	0	0	0	0	4	0	0	0	0	0	0	0	0	0
6c10da45f5f355d7f77d1470bc02f8ff	0	0	0	0	0	0	0	0	0	0	0	0	0	0	0	0	0	0	10	0	0	0	0	0	0	0	0	0	0	0	0	0	0	0	0	0	0	0	0	0	0	0	0	0	0	0	0	0	0
6c34d98c916faafe78f91f15c7b15c17	0	0	0	0	0	0	0	0	0	0	0	0	0	0	0	0	0	0	0	0	0	0	0	0	0	0	0	0	0	0	0	0	0	0	0	0	0	0	0	0	0	0	0	0	0	0	0	0	0
6c3fd58c1409eb5da88650f6b312f154	0	0	0	0	0	0	0	0	0	0	0	0	0	0	0	0	0	0	22	0	0	33	0	4	0	0	0	0	0	0	0	6	0	19	163	0	0	0	0	0	4	4	29	0	0	3	10	0	0
6c4f17505a95a645ac6f1899348e585b	0	0	15	0	0	0	0	0	0	0	0	0	0	0	0	0	0	0	0	0	0	0	0	0	0	0	0	0	0	0	0	0	0	0	0	0	0	0	0	0	0	0	0	0	0	0	0	0	0
6c52e0c4acbf00f9aac92bf11fec5ac8	0	0	0	0	0	0	47	0	0	0	0	0	0	0	0	0	0	0	0	0	0	0	0	0	0	0	0	0	0	0	0	0	0	0	0	0	0	0	0	0	0	0	0	0	0	0	0	0	0
6c5915bfdf523b1943a62a2123c01fb2	0	0	0	0	0	0	0	129	0	0	0	0	0	0	0	0	0	0	0	0	0	0	0	0	0	0	0	0	0	0	0	0	0	0	0	0	0	0	0	0	0	0	0	0	20	0	0	0	0
6c60c865fd820deac7ca5a566a1ce41d	0	0	0	0	0	0	0	0	0	0	0	0	0	0	0	0	0	0	0	0	0	0	0	0	2	0	0	0	0	0	0	0	0	0	0	0	0	0	0	0	0	0	0	0	0	0	0	0	0
6c6474b58d43207b327bc69494735498	0	0	0	0	0	0	0	0	0	0	0	0	0	0	0	0	0	0	0	0	0	0	0	0	0	0	0	0	0	0	0	0	0	0	0	0	0	0	0	0	0	0	0	0	281	0	0	0	0
6c7435b08724163f0374bbc440aac5fb	0	0	0	0	0	0	0	0	0	0	0	0	0	0	0	0	1595	0	0	0	0	0	0	42	0	0	0	0	0	0	0	0	0	0	0	0	0	0	0	0	0	0	0	0	0	0	0	0	0
6c927ee0e8f155052b69410b8dae0424	0	0	0	0	0	0	0	0	0	0	0	11	0	0	0	0	0	0	0	0	0	0	0	0	0	0	0	0	0	0	0	0	0	0	0	0	0	0	0	0	0	0	0	0	0	0	0	0	0
6caa838ffba5c9a893f218199a59adac	0	8	0	0	0	0	0	0	0	0	0	0	0	0	0	0	0	0	0	0	0	0	0	0	0	0	0	0	0	57	0	0	0	0	0	0	0	0	0	0	0	0	0	0	0	0	0	0	20
6cabf384f043a9065ab4a8e3bb1ff0d9	17	0	0	0	0	0	0	0	0	0	0	0	0	0	0	0	0	0	22	0	0	0	0	0	0	0	0	0	0	0	0	0	0	0	0	0	0	0	0	0	0	0	0	0	0	0	0	0	0
6cae6121c84694d00b651b4f262d33c0	0	0	0	0	0	0	0	0	0	0	0	0	0	0	0	0	0	0	0	0	0	0	0	0	0	0	0	0	0	0	0	0	0	0	0	0	0	0	20	0	0	0	0	0	0	0	0	0	0
6cbeee8b6de32098a03d8c265712ac0d	0	0	0	0	0	0	0	0	0	0	0	0	0	0	0	0	0	0	0	0	0	0	0	0	0	0	0	0	0	0	0	0	0	0	0	0	0	0	0	0	3	0	0	0	0	0	0	0	0
6cbf6b1e578e8314af1db2bf208b3492	0	0	57	0	0	0	0	0	50	10	24	0	0	0	0	0	0	0	0	0	0	0	268	298	0	87	0	0	0	0	0	0	0	0	0	0	0	0	0	0	23	0	0	0	0	0	0	0	0
6ccb332536229b7e98ad9cb02ee2a64e	0	0	0	0	0	0	0	0	0	0	0	0	0	0	0	0	0	0	0	0	0	0	0	0	0	0	0	0	0	0	0	0	0	0	0	0	0	0	0	0	0	55	0	0	0	0	0	0	0
6cd7bf787fa1ab8c87cf7ab21b601608	0	0	0	0	0	0	0	0	0	0	0	0	0	0	0	0	0	0	0	0	0	0	0	0	0	0	0	0	0	0	0	0	0	0	0	0	0	0	0	0	0	0	0	0	0	0	0	0	0
6cd7e2e7f284446e73254c7c766f351e	0	0	0	0	0	0	0	0	0	0	0	0	0	0	0	0	0	0	0	0	0	0	0	0	0	0	0	0	0	0	0	0	0	0	0	0	0	0	0	0	0	0	0	0	0	99	0	0	0
6cdfa7756cf4e89ec2160863d0d6bc69	0	0	0	0	0	0	0	0	0	0	0	0	0	0	0	0	0	0	0	0	0	0	0	0	3	0	0	0	0	0	0	0	0	0	0	0	0	0	0	0	0	0	0	0	0	0	0	0	0
6ced16ba1f297c8f18de0b292a0b85ba	0	0	0	0	0	0	0	0	56	0	46	51	31	0	0	170	66	51	50	47	0	0	192	80	38	0	0	16	0	58	0	0	0	76	111	0	0	28	0	67	82	126	69	0	0	0	0	26	40
6d0c81dd20fd49ba4e64a855c9aab573	0	0	0	0	0	0	0	0	0	0	0	0	18	0	0	0	0	0	0	0	0	0	0	0	0	0	0	0	0	0	0	0	0	0	0	0	0	0	0	0	0	0	0	0	0	0	0	0	0
6d34284425fb1f91b515aa42db9f56b6	0	0	0	0	0	0	0	0	0	0	0	0	0	0	0	0	11	0	0	0	0	0	0	0	0	0	0	0	0	0	0	0	0	0	0	0	0	0	0	0	0	0	0	0	0	0	0	0	0
6d3a9848b31df3c41880e9eda4bacce8	0	0	0	0	0	0	0	0	0	0	0	0	0	0	0	0	0	0	0	0	0	0	0	0	0	0	0	0	0	0	0	0	125	0	0	0	0	0	0	0	0	0	0	0	0	0	0	0	0
6d5fe1ec8a30b1b491f16be12c9ddbd1	0	0	0	0	0	0	0	0	0	0	0	0	0	0	0	0	0	0	0	0	0	0	0	0	0	0	0	0	0	0	0	0	0	0	0	0	0	0	0	0	0	0	0	0	0	0	0	0	0
6d6d8219c84256b067f267632d5d642c	0	0	0	0	0	0	0	0	0	0	0	0	0	0	0	0	0	0	0	0	0	0	0	0	10	0	0	0	0	0	0	0	0	0	0	0	0	0	0	0	0	0	0	0	0	0	0	0	0
6d7200d01876d62ff9892ca75c3b5063	938	103	0	0	0	283	200	0	0	22	23	45	504	42	31	1051	0	0	159	30	0	1058	24	19	77	0	0	0	46	35	25	1057	885	0	0	113	150	168	43	0	92	35	24	0	0	24	38	117	466
6d8addb853018fa593a4a0afa1b3f6ed	0	0	0	0	0	0	0	0	0	0	0	0	0	0	0	0	0	0	0	0	0	0	0	0	0	0	0	0	0	0	0	0	0	0	0	0	0	0	0	0	0	0	0	0	0	0	0	0	0
6d938e26ea1fa7a5d0db4049e8a67db9	0	0	0	0	0	0	0	0	0	0	19	0	0	0	0	0	0	0	0	0	0	0	0	0	0	0	0	0	0	0	0	0	0	0	0	0	0	0	0	0	0	0	0	0	0	0	0	0	0
6da2201a1411bf106d25ab2366dd60e1	0	0	0	0	0	0	0	15	0	0	0	0	0	0	0	0	0	0	0	0	0	0	0	0	0	0	0	0	0	0	0	0	0	0	0	0	0	0	0	0	0	0	0	0	0	0	0	0	0
6dd10f786933ed46de9444956123dc37	0	0	0	0	0	0	0	0	0	0	0	0	0	0	0	0	0	0	0	0	0	0	0	0	0	0	0	0	0	0	0	0	0	0	0	0	0	0	0	0	0	0	0	0	0	0	0	0	243
6de38ae398cac4fb47ad0e462be7db91	0	0	0	0	0	0	0	0	0	0	0	0	0	0	0	0	0	0	0	0	0	0	0	0	5	0	0	0	0	0	0	0	0	0	0	0	0	0	0	0	0	0	0	0	0	0	0	0	0
6de69d47987165871d4337ec587bb2e8	0	0	0	0	0	0	0	0	0	0	0	0	0	0	0	0	0	0	0	0	0	0	0	0	0	0	0	0	0	0	0	0	0	0	0	0	0	0	0	0	0	0	0	0	0	0	0	0	0
6df7493fc795bec7098dd5fcccea5826	0	0	0	0	0	0	0	0	0	0	0	0	0	0	0	0	0	0	0	0	0	0	0	0	0	0	0	0	0	0	0	0	0	0	0	0	0	0	0	0	0	0	95	0	0	0	0	0	0
6e36ed38e8505277ff439107693e33f7	0	0	0	0	0	0	0	0	0	0	0	0	0	0	0	0	0	27	0	0	0	0	0	0	0	0	0	0	0	0	0	0	0	0	0	0	0	0	0	0	0	0	0	0	0	0	0	0	0
6e3abda3ac3c5cef5cd7792b284d8a03	0	0	0	0	0	0	0	0	0	0	0	0	0	0	0	0	0	272	0	0	0	0	0	0	0	0	0	0	0	0	0	0	0	0	0	0	0	0	0	0	0	0	0	0	0	0	0	0	0
6e43f3b3f40047e910fffbf5aeca1990	0	0	0	0	0	0	0	0	0	0	0	0	0	0	0	0	0	0	0	0	0	0	0	0	0	0	0	0	0	0	0	0	0	0	0	0	0	0	0	0	0	2	0	0	0	0	0	0	0
6e4455f301b13e7b673aee74ebfcabe4	0	0	0	0	0	0	0	11	0	0	0	0	0	0	0	0	0	0	0	0	0	0	0	0	0	0	0	0	0	0	0	0	0	0	0	0	0	0	0	0	0	0	0	0	0	0	0	0	0
6e453bcc14224c46c9989537ed55910d	0	0	0	0	0	0	0	0	0	0	0	0	0	0	0	0	0	38	0	0	0	0	0	0	0	0	0	0	0	0	0	0	0	0	0	0	0	0	0	0	0	0	0	0	0	0	0	0	0
6e58d361f19f169d10b112fbdeb48fc0	42	0	0	0	0	0	0	0	0	0	0	0	0	0	0	0	11	0	0	0	0	0	0	75	0	21	0	0	0	0	0	5	43	0	16	0	13	0	0	0	0	0	0	19	0	0	0	0	0
6e5d60a8dde2c2d38c99980a210774fe	0	0	0	0	0	0	0	0	0	0	0	13	0	0	0	0	0	0	0	0	0	0	0	0	0	0	0	0	0	0	0	0	0	0	0	0	0	0	0	0	0	0	0	0	0	0	0	0	0
6ea278bcbdb858a7c7ec0e077ee8407e	0	0	0	0	0	63	0	0	0	0	0	0	0	0	0	0	0	0	0	0	0	0	0	0	0	0	0	0	0	0	0	0	0	0	0	0	0	0	0	0	0	0	0	0	0	0	0	0	0
6ea7ca771de29bb7cd642a3f18360495	0	0	0	0	0	0	0	63	0	0	0	0	0	0	0	0	0	0	0	0	0	0	0	0	0	0	0	0	0	0	0	0	0	0	0	0	0	0	0	0	0	0	0	0	0	0	0	0	0
6ec36b0c3cb0a05b6a3cda187aa491a4	0	0	0	0	0	0	0	0	0	0	0	0	0	0	0	0	0	0	0	0	0	0	0	0	0	0	0	0	0	0	0	0	0	131	14	0	0	0	0	0	0	0	0	0	0	0	0	0	0
6ee9b6f6aadfbe453ba58331491fe7e6	0	0	0	0	0	0	0	0	0	0	0	0	0	0	0	0	0	0	0	0	0	0	0	0	0	0	0	0	0	0	0	0	0	0	0	0	0	0	0	0	0	0	0	0	0	0	0	0	5
6f2e3848f4be4081558f13e1f6f0c92d	0	0	0	0	0	0	0	0	0	0	0	0	0	0	0	0	0	0	0	0	0	0	0	15	0	0	0	0	0	0	0	0	0	0	0	0	0	0	0	0	0	0	0	0	0	0	0	0	0
6f5a8340f1bfbb0d2b76682de1baf7ef	0	0	0	0	0	0	0	0	0	0	0	0	0	0	0	0	0	0	0	0	0	0	0	0	0	0	0	0	0	0	0	0	0	0	0	0	0	0	0	0	0	0	0	0	0	0	0	0	3
6f5fa3cf071e2daac88b0f96a63842b4	0	0	0	0	0	0	0	0	0	0	0	0	0	0	0	0	0	0	0	0	0	2134	179	0	0	0	0	0	0	0	53	0	0	0	0	0	0	0	0	0	0	0	0	0	0	0	0	0	0
6f636f518f7ca1d11fa30aaf715779f4	4	0	0	0	0	0	0	0	0	0	0	0	0	0	0	0	0	0	0	0	0	0	0	0	0	0	0	0	0	0	0	0	0	0	0	0	0	0	0	0	0	0	0	0	0	0	0	0	0
6f640e61a458f61050c21d0011e4fac0	155	74	0	0	36	0	0	43	38	61	0	0	0	41	0	0	23	72	129	74	0	31	136	70	123	122	59	0	44	208	22	136	0	161	0	0	90	82	113	59	78	567	656	89	71	0	60	39	211
6f64ad64ecd46119f80079ebe1d88f76	0	0	0	0	0	0	0	0	0	0	0	129	0	0	0	0	0	0	0	0	0	0	0	0	0	0	0	0	0	0	0	0	0	0	0	0	0	0	0	0	0	0	0	0	0	0	0	0	0
6f68a60561b38705a3520a9273e208a7	0	0	0	0	0	0	0	0	0	0	0	0	0	0	0	0	0	0	0	0	0	0	0	0	5	0	0	0	0	0	0	0	0	0	0	0	0	0	0	0	0	0	0	0	0	0	0	0	0
6f98328cdf7fbb35ea0e0cd243c00ef1	0	0	0	0	0	0	0	0	26	0	0	0	0	0	0	0	10	0	47	65	0	35	33	66	48	0	57	18	0	18	25	0	0	0	44	0	0	21	0	72	30	0	14	0	0	33	0	0	0
6fa148e52a3c2bb21f36fe0fac4c1239	0	0	0	0	0	0	0	0	0	0	0	0	0	0	0	0	0	7	0	0	0	0	0	0	0	0	0	0	0	0	0	0	0	0	0	0	0	0	0	0	0	0	0	0	0	0	0	0	0
6fb7c360b48d85d8590e2b1a33dd1ef1	0	0	0	0	0	0	0	1064	0	0	0	0	0	0	0	0	0	0	0	0	0	0	0	0	0	0	0	0	0	0	0	0	0	0	0	0	0	0	0	0	0	0	0	0	0	0	0	0	0
6fbc4f035ca740d3aec8aae759346f53	0	0	0	0	0	0	0	0	0	0	0	0	0	0	0	0	0	0	0	0	0	0	0	0	0	0	0	0	0	0	0	0	4	0	0	0	0	0	0	0	0	0	0	0	0	0	0	0	0
6ff2b25e84e7087b219f15ba979c2eb9	0	0	0	0	0	0	0	0	0	0	0	0	0	0	0	0	0	0	0	0	0	0	0	0	0	0	0	0	0	0	0	0	5	0	0	0	0	0	0	0	2	0	0	0	0	0	0	0	0
6ffd4a6f39233985a62b369740a707f0	0	0	0	0	0	0	0	0	0	0	0	0	0	0	0	0	0	0	0	0	0	0	0	0	0	0	0	0	6	0	0	0	0	0	0	0	0	0	0	0	8	0	0	0	0	0	0	0	0
70046f46721b05e06b0f109a25cc238e	0	0	0	0	0	0	0	0	0	0	0	0	0	0	0	0	0	0	0	0	0	0	0	0	0	0	0	0	0	0	0	0	0	0	0	0	0	0	0	0	0	0	0	67	0	0	0	0	0
700bb6dc5b650705a396b4c65f3bcd9f	0	0	0	0	0	0	0	0	0	0	0	0	0	0	0	0	0	0	0	0	0	0	0	0	0	0	0	0	0	0	0	0	0	0	0	0	0	0	0	0	0	0	0	0	0	0	0	0	5
701955dd9bca3eca14f0ed85d4bc77c8	0	0	0	0	0	0	0	0	0	0	0	0	0	0	0	0	5	0	0	0	0	0	0	0	0	0	0	0	0	0	0	0	0	0	0	0	0	0	0	0	0	0	0	0	0	0	0	0	0
701b56337a0c97a34cc845983f210571	0	0	0	0	0	0	0	0	0	0	0	0	0	23	0	0	0	57	0	0	0	0	0	0	26	0	0	0	0	0	0	0	0	0	0	0	0	0	0	0	0	0	0	0	27	0	0	0	0
701fce9748517b0a348203b9376974a6	0	0	0	0	0	0	0	0	0	0	0	0	0	0	0	0	0	0	0	0	0	0	0	0	6	0	0	0	0	0	0	0	0	0	0	0	0	0	0	0	0	0	0	0	0	0	0	0	0
7033a395fdef3a1e16959bbde312f0fb	0	0	0	0	0	0	0	0	0	0	0	0	30	0	0	0	11	0	0	13	0	41	5	84	0	30	0	15	0	53	19	0	18	0	13	247	0	14	0	0	0	0	50	0	0	0	0	0	0
704179162412e8d8801e6c5736578ca7	0	0	0	3	0	0	0	0	0	0	0	0	0	0	0	0	0	0	0	0	0	0	0	0	0	0	0	0	0	0	0	0	0	0	0	0	0	0	0	0	0	0	0	0	0	0	0	0	0
704967fd57079f1d6bd50dc4135d648a	0	0	0	0	0	0	0	0	0	0	0	0	0	0	0	0	0	0	0	0	0	0	0	0	12	0	0	0	0	0	0	0	0	0	0	0	0	0	0	0	0	0	0	0	0	0	0	0	0
70602b7351417f3976e247954312f70f	0	0	0	0	0	0	0	0	0	0	0	0	0	0	0	0	0	0	0	0	0	0	0	0	0	0	35	0	0	0	0	0	0	0	0	0	0	0	0	0	0	0	0	0	0	0	0	0	0
7062adfa61197577f606edab3b7d102f	0	0	0	0	0	0	0	0	0	0	0	0	0	0	0	0	0	0	0	0	0	0	0	0	0	0	11	0	0	0	0	0	0	0	0	0	0	0	0	0	0	0	0	0	0	0	0	0	0
7072e9a4ba7b9c921db657d7b2a660f5	0	0	0	0	0	0	0	0	0	0	0	0	4	0	0	0	0	0	0	0	0	0	0	0	0	0	0	0	0	0	0	0	0	0	0	0	0	0	0	0	0	0	0	0	0	0	0	0	0
70773247a2a482a3e705448ad64fdadd	0	0	0	0	34	0	0	28	45	22	21	20	20	0	0	0	0	0	0	34	0	0	56	52	371	344	0	0	0	97	0	0	0	588	0	0	0	0	370	30	23	64	128	93	44	34	63	0	42
7082747ce1e82395ce09e993e7ac9fae	0	0	0	0	0	0	0	0	0	0	0	0	0	0	0	0	0	0	0	0	0	0	0	0	0	0	0	0	0	0	0	0	2	0	0	0	0	0	0	0	0	0	0	0	0	0	0	0	0
709421073f65c660d92c21adf1aebb6b	0	0	0	0	0	0	0	0	0	0	0	0	0	0	0	0	0	0	0	20	36	0	0	0	0	0	0	0	0	0	0	0	0	0	0	0	0	0	0	0	0	0	0	0	0	0	0	0	0
70a73bcf7551d05748aee4d925856e93	0	0	0	0	0	0	0	0	0	0	0	0	0	0	0	0	0	0	0	0	0	0	0	0	0	0	0	0	0	0	0	0	4	0	0	0	0	0	0	0	0	0	0	0	0	0	0	0	0
70b69ba94b303e5c9673b6cbbf171e9b	0	0	0	0	0	0	0	0	0	0	0	0	0	0	0	0	0	0	526	0	0	0	0	0	0	0	0	0	0	0	39	0	0	0	0	0	0	0	0	0	0	0	0	0	0	0	0	0	0
70c80feba79b10747c726b7680a0c7dc	0	0	0	0	0	0	0	0	0	0	0	0	0	0	0	0	0	0	0	0	0	0	0	0	0	2	0	0	0	0	0	0	0	0	0	0	0	0	0	0	0	0	0	0	0	0	0	0	0
70d00c9124396a4ca8cd4beb9ef81d8a	0	0	0	0	0	0	0	0	0	0	0	0	0	0	0	0	0	0	0	0	0	0	0	0	0	0	0	0	2	0	0	0	0	0	0	0	0	0	0	0	0	0	0	0	0	0	0	0	0
70e43fb3f1afeeffa1f00839f52443ff	0	0	0	0	9	0	0	0	0	13	0	0	0	0	0	0	0	0	0	0	0	0	0	0	0	0	0	0	0	0	0	0	0	0	0	0	0	0	0	0	0	0	0	0	0	0	0	0	0
70e57b250978e8c1b8ee9e2145bd8e08	0	0	0	0	0	0	0	0	0	0	0	0	42	0	19	0	0	0	0	0	0	0	44	0	0	0	0	0	0	0	0	0	0	0	0	0	0	0	0	0	0	0	0	0	0	0	0	0	0
70fd4131c790b2d1327c653afe99d53a	0	0	0	0	0	0	0	0	0	0	0	0	0	0	0	0	0	0	0	0	0	0	0	0	0	0	0	0	0	0	0	0	0	0	0	0	0	0	0	0	0	0	0	0	0	0	0	0	0
70ff3596d14245858b82db448d8afc2c	0	0	0	0	0	0	0	0	0	0	0	0	0	0	0	0	0	0	0	0	0	0	0	0	0	0	0	0	0	0	0	0	0	0	0	0	0	0	0	0	0	0	0	0	0	0	0	34	0
7100cc1f598df57c9cd4258f2a4f0128	0	0	0	0	0	0	0	0	0	0	0	0	0	0	0	0	0	0	0	0	0	0	0	0	0	0	0	0	0	0	0	0	0	0	0	0	0	0	0	0	0	0	0	0	108	0	0	0	0
71162dbe427c2e902e29434cbce37473	0	0	0	0	0	0	0	0	0	0	0	0	0	51	0	0	0	0	0	0	0	0	0	0	0	0	0	0	60	0	0	0	398	0	2983	0	0	0	0	0	121	0	0	0	8	0	0	0	0
7118a9a2d9a9de1d4dc1d9ae38e762e3	0	0	0	0	0	0	0	0	0	0	0	0	0	0	0	0	0	0	0	0	0	0	376	0	0	0	0	0	0	0	0	0	0	0	0	0	0	0	0	0	0	0	0	0	0	0	0	0	0
7122ca3b18b31ff45b6588ba2764cfb6	0	0	0	0	0	0	0	0	0	0	0	0	0	0	0	0	0	0	0	0	0	0	0	0	94	0	0	0	0	0	0	0	0	0	0	0	0	0	0	0	0	0	0	0	0	0	0	0	0
712398f8604b5cfa1798d6ba998b8957	0	0	0	0	0	0	0	0	0	0	0	0	0	0	0	0	0	0	0	0	0	0	0	0	0	0	0	0	26	0	0	63	225	0	0	0	0	0	0	0	78	0	0	0	0	0	0	0	0
7126a512663d3d77e7c0a22c32d93ec5	0	0	0	0	0	20	0	0	0	0	0	0	0	0	0	0	0	0	0	0	0	0	0	0	0	0	0	0	0	0	0	0	0	0	0	0	0	0	0	0	0	0	0	0	0	0	0	0	0
712bb029921652ea9514a62c7654eae0	0	0	0	0	0	0	0	0	0	0	0	0	0	0	0	0	0	0	0	0	0	0	10	0	0	0	0	0	0	0	0	0	0	0	0	0	0	0	0	0	0	0	0	0	0	0	0	0	56
71378f08a6c6591f53ee3e6858a151bb	0	0	0	0	0	0	0	0	0	0	0	0	0	0	0	0	0	0	0	0	0	0	0	0	0	0	0	0	0	0	0	0	3	0	0	0	0	0	0	0	0	0	0	0	0	0	0	0	0
7139aca4e7b98f1ee70f01fddd81b759	0	0	0	0	0	0	0	0	0	0	0	0	0	0	0	0	0	0	0	0	0	0	0	0	0	0	0	0	0	0	0	0	0	0	0	0	0	32	0	0	0	0	0	0	0	0	0	0	0
71451bf2b60def890d47c08065ca6107	0	0	0	0	0	0	0	0	0	0	0	0	0	0	0	0	0	0	0	0	0	0	0	0	0	0	0	0	0	0	0	0	0	0	0	0	0	0	0	0	0	0	0	0	0	0	30	0	0
714e58fca1e88d620c923a1f2de70f28	0	0	0	0	0	0	0	0	0	0	0	0	0	0	0	0	0	0	0	0	0	0	0	0	0	0	0	0	0	0	0	3	0	0	0	0	0	0	0	0	0	0	0	0	0	5	0	0	0
7155a3026cb4005cc1f2eb02e3da1b30	0	0	5	0	0	0	0	0	0	0	0	0	0	0	0	0	0	0	0	0	0	0	0	0	0	0	0	0	0	0	0	0	0	0	0	0	0	0	0	0	0	0	0	0	0	0	0	0	0
715d482771c4042bbbe72f9c9bc39923	0	0	0	0	0	0	0	0	0	0	0	122	0	0	0	0	0	0	0	0	0	0	0	0	0	0	0	0	0	0	0	0	0	0	0	0	0	0	0	0	0	0	0	0	0	0	0	0	0
717896b051a9f3da05a5885d94bebcea	0	0	0	0	0	0	0	0	0	0	0	0	0	0	0	0	0	0	0	0	0	0	0	144	0	0	0	0	0	0	0	0	0	0	0	0	0	0	0	0	0	0	0	0	0	0	0	0	0
71aa06d5a1f4d41ac78ab7d93f106f02	0	0	0	0	0	0	0	0	0	0	115	0	0	0	0	0	0	0	0	48	12	0	0	0	0	0	0	0	9	0	0	0	0	0	0	0	0	0	0	0	28	0	0	0	18	0	0	0	0
71b37b49baf610bd590c35ff8959f8d6	0	0	0	0	0	0	0	0	0	0	0	71	0	0	0	0	0	0	0	0	0	0	0	0	0	0	0	0	0	0	0	0	0	0	0	0	0	0	0	0	0	0	0	0	0	0	0	0	0
71d30e8c78a512228fefb9f169e6c3d7	0	0	0	0	0	0	0	0	0	0	0	0	0	0	0	0	0	0	144	0	0	0	0	0	0	0	0	0	0	0	0	0	0	0	0	0	0	0	0	0	0	0	0	0	0	0	0	0	0
71d66658c8fb5ac6d345f679a7970fd5	0	0	0	36	0	0	0	0	0	0	0	0	0	0	0	0	0	0	0	0	0	0	0	0	0	0	0	0	0	0	0	0	0	0	0	0	0	0	0	0	0	0	0	0	0	0	0	0	0
71db4d17a4e7710f5d35af2db6fbec03	0	0	0	0	0	0	0	0	23	0	0	0	0	0	0	0	0	0	0	46	0	0	0	0	36	0	0	0	0	0	0	0	0	0	0	0	0	0	0	0	0	0	0	0	0	0	0	0	0
71f10a8d688331ffdb4d4c1ed06b537c	0	0	0	0	0	0	0	0	0	0	0	0	0	0	0	0	0	0	0	0	0	0	0	0	0	0	0	0	0	0	0	0	0	0	0	0	0	0	0	0	0	0	0	0	0	0	0	0	31
725749cb3014771ca2d0900831c287f4	0	0	0	0	0	0	0	0	0	0	0	0	0	0	0	0	0	0	0	0	0	0	0	0	0	0	0	0	0	0	0	0	0	0	0	0	0	0	0	0	0	0	0	0	0	0	0	0	0
725e50460cbb96e9708babc1d06f4f54	0	0	0	0	0	0	0	0	0	0	0	0	0	0	0	0	0	0	4	0	0	0	0	25	0	0	0	0	0	0	0	0	0	0	0	0	0	0	0	0	0	0	0	0	0	0	0	5	0
7285f1a9d07bd5b8fd61255891add0ce	0	0	0	0	0	0	0	0	0	0	0	0	0	0	0	0	0	0	0	0	0	25	0	0	0	0	0	0	0	0	0	0	0	0	38	0	0	0	0	0	0	0	0	0	0	0	0	0	0
728aa261fa5841e2f62062a8cd9474f2	0	0	0	0	0	26	0	0	0	0	0	0	0	0	0	0	0	0	19	0	0	0	0	0	0	10	0	0	0	0	0	0	0	0	0	0	0	0	0	0	0	0	0	0	0	0	0	0	0
7297ceebf47421322ac853a690e2bd45	0	0	0	0	0	0	0	0	0	0	0	0	0	0	0	0	0	0	0	0	0	0	0	0	7	0	0	0	0	0	0	0	0	0	0	0	0	0	0	0	0	0	0	0	0	0	0	0	0
72a570b78076f07379b1aaad0b63e74b	0	0	0	0	0	0	0	0	0	0	0	0	0	0	0	0	4	0	0	0	0	6	0	0	0	0	0	0	0	0	0	0	0	10	0	0	0	0	0	0	0	0	0	0	0	0	0	0	0
72be76c191b225f5662e783ef6ce73a6	0	0	0	0	0	0	0	0	0	0	0	0	0	0	0	0	0	0	0	0	0	0	0	0	12	0	0	0	0	0	0	0	0	0	0	0	0	0	0	0	0	0	0	0	0	0	0	0	0
72de96f12b739ecafd6b30686275280b	0	0	0	0	0	0	0	0	0	0	0	0	0	0	15	0	29	0	0	0	0	0	0	0	0	11	0	0	0	0	0	44	0	0	0	0	0	15	0	0	0	0	0	0	0	0	0	0	0
72def776410498089204567bb6a5839c	0	0	0	0	0	0	0	0	0	0	0	0	0	0	0	0	0	0	0	0	0	0	0	0	0	0	0	0	0	0	0	0	0	0	3	0	0	0	0	0	0	0	0	0	0	0	0	0	0
72eca58cf9f16ffc38a3fcbb5b7fa7d4	0	0	0	0	0	0	0	0	0	0	0	0	0	0	0	0	21	94	0	0	0	0	0	0	0	0	0	0	0	0	0	0	0	0	0	0	0	0	0	0	0	0	0	0	0	0	9	0	0
72fb8ca2aabfe92d1b6135c9976edecb	0	0	0	0	0	0	0	0	0	0	0	0	0	0	0	0	0	0	0	0	0	0	0	0	0	0	0	0	0	0	0	0	0	0	0	0	0	0	0	0	0	0	0	0	0	0	0	0	0
7300b2780798227464bafcbf3a982852	0	0	0	0	0	0	0	0	0	0	0	0	0	0	0	0	0	0	0	0	0	0	0	0	0	13	0	0	0	0	0	0	0	0	0	0	0	0	0	0	0	0	0	0	0	0	0	0	0
730e115c113d5805e665ada847cd0b67	0	0	5	0	0	0	0	10	0	0	0	0	0	4	0	0	0	0	0	0	0	0	0	0	0	0	0	0	0	0	0	0	0	0	0	0	0	0	0	0	8	26	0	0	0	4	0	4	4
735ca3d41b46782d3f6ced081649fa75	0	0	0	0	0	0	0	0	0	0	0	0	0	0	0	0	10	0	0	0	0	0	0	25	0	0	9	0	0	0	25	0	7	0	0	0	0	0	0	0	0	0	0	0	0	0	0	0	0
735d47142c8ccc753deee3d1e81d7d00	0	33	0	87	0	0	64	18	0	55	40	136	75	0	0	0	63	150	484	93	36	209	325	252	127	60	66	0	27	141	123	94	39	128	0	68	243	0	426	73	76	75	726	0	50	0	27	0	80
73740d32657c60c7a42f9b3e41d47c38	0	0	0	0	0	0	0	0	0	0	0	0	0	0	0	0	0	0	0	0	0	0	0	0	0	0	0	0	0	0	0	0	0	0	0	0	0	0	0	0	0	0	0	0	0	0	0	0	0
73acf7a74a4e7df62c74436aeadf491c	0	0	0	0	0	0	0	0	0	0	0	0	0	0	0	0	0	0	0	0	0	0	0	0	0	0	0	0	0	0	0	0	0	0	0	0	0	0	0	0	19	0	0	0	0	0	0	0	0
73bf300a98ebdfbee4a4901d1ff94a46	0	0	0	0	0	0	0	0	0	0	0	0	0	0	0	0	0	0	0	0	0	0	0	0	0	0	0	0	0	0	0	0	46	0	0	0	0	0	0	0	0	0	0	0	0	0	0	0	0
73cfb3de2d6813c204862479ab063474	0	0	0	0	0	0	0	0	0	0	0	0	0	0	0	0	0	0	0	0	0	0	0	0	0	0	0	0	0	0	0	0	12	0	0	0	0	0	0	0	0	0	0	0	0	0	0	0	0
73e51ea0f6fa5b877814df120131e988	0	0	0	0	0	0	0	0	0	0	0	0	0	0	0	0	83	3	0	0	0	0	0	0	0	0	0	0	0	0	0	0	0	0	0	0	0	0	0	0	0	0	0	0	0	0	0	0	0
73f049c970c50ff44ce3045536220488	0	0	0	0	0	0	0	0	0	0	0	0	0	0	0	0	0	0	0	0	0	0	0	0	0	0	0	0	0	0	0	0	0	0	2	0	0	0	0	0	0	0	0	0	0	0	0	0	0
740e0a01f802193c410e6802475f9175	0	0	0	0	0	0	0	0	0	0	0	0	0	0	0	0	0	0	0	0	0	0	0	0	0	0	0	0	0	0	0	0	0	0	0	0	51	0	0	0	0	0	0	0	0	0	0	0	0
741948b1bfedf0f64de8261cf6d3a926	0	0	0	0	0	0	0	0	0	0	0	0	0	0	0	0	0	0	0	0	0	0	0	0	0	0	0	0	0	0	0	0	0	0	0	0	0	0	0	0	0	0	0	0	87	0	0	0	0
741b73187051121a054516c6331adf9f	0	0	0	2	0	0	0	0	0	0	0	0	0	0	0	0	0	0	10	0	0	0	0	0	0	0	0	0	0	0	2	0	0	0	0	0	0	0	0	0	0	0	0	0	0	0	0	0	0
742065434642bcd9721540bc4dda993d	0	0	0	0	0	0	0	0	0	0	0	0	0	0	0	0	0	0	0	0	0	0	0	0	0	0	0	0	0	0	0	0	0	0	0	0	0	0	0	0	0	0	0	0	0	6	0	0	0
744262172159c2e4c60b29fdb57919ab	0	0	0	0	0	0	0	0	0	0	0	0	0	0	0	0	0	0	0	0	0	0	0	0	0	0	0	0	0	10	0	0	0	0	0	0	0	0	0	0	0	0	0	0	0	0	0	0	0
7450386456dd58aee9962035f5f469ae	0	0	0	0	0	0	0	0	0	0	0	0	0	0	0	0	0	0	0	0	0	0	0	0	11	0	0	0	0	0	0	0	0	0	0	0	0	0	0	0	0	0	0	0	0	0	0	3	0
74560a8596aa5cd91384b3a11f4924a5	0	0	0	0	0	0	0	0	0	0	0	0	0	0	0	0	0	0	0	0	0	0	0	0	0	0	0	0	0	0	0	0	0	0	0	0	0	0	0	0	0	0	0	0	0	0	0	0	0
747cdec71b37e4183f12a8257abe7bf3	0	0	0	0	0	0	0	0	0	0	0	0	0	0	0	0	0	0	0	0	0	0	0	0	0	0	16	0	0	0	0	0	0	0	0	0	0	0	0	0	0	0	0	0	0	0	0	0	0
748056ff611e21f4d08b96cd9db89e65	0	0	0	0	0	0	0	0	0	0	0	0	0	0	0	0	0	0	0	0	0	0	0	0	0	0	0	0	0	0	0	0	12	0	0	0	0	0	0	0	0	0	0	0	0	0	0	0	0
7488beaea41d6c3510157de70dff2279	0	0	0	0	0	0	0	0	0	0	0	0	0	0	0	0	0	0	0	0	0	0	0	0	0	0	0	0	0	0	0	0	2	0	0	0	0	0	0	0	0	0	0	0	0	0	0	0	0
748e3c392dfe151e546cf1d34cf206e2	0	0	0	0	0	0	0	0	0	0	0	0	0	0	0	0	0	0	0	0	0	0	0	0	0	0	0	0	0	0	0	0	0	0	0	0	0	0	0	0	0	0	0	0	0	3	0	0	0
748eb2df958e8537927283b1f69eff9d	0	0	0	0	0	0	0	0	0	0	0	0	0	0	0	0	0	0	0	0	0	0	2	0	0	0	0	0	0	0	0	0	3	0	0	0	0	0	0	0	0	0	0	0	0	0	0	0	0
74cb97694bc6428065df6c4b9c7c97ef	0	0	0	195	0	0	0	0	0	0	0	0	0	0	0	0	0	0	0	0	0	0	0	0	0	0	0	0	0	0	0	0	0	0	0	0	0	0	0	0	0	0	0	0	0	0	0	0	0
74d0acd72a7a2e2c5f748fca0e3cb4f5	0	0	0	0	0	0	0	0	0	0	0	0	0	0	0	0	6	0	0	0	0	0	0	28	0	0	0	0	0	0	0	7	0	0	7	0	0	0	0	0	0	0	0	0	0	0	0	0	0
[truncated: 2,359 more rows]
[truncated: 14 more columns]

## Sheet: Metagenomic_scaled_read_counts
genome	S7091	S7092	S7093	S7094	S7095	S7096	S7097	S7098	S7099	S7100	S7101	S7102	S7103	S7104	S7105	S7106	SA9238	SA9239	SA9240	SA9241	SA9242	SA9243	SA9244	SA9245	SA9246	SA9247	SA9248	SA9249	SA9250	SA9251	SA9252	SA9253	SA9254	SA9255	SA9256	SA9257	SA9258	SA9259	SA9260	SA9261	SA9262	SB1777	SB1778	SB1779	SB1780	SB1781	SB1782	SB1783	SB1784
GCA_000183505.2	258	95	39	75	17	59	709	1822	24	167	67	139	12	2492	6	15	10	3403	52	75	69	38	8153	37	185	112	887	99	5	806	212	43	60	8530	48	29	228	114	176	831	765	143	58	16	281	991	9466	4584	5821
GCA_000209855.1	1388	5342	11942	82359	30938	4421	5348	6867	18420	10068	13612	25055	1739	52441	10335	2161	55396	24056	33053	27605	3672	2537	16669	4280	54196	29150	23286	1940	9966	2656	10908	9164	9020	18645	10726	1331	26687	5731	11078	5894	16029	12615	7064	2469	13702	1623	6253	18317	22977
GCA_000209875.1	5089	4136	2654	72938	5855	7441	1494	2334	3891	1421	1326	6247	381	3003	14381	1074	6657	11362	14146	27765	5599	4342	1944	26798	6473	15784	15625	1628	2223	10016	843	10709	9561	5709	7268	5185	967	4431	7056	16974	6190	2952	66470	21598	1291	1669	520	6066	8093
GCA_000209935.1	724	48915	9720	57181	27546	2162	1278	5046	13055	27873	4639	22486	4902	19020	15305	948	5436	17554	24838	16143	13440	8340	48277	1695	18732	16669	5172	4761	2050	2403	2420	41145	17771	147353	11385	14937	13552	3417	18237	38286	9566	23996	49463	3686	4826	1296	21053	5039	22630
GCA_000210015.1	4199	1381	1700	6188	3080	2328	2257	2806	6194	2952	937	4745	872	1406	2658	5267	3511	5815	6791	8818	3194	1641	4809	6285	3289	15961	2623	1262	7090	2938	974	3205	7789	26718	7547	4848	3913	2342	8528	3144	2954	7310	21769	5561	3524	8677	1586	2242	12648
GCA_000210075.1	13015	39062	2350	33528	14768	20640	10843	27236	3520	132832	9708	14463	5488	2177	5358	12400	2928	1769	666	817	12218	15905	8567	1929	5061	3333	3286	7807	1663	1513	12579	370	12585	43334	303	298	10527	3022	181	2063	4821	2969	1752	3349	2876	1298	29286	7079	5845
GCA_000210555.1	1459	2373	2526	8125	5959	1313	993	5229	10873	8271	4287	6089	3971	5241	3445	69762	4228	16764	17653	20487	2951	8937	22381	10598	8866	8590	3930	1375	35215	8687	600	2649	7754	60870	29002	3324	2584	7005	3213	15743	7218	22051	21554	2322	3655	10872	1889	3248	13944
GCA_000210735.1	5390	35267	6766	88920	14694	106787	11989	18646	19816	36920	7828	26194	10401	19985	11750	5934	6141	31196	10368	15191	7534	6668	16075	7512	21586	18619	38602	3688	9442	18052	61510	4866	10035	18143	13803	2672	12970	4803	17498	11013	21740	16587	14123	3956	12392	4896	47118	13549	93841
GCA_000223275.2	6	1	28	39	6	11	408	160	43	9	6	0	10	22	1	7	0	616	1	65	6	1	40	14	5	9	0	3	6	3	8	3	5	8	17	109	10	2	17	11	152	9	12	10	293	43	171	9	50
GCA_000333635.1	4	3	68	6	3	3	8	10	11	13	83	5	3	1	1	27	26	315	0	2	74	8	3	1	7	21	0	0	1	2	22	13	3	15	3	48	16	6	0	6	3	6	5	8	4	1	5	3	9
GCA_000385835.1	179	0	6	206	2	24	9	28	11	8	7	6	25	23	4	358	3	48	126	32	217	9	173	130	49	430	51	112	106	14	204	52	63	242	72	274	86	28	290	0	22	35	89	229	1	2	9	47	23
GCA_000403945.1	22	32	19	436	20	27	39	36	8	22	19	213	38	9	27	16	27	207	69	43	4	27	13	40	11	203	17	11	6	6	1	34	27	7	34	37	14	51	0	22	73	128	17	29	242	90	6	14	23
GCA_000431015.1	5	18	2857	1117	5422	63	3	19	4	9	15	26	20	0	2	17	18	2	13	239	10	1	0	11	12	12	44	0	1	4	4	13	163	13	22	9	3	4	1	49400	139049	21	12	8	35	29	3	2	2062
GCA_000431035.1	140	155	1066	651	1495	84	160	662	1906	430	170	11967	39	564	1176	12	319	19117	157	978	345	284	233	1447	3024	2983	883	176	3428	14	663	262	240	51	506	289	68	11389	4	33626	3852	356	415	64	1055	838	260	802	671
GCA_000431075.1	114	63	276	71	61	92	46	284	464	78	69	300	20	51	187	6	287	267	55	118	318	20	463	387	253	293	548	28	252	75	59	138	349	10	198	31	26	377	9	302	571	335	95	243	85	399	23	311	338
GCA_000431135.1	187	60	139	220	96	123	126	233	243	61	111	323	45	134	93	129	103	753	173	253	49	42	262	153	239	182	151	34	117	64	78	257	111	692	233	99	123	73	510	523	161	320	407	178	67	101	92	269	646
GCA_000431215.1	18	8	77	544	18	14	3	705	16	257	70	195	18	23	223	139	8	194	4	26	133529	45	4	10	71	9	46	0	9	5	29	6	15	1	43236	2	32	5	8	8	314	4639	11	10	5211	467	5	28	2610
GCA_000431275.1	210	66	40	73	85	212	911	871	348	174	789	61	516	59	18	82	13	103	7	92	29	46	22	14	205	25	6	0	21	3	18	6	5	0	11	12	19	24	1	15	31	145	8	19	43	53	962	261	22
GCA_000431315.1	102	0	0	9	1	12	68	643	3	2	0	620	122	3	70	3	7	9	1	10	0	1	12	7	23	14	1	6	0	0	5	7	9	17	14	0	5	7	0	11	17	11	4	7	6	2	0	1	19
GCA_000431335.1	24	0	74	22	16	14	1124	452	111	7	4394	2526	184	51	106	21	4014	783	789	338165	0	8	841	199	246496	45	32	8	19	5	5	6	2462	91	384272	47	7	148	9	1909	771	39	5	167	805	9682	4	159	629
GCA_000431435.1	7529	39	4207	112	1299	392	1401	145	183	253	25	148	209	200	125	1094	195	173	3355	361	114	322	363	230	103	624	65	18	1711	158	107	9650	140	996	177	424970	2098	235	138	52	865	868	1590	764	170	54	301	128	1049
GCA_000431515.1	47	49	34	119	73	46	80	245	76	88	93	70	37	13	60	64	64	1133	64	149	43	31	127	71	61	82	86	41	58	28	44	79	152	163	112	64	76	28	24	64	38	87	128	212	80	51	91	42	390
GCA_000431535.1	728	79	90	153	55	341	217	116	124	55	254	668	44	59	86	201	381	127	112	284	788	86	100	1002	192	492	279	79	235	71	384	368	900	130	1450	147	127	436	63	151	83	115	43	155	83	217	30	201	131
GCA_000431555.1	6	0	0	0	10	9	45660	10864	1	0	3	21	76	4	1243	0	6	8	18	6	0	1	808	10	10	19	3	14	0	3	8	1	0	1	20	11	5	0	1	6	84	11	2	10	1	7	0	0	23
GCA_000431575.1	319	16659	12639	1541	1643	183	246	6968	3159	1845	1624	1693	1090	151	7565	96	33656	15280	351	61289	8779	9052	29720	15321	2627	39912	34335	26	263957	61568	285	2708	1528	312	1532	284	152	3420	26	4087	11956	176633	47247	1630	6728	2867	38066	1838	19839
GCA_000431595.1	11	6	5010	5	23	24	6	19	7	0	5	13	4	11	18	27	1	15	23	58	4	10	14	3753	7	19	7	0	4	0	31	6	21	12	22	12	3	18	0	19	16	14	6	13	6	6	9	0	2
GCA_000431635.1	186	20602	9123	32618	21509	1266	1256	8797	27154	17142	7426	17358	24065	15661	2564	300	10552	2544	184	1957	19980	5971	2115	2970	3424	65	506	1144	4283	669	5449	119	2503	903	2936	1733	366	14939	678	1565	13278	2056	3396	18784	1566	12909	120	17545	3249
GCA_000431675.1	382	680	556	903	955	92	132	1075	1302	1597	918	1019	940	771	261	18817	2493	840	35	1226	3021	366	427	501	564	4155	661	937	2499	808	165	605	396	171	549	536	79	305	135	317	505	2480	1609	244	278	530	416	640	2002
GCA_000431735.1	343	200	27164	286	68565	155	400	77053	2338	73966	245	502	273	3657	16841	1515	9275	68530	567	1297	166	47	1323	630	7179	373	5872	62	230	197	140	293	1507	1294	346	678	253	442	228	1197	184	19857	547	396	12793	5925	1204	6954	15417
GCA_000431775.1	54	63	341	142	72	138	61	390	551	128	41	116	21	31	147	68	224	191	64	182	398	19	75	227	105	156	112	47	26	29	111	94	248	34	126	42	34	884	4	461	594	268	133	166	84	355	11	162	256
GCA_000431795.1	10	0	7	0	1311	12	81	10784	4754	540	120	30	20	0	49	0	16	125	539	4	0	0	2250	65	90	27	16	5	22	8	14	11	35	17	77	2	0	12544	0	26751	15173	2	6	442	60173	913	0	16	1144
GCA_000431815.1	155	226	241	180	350	392	200	407	296	279	119	259	73	141	375	128	117	434	342	647	71	123	310	301	115	638	67	248	67	113	48	206	1189	209	1760	88	70	180	44	182	230	448	86	136	217	194	139	185	559
GCA_000431855.1	129	159	121	504	129	163	80	532	24565	65	143	185	131	293	3069	76	215	344	988	594	1163	106	246	1119	1656	384	759	336	341	91	168	6339	3559	167	434	1742	71	13496	138	388	183	391	394	8484	110	414	21	360	359
GCA_000431875.1	39	2981	6009	22391	5493	60	45	354	3875	9295	1362	2148	61	11464	217	142	2153	6591	2536	5369	1069	2622	25748	3652	27700	4420	245	33	143	599	42	671	3773	19698	1612	944	15301	611	3115	2304	1384	3238	9036	182	6075	84	137	13680	2916
GCA_000431895.1	71	262	76	374	116	19	50	1912	138	75	49	336	58	99	228	30	55	426	235	243	105	37	243	150	281	174	202	44	70	74	35	56	297	573	83	104	65	579	46	382	148	129	399	192	86	433	42	263	339
GCA_000431915.1	151	13	122325	192	19	3	3	31	1061	5	87	10	105	63	173	28	0	46	7	547	5	9	14	10	214	6	109	0	2	11	103	56	125	74	34	10	27	17	8	5	29	101	46	6	86893	13	4	33	788
GCA_000431975.1	116	17	1505	25	2006	24	8	194	1129	435	588	139	26	14	77	16	8	504	14	56	316	175	15	18	210	37	39	6	99	215	73	20	125	27	17	10	23	6	79	5	153	70	9	28	1202	6	37	13	56
GCA_000432015.1	174	101	122	195	191	182	52	288	621	180	125	187	63	106	763	71	371	698	73	133	1126	69	170	340	177	217	130	41	102	73	109	357	375	14	215	100	42	1441	48	909	388	279	250	181	129	364	39	378	274
GCA_000432035.1	245	7463	12996	29988	14907	122	54	848	2579	27366	1683	2561	29893	1221	5520	71	1101	15443	54526	27351	4463	823	46203	2886	49547	716	5640	137	3935	1174	95	1375	29163	77417	11955	913	288	3622	6066	795	6048	415	9583	10147	8830	135	3120	1059	57857
GCA_000432075.1	74	17	130	64	31	52	17	617	57	23	19	79	4	15	680	20	99	121	76	84	26	67	25	178	53	138	107	28	25	16	109	518	53	22	131	54	12	166	15	682	218	115	52	214	38	266	5	118	125
GCA_000432135.1	903	8733	39423	4286	6448	267	171	6784	146031	482	31932	32195	91	40481	56202	58	3507	11268	864	4450	2269	146	3062	1346	5797	18258	3837	39	246	159	203	422	6648	864	2341	245	81	37546	38	88937	6161	8134	440	977	3679	37990	233	136890	2353
GCA_000432155.1	108	6740	109	960	2235	32	113	361	311	67	235	183	760	206	171	364	22	168	307	635	151	51	2692	106	185	474	26	36	896	167	105	146	135	93	139	89	243	115	23136	705	318	249	96	345	176	88	10276	95	211
GCA_000432175.1	48	42	29	26	251	57	273	274	66	22	13	33	18	46	865	15	48	52	26	89	75	4	27	88	790	95	1826	14	17	12	18	80	73	15	37	37	34	74	50	184	321	2127	12	28	25	72	20	34	69
GCA_000432195.1	188	50	43	860	48	91	55375	120	59	53	81	85	141	58	45	150442	52	127	106	202	37	1530	283	115	38	154	39	120	16125	89	52	17659	31449	206	171	77172	59522	148	1002	57	55	1330	179	13143	39	41	306	55	192
GCA_000432255.1	49	14	16	11	87	0	3	61224	365	42	19	40	0	50	37	10	55	225	350	132	11	24	246	17	230	253	23	5	15	3	6	19	59	8	243	12	6	593	7	362	358	20	9	116	204	171	11	74	168
GCA_000432275.1	7	96	4	0	6	11	177	281813	0	4	21	12	49	0	42	13	11	9	3	10	7	0	38	27	7	13	12	7	2	0	4	8	5	0	6489	3	4	6	5	15	4	10	11	22	5	4	4	2	7178
GCA_000432335.1	903	890	75	777	222	300	545	272	893	267	279	224	221	193	475	3259	289	465	737	372	1719	261	436	395	149	755	273	349	646	318	679	466	2004	800	1411	1158	1407	286	657	265	104	467	924	446	199	105	268	295	824
GCA_000432355.1	32	145	67	349	718	22	116	1757	353	853	139	1861	59	322	573	54	10424	986	297	2458	58	47	1253	24979	149	122	516	29	101	5451	64	121	130	255	1102	65	75	169	721	759	666	155	622	279	73	171	76	3256	6148
GCA_000432375.1	175	110	13504	91	150	140	52	21027	2994	972	714	160	154	6636	1825	16	13818	717	148	3827	1197	378	156	2298	421	184	283	2188	29	7218	163	150	1007	145	209	66	109	7499	14	21989	6481	720	61	263	43052	2303	45	9080	14253
GCA_000432395.1	1573	1061	661	435	94	384	327	182	133	54	3783	8967	9	91	213	58	210	41637	117	926	2249	63	29846	7871	355	1172	242	108	60	75	241	267	4304	340	2349	546	993	438	37	4092	1221	499	130	254	6629	179	90	721	593
GCA_000432455.1	4026	16223	559	4003	1440	36030	128	5363	3348	2126	712	35409	1588	1000	1514	479	84	10892	3943	4384	254	2273	4686	6886	43948	11914	1675	21	201	704	50	61	418	22821	7059	4224	167	1054	9158	10108	2525	14292	8762	267	8561	2812	848	274	1325
GCA_000432475.1	22	2089	2954	191	25630	58	129	544	107	302	71	94	87	73	66	93	42	1041	211	61280	125	68	19866	93	30639	219	94	73	88	58	671	68	78	396	5576	67	85	40	62	915	136	183	97	154	200	363	54	36513	64108
GCA_000432515.1	5	2	217	37418	430	20	3	17	19	8	62	17	27	32	7	11	16	21	17	17	9	5	16	5	9	18	11	45	0	2	62	30	5	1	14	0	229	4	2	1427	8223	18	6	12	129	6	2	5	124
GCA_000432555.1	72	8835	353	6536	2748	34	809	218	69	2084	6533	25095	49	40	143	120	1345	3282	74	14166	39	42	166	417	3113	186	7889	1966	49	33	44	32	104	270	74	68	171	31	8724	3400	2764	892	30743	197	5366	159	89	38520	117401
GCA_000432575.1	0	0	0	6	12	17	27	91	69	12	11	0	29	3	20	26	9	80	122	11	0	8	3	12	217	20	39	10	0	0	22	20	41	5	85	5	0	48	9	110	6231	17	9	101	69	39	0	36	122
GCA_000432595.1	5	0	16	11	28	3	0	212	15150	18	11	12	6	5	19	29	3	332	125	54	0	59	17	31	82	20	62	0	2	3	0	0	35	24	176	10	0	56	0	394	87	0	9	139	43	62	0	96	177
GCA_000432735.1	1298	126	393	1390	375	6	1295	330	1777	1703	758	668	164	131	39	55	215	607	36	74	1253	527	491	283	155	145	46	163	35	772	425	60	103	500	48	11	629	43	17	42	95	326	108	48	42719	124	95	272	67
GCA_000432755.1	27	69	66	172	159	96	93	27358	70	85	46	208	75	171	133	73	49	236	71	119	39	29	87	76	46	97	51	24	69	19	29	33	83	150	114	42	36	36	52	176	58	99	171	100	69	614	92	203	1757
GCA_000432775.1	66	24	116	220	3	24	81	94	61	71	2931	162	25	46	80	127	78	62	21	27	244	74	45	16	183	92	213	8	10	34	47	30	58	32	50	14	34	60	2	49	45	53	5	76	71	45	7	72	20
GCA_000432815.1	207	627	1155	33201	311	26	32	3363	372	184	217	17532	113	136	1531	207	48	720	1254	918	4046	75	388	230	8929	692	82	271	367	153	145	301	2349	2242	44459	204	87	77	5774	8080	1614	316	321	348	247	199	42	689	1292
GCA_000432835.1	34	2	5	10	5	9	0	354	5908	19	13192	43	9	12	6	35	13	191	275	64	0	9	58	41	140	4	43	9	7	0	30	17	9	24	269	7	0	15	0	244	558	15	2	81	239	240	5	63	77026
GCA_000432855.1	0	0	4	5	46	17	11	349	138	10	20	6	3	7	121	19	17	193	968	22	0	11	4	42	124	0	55	6	10	0	0	4	69	9	170	2	5	262	0	194	121	17	2	90	78	169	0	4	251
GCA_000432875.1	118	4764	57	143	84	152	98	57	104	82	139	116	62524	107	104	148	47	181	101	145	206	10043	143	154	101	451	114	32	136	47	202	339	5744	90	143	81	84112	104	52	80	95	149	25186	292	86	65	83	34	123
GCA_000432915.1	45	253	4105	224	95	123	91	11945	313	88	51	196	78	102	120	95	82	134047	206	719	329	61	896	219	193	499	6982	55	134	84	42	76	1304	229	207	154	89	774	83	268	98	463	113	257	230	57	190	126	176183
GCA_000432935.1	81	663	66	1265	66	457	1	877	650	151	74	1151	36	984	24563	9	282	249	94	19	19044	201	820	153	3093	15	76	63813	195	212	1527	48	978	83	58	32	155	1917	19	205	476	360	22	15	208	105	6	1452	95
GCA_000432975.1	10	14	33	54	16	121	0	103	33	14	41	44	7	4	88	2	33	50	16	25	12	4	21	66	13	40	19	4	2	7	26	43	57	0	18	15	19	52	0	80	1330	34	14	39	16	70	0	17	38
GCA_000432995.1	482	300	103	351	96	300	264	105	120	60	44	100	75	62	120	111	252	81	198	120	90	141	140	235	137	556	572	126	129	68	357	182	520	106	654	533	88	405	22	103	110	179	50	3947	39	70	235	127	122
GCA_000433015.1	70	2	4	13	0	72	54	34	12	0	8	45	7	6	158	8	593	9	23	19	0	18	16	22	15	27	20	0	150	0	10	11	22	12	28	4	12	18	0	36	0	4	44	158	4	25	0	2	15
GCA_000433035.1	7	2	29	0	18	16	11	7	5	22	42	41	0	12	82351	39	1195	40	17	28	513	2	3	5855	18	20	56	5	8	4	15	5	17	25	361	8	19	2402	20	877	12	2631	11	226	987	9	0	24	17
GCA_000433075.1	49	42	79	96	63	22	59	50694	153	35	113	83	51	42	28	148	32	510	127	140	42	46	181	128	93	76	36	36	43	22	58	22	92	212	173	38	55	47	54	69	43	129	103	174	84	21	39	95	281
GCA_000433095.1	11	2	5	3	5	15	9	26	4	10	6	33	185874	0	6417	7	11	19	29	4	6	15	16027	16	10	8	17	1	4	16	5	7	45	9	9	644	7	5	3	14	51	7	0	5	3	4	0	9	237
GCA_000433115.1	35	30	85	19	54	68	33	362	120	14	34	48	13	48	361	6	68	98	15	60	24	9	45	54	81	81	51	13	31	22	45	98	73	9	70	29	9	281	0	19110	207	73	31	76	43	238	23	75	78
GCA_000433135.1	13	0	8	17	2	8	25	1167	45	5	10	17	20	14	36	45	4	45	27	2484	8	4	219	18	237	42	14	13	11	0	7	2	171	33	121	6	10	36	2	432	774	21	5	127	160	122	13	56	277
GCA_000433175.1	362	8	141	51	19	16	22	916	23	12	8708	84	11	63	66	48	15	31752	9	46	323	10	1	24	91	54	8	5	13	62	57	14	14	0	2	36	44	8	42	3	50	29	2	37	29	34	0	93	20
GCA_000433195.1	251	226	9822	1179	7904	255	172	20358	22342	847	10344	21436	152	14596	24587	295	1390	8945	284	804	41017	85	2573	3795	6308	1768	5711	75	41	85	272	319	793	316	703	151	8752	3515	25	28820	7489	12165	164	360	15349	44851	232	4662	4009
GCA_000433215.1	89	30	516	11690	1218	79	108	781	3502	108	683	181	553	62	75	1091	141	2008	505	9957	105	72	2330	284	2088	495	510	69	182	87	120	4957	336	6722	311	4316	293	144	8911	592	162	3781	547	482	97	889	162	96	3301
GCA_000433235.1	4053	0	1	0	2	0	2	8	0	492	0	47923	74669	0	7392	10	3	8	5	5	0	3	3408	0	669	3	0	0	1	3	2	0	8	0	1319	18	0	1	1	2	2387	447	0	566	23	4	0	3	310
GCA_000433255.1	5	15	5	11	19	10	0	114	66	3	18	19	9	5	9	58	11	236	107	412	3	0	71	20	310	28	19	5	5	5	0	18	38	18	128	5	9	239	2	228	87	53	13	46	103	119	0	28	236
GCA_000433275.1	144622	172928	73	111790	9	42	72500	21	3	38	3	22	14	10	14	19	345693	39	16	20	81	82808	14010	27	3	78	5	440912	5	29779	16418	9	10	147699	19	23	2	71218	92	3	7	14	31	125228	94	40164	61348	17099	4
GCA_000433295.1	9	933	684	25	72	25	15	1594	641	73	1285	112	10	8	51	26	13	705	61	25279	14171	29	1096	302	19	106	15	6	69	52	5	17	41	313	28	72	21	268	139	79	11357	168	527	1149	1473	48	44	73	83
GCA_000433315.1	4	0	11	6	2	14	9	11037	23	8	4	75	9	4	15	0	4	23	16	6	4	11	12	25	20	29	2	3	12	0	15	8	57	11	27	3	0	10	6	33	32	3	6	17	15	22	0	10	8
GCA_000433355.1	6	88	37	1038	57444	150	5	8	9	1	13	81	6	2	9	11	8	33	20	4	9	0	10	21	39	9	23	0	3	5	56	3	6	2	25	7	13	17	3	15840	300371	51	0	7	38	4	0	20	24660
GCA_000433395.1	85	447	1015	92	117	801	122	208	106	636	30	203	84	27	42	257	1523	162	41	655	1075	71	287	92	32	3012	2176	247	63	78	1494	4636	125	515	150	179	77	98	17	30	66	1203	261	378	88	79	1217	300	194
GCA_000433415.1	23	98	38	51	32	46	21	28863	70	42	20	70	22	15	131	18	68	112	20	50	56	18	52	101	84	87	149	5	15	16	32	55	178	8	100	95	6	77	3	225	113	83	27	68	46	153	1	82	78
GCA_000433455.1	17	0	4	2	23	0	16	153	248	0	11	34	0	0	10	13	11	257	233	16	2	0	20	8	91	8	37	12	41	5	10	10	25	39	156	2	13	291	4	240	101	8	2	64	41	93	7	20	92
GCA_000433495.1	3651	1423	417	40850	13912	11102	420	143	3252	128	1939	4902	0	167	3021	14	4408	7777	34069	15247	7768	2782	140	34597	3497	27095	16500	530	62	129	20	4414	203	344	11796	10993	15	2122	4634	24061	152	85	11453	6664	74	310	129	1791	8179
GCA_000433515.1	39	29	130	74	73	93	60	16241	140	41	52	101	24	39	64587	69	180	391	44	194	92	41	123	170	377	118	252	11	122	27	147	153	244	60	206	53	23	463	24	846	535	155	50	418	162	353	30	192	263
GCA_000433535.1	454	165	2216	722	140	3190	236	177	224	340	7843	523	121	279	250	44301	403	880	722	495	148	269	639	3559	219	965	1567	69	78773	1145	347	959	5062	1355	498	64749	6755	682	508	284	179	938	834	98756	190	93	89	85	1225
GCA_000433595.1	10	0	29	8	4	5	289	2670	99	2	128	77	37	28	358	2	121	1509	257	2008	4	21	23421	31	2022	38	3128	2	11	8	2	2	875	31	1739	14	5	497	3	2387	6576	11	3	255	287	432	2	1298	1381
GCA_000433635.1	34	36747	6743	52	23561	40	28	197	12595	32	65	81	5	110	24	8	78	61	57	216	56	69	99800	95	78	119	50	20	16	49	17	13	49	32	494	15	16	5870	10	1333	62	48	330	353	16	54	10	30386	73
GCA_000433675.1	23	14	58	66	17	0	6	1158	68	10	5	1973	11	15	14	73	10	237	199	94	7	15	32	36	167	13	13	4	16	2	5	4	19	78	221	23	16	25	13	1698	46	23	33	86	303	46	0	21	2402
GCA_000433715.1	4572	259	262	810	353	5	775	389	829	456	512	289	394	388	268	141	30	324	42	20	285	751	147	291	180	89	509	21	84	13	699	26	140	6	17	22	725	110	3	11	92	343	52	58	125	267	119	307	44
GCA_000433735.1	58	49	50	130	48	45	41	24781	4225	91	20	58	45	76	35	57	52	3585	97	141	13408	37	4003	796	42	171	118	13	87	56	35	50	80	113	96	63	77	51	953	443	1616	225	109	137	49	305	75	53765	3666
GCA_000433755.1	3	31	5	11	3	16	54	96	58	23	10	99	9	17	77	16	16	65	74	42	5	7	123	25	137	50	27	7	9	14	24	16	240	38	275	7	21	172	0	546	144	26	11	202	101	67	16	34	144
GCA_000433815.1	287	100	55	219	57	3866	8441	109	46	267	31	77	581	60	49	5091	187	173	335	264	29	3115	229	143	88	431	224	75	36166	741	705	3509	53503	525	544	62721	4548	257	1826	83	93	1151	444	13368	76	53	93	112	343
GCA_000433855.1	39	4	17	22	6	7556	3	18	50	634	6	384	4653	5	15	36	47	37	21	39	14	11	17	201	10	60	13432	4	10	52	24	19	69	14	50	23	290	66	1	15	23	6	147	28	49	18	1	430	31
GCA_000433875.1	5	0	20	0	11	13	22	296	71	14	18	14	6	24	16	15	16	101	67	57	5	0	16	20	85	23	28	2	5	11	17	16	65	0	85	5	0	46	13	119	66	16	4	48	183	261	0	47	378
GCA_000433895.1	224	4	737	28	27	11	30	41	157	20	57	29	20	5	65	14	10	58	0	161	18	23	74	9	62	21	23	1	5	2	10	43	387	0	21	0	7	4	8	23	94	59	2	7	106	9	309	68	89
GCA_000433915.1	10	5	17	10	21	9	101	875	83	13	6492	263	11	12	74	0	49	97	75	177	5	77	464	26	181	22	5	11	9	0	11	4	229	36	510	18	3	63	0	180	83	15	4	54	265	101	0	11	152
GCA_000433995.1	2	0	2	21	0	3	25	12	10	11	0	38	5	10	55	22	33	10381	107	7	4	4	13	22	3074	30	8	6	4	9	0	4	21	39	54	15	5	3	10	29	1286	13	9	15	18	9	8	6	11
GCA_000434015.1	10	0	3097	14	0	33	250	179	101	7	45	162	14	46	119	14	27	314	133	1968	2	8	289	77	749	26	58	2	9	13	7	21	453	25	771	14	5	841	3	446	11465	22	12	146	441	136	0	325	358
GCA_000434035.1	2	7	1810	13	18	19	249	135	103	8	27	177	14	28	359	9	36	204	181	432	0	24	169	69	937	25	37	32	13	13	3	9	551	51	867	20	31	989	8	417	19151	36	25	177	236	209669	13	203	353
GCA_000434055.1	24	29	10914	40	21	61	59	172	182	29	14	30	26	44	115	12	152	65	51	81	37	25	80	39	45	125	105	17	24	9	60	59	68	22	71	30	45	115	7	168	268	90	149	93	43	140	16	68	67
GCA_000434075.1	219	125	205	692	204	72	149	785	440	199	58	205	190	208	129	2145	57	451	1144	733	88	108	4481	270	2671	1546	127	245	208	246	112	264	375	1557	228	337	509	316	679	625	140	633	43103	388	135	175	186	77	39185
GCA_000434115.1	29	155	52	618	195	27	31	145	3561	393	32	199	18	125	1462	264	65	683	53	136	31	71	22311	1746	169	176	1033	17	89	39	35	46	86	172	1069	207	72	107	67	528	515	1335	67	210	48	318	71	4173	1455
GCA_000434135.1	4	102	0	11	4	4	1766	154419	5	4	2173	8	48	2	59	4	2	28	9	11	14	3	31	16	15	33	7	7	8	2	2	27	15	5	100	2991	6	59	3	89	16	2437	4	51	15	12	0	10	9139
GCA_000434175.1	13	0	10	20	106	8	73	342	193	26	43	21	0	22	80	16	24	341	1021	43	0	0	3	9	144	12	74	12	15	14	4	12	131	7	184	21	8	787	6	441	213	6	0	51	185	99	3	31	415
GCA_000434195.1	12	10	10	0	26	0	231	302	751	13	287	135	40	28	1049	14	41	278	220	74	0	79	697	41	314	24	168	4	22	8	5	4	372	29	2405	7	17	818	12	694	243	13	39	440	746	662	0	890	248
GCA_000434215.1	29	66	63	169	21717	31	9	71791	11028	138	190	147	59	287	8	89	81	1473	14	15	336	849	115	50	43	3215	31	22	41	82	149	149	54	2	946	44	67	1235	7	24	2006	69	23	310	31	61	29	145	31
GCA_000434235.1	40	347	50	502	149	2857	7	627	412	43	155	190	461	3648	97794	409	463	36	34	7165	672	359	153	253	213	87696	640	6	936	458	95	14	1057	2	43	1329	16	125	40	99	23	275	11	1150	79	212	120	54	155
GCA_000434275.1	72	132	4356	1130	153	108	70	958	4552	788	118	297	68	69	363	177	193	6491	562	29506	215	65	655	131	332	1102	747	383	437	156	35	63	227	1092	565	155	194	548	376	9593	22522	400	448	8368	250	393	167	4405	72468
GCA_000434315.1	51	1003	41	22760	1743	144	23	964	616	5930	267	1137	49	227	28	1781	6056	302	254	2077	27	143	5397	240	179	112	104	101	130	137	177	99	170	39108	79	111	72	2378	130	1722	4215	12795	400	146	34	229	96	130	1564
GCA_000434335.1	8	5	15	5	19	6	232	469	1099	6	18	52	18	27	98	9	27	204	171	260	13	19	68	49	858	49	71	9	27	16	0	18	448	57	610	14	3	173	15	21105	559	9	15	118	289	186	0	80	305
GCA_000434435.1	23	12	14	17	20	150	25	74	21	23	14	1823	14	18	997244	421	71	31	16	40	4	8	6	36	30	15	17	4	15	13	30	20	46	0	23	6	5	21	0	46	6903	52	3	45	5	48	2	32	28
GCA_000434455.1	222	10	183598	40	8	1	3	50	56	15	34	4	69	23	1006	5	1	16	2	298	6	7	8	7	398	1	437	0	13	19	8	155	44	1	109	9	46	3	5	10	65	25	32	3	48	18	13	8	166
GCA_000434475.1	35	10	25173	14	13	16	26	24	88	14	7	16	102	15	8	2	25	35547	18	35	44335	23	17	41	34	31	30	19	16	16	22	62	24	19	49	5	10	18	0	39	22	38	31	27	126	51	14	8	40
GCA_000434495.1	0	0	0	13	66	0	0	26991	31	17	0	60	0	0	3	0	3	18921	66	2	0	6	17	14	59	0	9	0	0	0	0	3	26	6	56	8	0	106	0	36	19867	0	0	30	55	68626	0	0	27
GCA_000434515.1	53	0	183524	65	5	5	29	17	3351	37	18	11	4	1	38	6	3	34	5	163	1	9	9	3	34	1	9	0	2	3	0	18	2	1	7	1	18	9	3	3	4	28	81	8	1221	1	0	0	259
GCA_000434555.1	10	7	31	57	110	6	3	125	80	24	17	35	14	5	204	17	8	106	107	14	0	7	13	42	78	215	27	2	13	10	5	34	43	19	99	9	17	32	101	451	603	13	54	300	36064	434	10	309	79
GCA_000434595.1	122	600	34781	4124	48482	645	2119	39590	22694	42379	5755	7024	33	74700	17927	59	696	15698	4863	26816	115	75	10735	4895	28323	9191	336549	143	344	19397	620	247	987	1321	761	82	235	1114	38260	10792	125419	62028	239	326	24294	22847	113	616	1294
GCA_000434615.1	55	133	154	402	176	181	32	23639	102	182	85	114	82	82	95	70	425	496	329	206	106	52	356	146	113	173	185	54	244	91	45	53	980	1016	606	108	137	73	45	158	133	252	865	171	33057	70	217	96	1164
GCA_000434635.1	164	312	9373	452	6663	146	103	4442	52979	527	9199	3538	68	18697	1441	233	1025	8641	150	1578	504	118	502	1114	35001	1833	1364	38	428	77	240	354	996	258	71241	246	119	22070	19	20750	59133	1065	190	403	1930	1223	98	23425	1358
GCA_000434655.1	504	33388	11014	101268	23214	144	444	9826	9992	3474	10092	2047	27435	5804	229	1178	7654	28505	33924	14674	5105	31716	10215	2579	7831	19668	5912	53	6110	32082	226	4162	356	80084	6220	14675	8621	7815	19417	1353	7761	146877	7845	708	4405	839	86212	9245	85710
GCA_000434695.1	42	272	263	97	339	234	157	3900	2503	77	245	623	43	257	452	30	706	113	99	2266	105	27	116	256	533	1670	76	18	44	842	39	2446	473	19	551	245	36	1283	10	941	553	1730	296	666	57	419	435	972	1197
GCA_000434715.1	43	192	39	206	757	16	17	124	210	22	223	318	36	21	570	460	62	626	101	335	11599	55	190	349	1497	636	708	18	268	13	103	3718	23714	355	31286	31007	113	1975	475	54	16	395	313	144	136	68	4	88	157
GCA_000434735.1	117	91	1010	73	63	23	232	251	337	105	78	62	144	638	37	42	32	55	6	136	30	80	73	8	72	274	34	39	40	88	110	15	17	32	17	11	367	21	6	13	28	81	45	28	142	35	249	25	80
GCA_000434775.1	8	2	51	14	2	0	2	13	7	8	4	2	2	0	15	9	8	37	20	825	10	9	4	83	5	25	21	4	17	0	4	20	9	0	105	3	18	5	5	10	23	14	23	38	41	11	0	0	20
GCA_000434835.1	8	0	3	36	3	0	7	17312	159	6	29	25	0	13	5	6	3	229	126	26	0	10	236	9	90	37	13	0	5	6	9	5	28	29	1067	12	28	107	0	161	79	34	27	26	51	154	0	37	179
GCA_000434895.1	8	8	6733	71	478	5	22	100	4336	37	22	95	9732	36	78	18	24	23	168	6400	52	9	14	29	1531	2782	3673	8	927	4	6	4154	24	13	36	543	6	19	3	2543	115	254	21	27	21	75	7	24	270
GCA_000434915.1	25	23	800	32	33	69	26	125	72	25	105	144	17	104	56	5	58	49	68	45	99	40	82	77	40	88	46	28	25	383	62	166	52	32	105	25	39	79	20	116	101	186	27	58	36	124	14	40	51
GCA_000434935.1	33	3	163	1273194	101	17	10	9	6	11	9	25	4	3	13	12	2	15	13	38	0	11	2	17	14	12	13	1	5	14	5	5	5	1	18	5	30	5	10	722	1071	40	8	27	19	6	9	3	54
GCA_000434955.1	28	420	16843	614	765	3606	335	2492	199	1970	696	2479	60	3442	27934	34	137	3057	4980	718	347	230	2629	2957	12260	324	3038	58699	182	231	3268	204	2358	6289	26085	484	5855	1325	259	1533	1781	769	768	190	404	331	339	3309	8261
GCA_000434975.1	355	20	4933	567	9	11	8	102	2267	86	96	10	262	108	172	35	8	179	5	752	3	20	14	9	136	30	100	59	37	2	48	121	40	2	161	57	54	14	23	13	29	333	241	1	1117	12	0	30	1115
GCA_000434995.1	129	12	1622	87	34	20	6	20	36	23	877	21	8	41	8	0	7	141	24	200	49	8	41	104	13	37	63	3	25	38	24	71	96	23	11	32	8	15	34	9235	18547	120	176	309	11153	109	24	80	36937
GCA_000435055.1	54	21	119	37	43	80	28	224	157	38	2742	6037	11	51	25297	4	82511	555	73	29119	93	18	864	123	9188	2825	46	33	60	54	30	436	105	21	171	70	25	10719	26	3882	634	283	132	1930	4780	3239	6	662	3254
GCA_000435075.1	28	21	129	26552	389	28	2189	157	216	102	31	118	1270	29	169	14	16	40	3	23	17	20	35	20	43	56	17	52	16	41	165	6	14	13	42	67	20	10	0	2404	5737	147	2	18	27	46	64	37	143
GCA_000435095.1	854	65	36	31	386	42	632	103	65	571	972	232	333	170	15	268	17	135	82	149	158	14	128	67	269	177	199	50	104	147	27	18	159	128	92	110	13	28	12	22	67	114	20	56	134	98	6783	239	52
GCA_000435115.1	200	33	184	1182	40	7	2831	246	267	48	433	139	2159	221	197	117	40	3083	3	92	170	17	518	104	66	50	12	65	169	47	514	137	17	405	29	18	86	30	40	11	54	209	124	23	36	897	28	294	47
GCA_000435155.1	8	0	29	37	42	10	27	30	16	14	142	10	4	97190	33	4	16	89	16	13	17	12	19	40	8	27	22	7	21	5	11	25	44	8	22	1	7	26	1	38	15	21	1	18279	273592	22	14	17	24
GCA_000435175.1	8	4	15	9	74	3	162	2336	51119	0	9180	27595	30	28	177	5	22	117	90	4258	4	14	5159	936	16152	29	51	0	9	4	2	0	303	153	1171	8	7	15943	7	17726	336	50	7	164	15355	2744	26	197	3900
GCA_000435195.1	2188	153	3464	74152	217	102	97	148	16547	55	3202	281	17038	53	184	143248	426	597	537	191	7564	1846	149	9050	3631	983	5871	129	251	408	344	9562	42484	338	772	4082	365	10535	22	224	2966	39577	4641	924	553	240	104	264	6048
GCA_000435215.1	85	23	5980	476	1123	126	111	1887	3023	5570	1495	115	1147	4981	1656	179	1213	2481	469	11466	5315	97	16041	140	6863	39205	7638	9752	110	9892	3204	68	18478	40701	11668	154	153	9137	29785	2547	111	6735	79757	310	3191	672	3377	13321	14220
GCA_000435255.1	484	1	164454	2276	10	1	5	10	22287	12	19	154	5	3	219	6	3	20	2	14495	11	2	5	5	79	60	45	6	15	0	2	66	56	42	28	3	16	0	12	12	11	32	2549	7	21640	14	39	1	19523
GCA_000435275.1	17	5	8	48	9	28	40	55667	15	18	16	13	0	26	12	197	29	30	47	49	16	74	28	78	20	116	28	30	45	79	56	44	132	68	48	82	10	50	7	32	6915	92	12	79	35	6835	3	41	43
GCA_000435295.1	8383	3410	3689	12344	273	4321	3296	264	326	3960	158	424	3013	2438	241	248	481	375	34822	1379	7850	15489	766	58011	6617	3117	2645	580	532	355	747	20059	2100	37049	4096	17590	758	900	19929	7530	277	14609	21416	34541	2835	287	122	4893	23447
GCA_000435335.1	446	73	105	535	105	1251	892	179	89	143	411	1079	120	755	53	170	95	320	109	411	13	50	388	4733	61	753	37	24	157	454	79	1845	2242	352	241	1078	42	153	49	137	133	196	83	103	449	242	1110	78	174
GCA_000435395.1	46691	386	197	18036	1093	1521	363	148	2619	187	1885	952	1998	295	184	237	32717	171	18847	212	1842	158	146	9850	2255	29552	9170	6606	3853	176	6734	4765	71675	130	109490	2462	670	2039	51	2488	1013	220	61	8769	75	189	63972	1038	183
GCA_000435415.1	36856	23	44	98	91	7	74	82	175	14	315	28	52	93	39	67	8	57	10	7	7	38	124	19	24	328	18	15	46	20	219	78	8	32	16	15	112	15	6	9	18	87	20	6	177	76	37	94	17
GCA_000435475.1	8820	3	5	7	1632	6	8	8	16	5	7171	12282	535	6	4	368	10	8266	4	24	70	20	1182	36	8741	157105	6	1	6	5	25	10	15573	6	2887	33	9	5	54	20	6	14	23	16	4	252	2	989	37
GCA_000435495.1	18	13	7	47	14	77	6	60	36	13	7	63	3	2	107	5	21	45	14	36	20	15	31	42	6	48	23	10	0	5	18	64	26	0	104	8	5	46	2	4409	39	25	23	26	19	108	0	10	23
GCA_000435515.1	0	0	9	2	0	12	17	579	38	5	2	11	0	7	13	34	5	97	102	152	12	11	7	6	160	22	11	181	15	8	16	15	22	52	134	50	11	127	0	61	14295	2	8	47	5988	68	0	40	25897
GCA_000435535.1	26	0	28	20	11	5	577	182	154	24	4	74	5	41	94	33	77	322	363	391	9	41	102	76	217	69	30	4	27	5	12	8	1180	13	679	31	12	32	9	382	3868	4	16	141	289	160	9	30	596
GCA_000435555.1	48	46	8863	48	529	44	94	5845	7575	265	17570	16925	36	20	230	14	71	25907	1133	152	31821	15	166	12865	2357	818	128	4	36	27	81	81	357	47	1052	14	69	259	0	13638	17586	322	50	421	7318	58329	26	268	14484
GCA_000435575.1	18	37	34	140	70	42	78	151	241	91	39	418	19	102	49	123	41	251	70	204	73	34	750	78	68	148	169	16	89	43	39	47	109	72	96	92	65	43	135	364	48	275	81	17878	59	46	1592	82	660
GCA_000435595.1	24	29	95	151	71	45	24	65996	69	77	113	73	30	170	123	14	27	839	42	108	91	14	110	254	120	76	43	9	43	15	14	21	70	187	84	33	39	14	43	130	186	217	24	150	3687	30	35	36	11903
GCA_000435615.1	180	72	117	385	167	35	26	1005	681	79	47	153	22	31	235	600	79	632	43	511	87	81	235	665	776	280	77	16	70	37	44	141	142	73	180	227	58	270	10	948	490	352	62	294	105	23563	25	121	876
GCA_000435635.1	2661	1	905	3355	778	16	14	57	236	4365	95366	1647	154	26	48	23	536	383	7	14	2971	1103	1515	634	150	25	24	168	35	2043	887	120	18	1219	54	28	1236	62	85	5	24	129	3	829	317	32	13	438	36
GCA_000435655.1	1300	5930	85	7566	111	395	226	106	73	213	35	168	1335	79	168	188	238	153	184	121	244	220	181	151	72	366	273	87	181	262	159	2853	640	131	456	37222	38127	125	801	86	71	13347	1076	224	53	53	658	843	5469
GCA_000435675.1	2	10	3	16112	35	13	0	1439	2454	6676	3	76	14	411	31	2	7	550	13243	25	381	46	743	2343	350	505	69	4199	63	9	4	73	24	30	1011	1331	4	3250	9	19785	198	4542	5436	35	100	86	7	822	330
GCA_000435715.1	306	7195	738	1015	325	280	83	204	511	14113	267	154	2370	37	60	112	346	84	3946	1288	1153	165	24037	834	133	16977	331	71	112	2478	212	6876	10792	92	411	718	98	158	11	468	53	4701	73	416	550	114	928	108	2889
GCA_000435755.1	20	0	25	34	6	32	187	119	83	3	39717	57	59	40	357	20	21	176	227	160	11	29	54	34	187	23	60	3	13	6	13	5	473	27	630	23	3	8776	5	14822	44601	15	5	381	1771	5464	3	329	15701
GCA_000435795.1	641	10479	4475	2414	2080	1941	27809	769	3955	7178	1858	2184	6580	97	2782	12472	5226	2270	470	25372	380	15197	7569	1034	2761	1154	490	48	4543	3320	917	2258	4502	3942	528	3187	2612	3558	951	210	2878	6375	3486	11787	5483	76	3918	3267	8981
GCA_000435815.1	22	719	12	60	1219	37	41	567	76	680	0	123	8	2828	253	28	502	1933	13668	5025	38	2467	294	160	7916	82	7646	3	118	31	36	223	55	239	68	138	40	89	45	3019	7990	918	14477	22379	323	83	43	65	216
GCA_000435835.1	17	6	74	2628	25	14	101	37	1113	1927	8	84	27	148	138	19	18	32	224	235	7	12	23	10078	329	12898	24	4	31	5	10	9	43	117	125	45	9	13	235	926	34	61	838	19	3623	372	1	28	44
GCA_000435975.1	252	4175	1928	56620	51172	136	102	36539	16204	6148	2898	1519	1110	387	7036	19	80579	7607	1099	12830	4906	595	550	1628	2207	2560	5643	23	3780	4232	203	5775	1496	383	1371	6992	192	17774	17	5035	13506	13140	5666	2966	51638	8335	1477	1253	6662
GCA_000435995.1	130	21861	224	150	14651	189	53	400	16543	5301	2182	189	77	8036	8533	51	383	386	279	336	2082	34	357	41015	1642	348	1426	253	44	411	331	1504	617	78	344	75	125	2753	18	2992	4445	277	69	901	2170	3319	104	11577	480
GCA_000436015.1	173	1	713	14	4	7	15	12	3	1	50	4	76	0	98	34	2	52	4	157	3	21	10	6	98	40	79	32	5	2	3	51	30	4	91	4	0	3	10	3	14	17	15	19	172	18	8	5	18158
GCA_000436035.1	151	303	15838	436	13	13	18	44	133	34	28	11	61	7	39	25	1	38	3	68	5	2	20	9	14	11	64	24	4	4	29	35	1	29	17	7	36	2	6	2	3	13	119	4	449	30	6	6	653
GCA_000436075.1	25	2	3634	0	7	8	4	20	59	5	5	15	0	0	497	23	3	27	17	6247	6031	3	17	736	10	69	9101	0	16	7	2	15571	26	6	224596	10	6	36	14	24	8100	21	324	17	8127	11	5	33	47130
GCA_000436095.1	25	23	23	276	18078	36	31	19173	20	57872	48765	425	42	158	226	46	25	39	23	41	34	18	42	4417	55	79	31	32	32	4	25	171	8842	15	4306	30	17817	46	37	48	196	1067	1159	54	83	242	7	155	1053
GCA_000436115.1	91	92	201	194	89	721	82	340	125	142	45	149	84	81	78	83	112	625	197	226	92	76	353	135	155	224	346	69	469	73	206	90	366	220	473	127	143	102	119	116	163	161	194	222	337	70	82	255	1058
GCA_000436175.1	8	3515	563	20126	9200	11	1955	358	225	1032	561	21029	44	6640	951	62	3786	15424	90	1369	67	17	2489	602	7366	281	23707	11	62	19	21	289	147	394	1005	41	620	1704	1595	2080	1747	15989	106	6537	641	91	24	131	16414
GCA_000436215.1	28	14	19794	25	17	84	25	94	26409	21	81	54	7	11	274	14	67	43	41	17931	121	24	24	42	78	78	53	36	41	339	39	523	359	43	66	155	22	1895	5	454	3071	68	16	43	244	986	9	43	949
GCA_000436255.1	6	6	6	15	12	0	0	1018	59	10	14	51	10	0	26	24	48	127	118	9	6	8	32	15	164	13	24	5	0	12	10	0	133	28	85	5	13	11	10	208	171	34	10	87	40	50	0	224	90
GCA_000436275.1	113	62	1771	146	118	314	70	37968	275	78	52	270	46	127	3750	13	3229	21091	74	237	331	161	497	202	338	664	469	100	25	129	213	379	1055	317	992	995	352	572	33	14855	745	362	128	853	200	3447	13	185	31433
GCA_000436375.1	7	89241	3	12	4	6	1028	33057	19	28	37	11	1599	2	27470	12	9	44	1	8	26	10	3211	12	9	36	2843	13	11	0	10	33	13	0	73	48	2	56	6	49	8617	1925	7	10886	19	11	3	6	192
GCA_000436415.1	141	536	449	184	9572	108	82	28984	290	122	267	2895	268	31	9548	6678	670	9070	1952	4566	3282	135	52433	8008	4670	1091	284	3358	3429	56	1353	154	8013	71	342	2202	83	221	22	919	4655	65277	38	332	2850	403	19972	920	8681
GCA_000436475.1	122	5290	460	1487	166	301	1372	606	45211	4995	2001	98741	825	185	1530	22	57	61488	116	269	147	35	1031	766	543	296	7996	72	41	105	227	236	525	7167	103	140	296	98	244	2795	1661	5589	18924	144	94	234	264	254	3083
GCA_000436495.1	112	10	26	211	94	4	19	194	179	119	13229	51	18	69	13	103	12	107	12	17	116	38	5	26	27	12	34	9	23	24	230	16	10	7	8	16	24	10	13	7	23	100	13	47	35	23	29	53	27
GCA_000436535.1	110	578	122	261	92	22	402	140	992	698	204	1576	70	75	350	93	44	1832	69	154	22	42	261	41	90	146	141	35	37	100	70	70	96	658	69	34	167	1445	68	237	240	782	597	89	58	63	351	107	747
GCA_000436595.1	1121	13	219	61	9	9	371	219	1335	3	519912	124	13	19	25	31	35	329	4	39	35	7	17	6	278	196	9	5	7	209	44	7	2	28	26	14	25	14	16	29	103	31	10	8	25	66	2	104	19
GCA_000436615.1	140	647	103	276	616	55	188	3971	126	3280	1443	27025	145	80	14726	756	640	5765	636	2253	111	81	6700	412	1726	531	161	31	171	149	43	124	426	15343	510	275	181	221	300	354	655	64029	899	13473	957	375	137	109	116049
GCA_000436675.1	16	32	28	33	3744	32	6823	194	49	5	19	22	7	1086	23644	3	19	60	14	2088	112	14	24	555	16862	32	40997	11	8	4	14	130	39	5	35	25	14	685	2	2161	8887	41983	9	37	17	121	16	298	52
GCA_000436695.1	215	12	232	56	11	6	107	13072	137	9	2547	68	8	7	122	62	31	3127	5	33	6230	35	12	46	61	90	50	6	11	43	125	10	10	2	5	616	43	15	90	17	6	54	21	72	18	8	0	41	27
GCA_000436735.1	181	667	3460	2283	1219	132	433	3484	7048	645	1271	2750	367	1137	4357	179	2705	4213	166	2751	1057	243	739	1773	2490	3435	1265	95	427	962	107	757	1754	123	1012	145	127	2811	182	5283	1384	3134	1568	386	1067	4557	423	5242	4426
GCA_000436755.1	134	50	379	129	117	137	74	2855	85	87	30	281	24	2182	1793	74	1460	335	85	1244	45	43	87	33	70	192	106	30	58	47	67	40	69	130	62	89	59	56	68	689	61	228	92	102	35	80	175	76	852
GCA_000436775.1	36	9	43	178	106	35	30	117	91	28	36	68	29	28533	252	108	56	106	144	1133	59	176	58	249	34	755	293	9	20	21520	11	30	51567	96	207	28	56	118	130	579	186	37	88	142	9	123	54	886	108
GCA_000436795.1	226	267	264	828	2780	179	5582	1394	393	13	553	251	2598	353	315	42	407	199	53	100	344	107	31	20	157	180	357	23	156	35	2566	138	2818	11	61	19	33	22	23	91	24	531	76	70	3164	49	11	321	26
GCA_000436875.1	1311	754	3908	1249	9803	819	658	795	1005	1362	432	1019	684	727	441	468	947	940	274	2333	190	120	1542	583	508	1130	1148	289	129	1197	1539	445	1756	196	780	155	825	463	25	571	1453	1611	611	1547	430	738	287	413	1808
GCA_000436895.1	345	232	73	205	100	40	1766	8151	26636	743	154	458	467	84	480	296	5438	130	34	16221	197	150	5456	185	13594	120	238	41	845	5037	102	102	257	948	5677	40	460	26	4	30	129	9793	202	295	92	374	107	214	1585
GCA_000436915.1	83	2	3167	80	15	8	19	11	34	144	2114	17	5	7	31	15	2	58	5	251	10	17	25	5	50	14	31	6	21	13	4	4	6	10	23	0	86	8	3	2	48	45	62	17	220	7	1	59	230
GCA_000436935.1	81	69	56	167	64	52	160	9588	253	95	2108	138	28740	45	119	1265	64	249	111	234	49	87	93101	168	8670	424	34	72	151	65	93	50	189	508	135	3190	150	72	33052	82	96	28671	17027	209	83	58	139	67	73756
GCA_000436955.1	61	13223	1768	595	156	574	207	13162	5805	25851	114	312	343	178	1679	212	63	43528	1109	546	137	472	7584	1136	1740	215	241	165	123	99	200	122	389	743	342	98	130	108	124	15366	2140	610	245	296	21886	121	145	11721	56534
GCA_000436975.1	25	0	3	14	15	7	10	119	46	0	5	46	6	0	29	23	6	95	133	7	0	34	23	0	89	23	15	0	10	0	0	7	121	3	46	2	9	9	9	196	87920	15	5	42	26	107184	8	66	66
GCA_000437015.1	123	450	1003	385	296	121	575	4328	1651	835	319	490	83	188	616	380	1014	595	128	589	595	76	768	721	508	1136	497	52	40	190	95	3541	468	101	389	405	52	751	682	2002	706	2811	152	276	302	1393	317	452	996
GCA_000437075.1	164	13074	2	11	2	75446	4	8	3	3	978	89	115	32	439	16	63468	220	0	231	249	776	415	12	39	110	11	6387	3	63111	10	524	22	1	535	5828	234	6	6027	196	85	1112	3	631	44	638	198	9	5
GCA_000437095.1	84	76	1584	595	274	79	128	1262	657	852	364	225	519	680	297	248	6284	7722	606	3283	1021	94	2439	185	1015	5575	6563	1508	473	1290	611	66	3004	8163	2047	183	122	1212	29028	438	119	38650	10232	161	876	198	499	1764	3086
GCA_000437135.1	1890	369	39	3141	692	11	326	1728	581	379	681	1668	701	72	2702	811	1282	218	9	59	1796	148	507	7063	2457	18	56	2350	79	638	688	54	23	19	1258	56	1120	436	35	19	326	723	34	94103	293	7884	147	1072	380
GCA_000437155.1	27	7	857	17	25	10	6	35	45	18	8	21	41	29	18	16	14	1110	264	167	41	8	22	9430	352	373	53	3	10	30	9	18	34	10	1027	8621	23	34	152	15	31	27	50	218	58	14	5	29	102
GCA_000437175.1	67	213	286	84	888	81	79	222	102077	82	733	664	31	242	58	21	51	665	454	261	1322	23	2964	5662	57	207	41	18	25	498	46	77	124	33	178	29	21	246	10	127	1135	84	3536	132	45	250	97	232	97
GCA_000437215.1	6	2	19	33	18	5	482	175	104	14	21	174	15	49	100	78	149	999	391	770	0	45	36051	54	583	242	34	2	11	7	10	6	1510	40	1643	15	2	88	4	3578	9215	56	4	133	371	196	4	189	449
GCA_000437255.1	43	316	162	56	253	56	8	128	319	32	152	365	8	87	14	55	34	158	171	424	564	16	403	146	34	177	66	25	35	356	27	58	143	66	110	26	21	186	33	185	4111	436	637	107	43	94	24	218	673
GCA_000437275.1	36	28	27	47	37	77	51	96	57	53	18	18224	39	52	35	97	30	114	50	76	29	22	322	49	47	81	48	32	30	49	21	19	65	48	43	88	51	15	21	63	31	99	79	113	35	29	30	23	481
GCA_000437315.1	12	15	7	30	60	12	0	482	43	19	5	79	0	9	20	0	13	96	57	36	0	2	16	15	196	31	9	0	2	5	14	13	30	27	378	22	0	96	0	23804	13849	9	6	64	78	33	10	9	1573
GCA_000437335.1	15	0	4	11	7	0	24	52	20	15	0	12	0	4	0	13	5	1352	65921	18	70	0	4	2	20	14	80	6	4	0	10	8	4	56	38	10	0	2	4	34	7	18	6	75	21	13	0	8	8
GCA_000437355.1	0	11	11	3	62	7	37	127	67	28	6	10	0	0	15	0	21	88	117	9	11	3	41	15	113	10	18	0	28	9	25	7	55	3	62	10	0	4	5	187	6879	5	7	45	69	26	0	21	149
GCA_000437375.1	43	24	665	2478	424	41	25	1641	489	40	72	123	37	535	1064	175	96	329	19	206	115	213	73	202	916	115	354	27	160	9	92	37	94	70	380	22	36	409	3	1026	317	175	184	244	114	580	5	91	232
GCA_000437395.1	2	2	0	35	4	9	23	87	2	33	13	1216	0	13	6530	36	8	142	18	11	2	0	779	10	4141	14	1203	0	3	14	2	8	37	11	6	3	0	7	3	2184	918	3	6	26	6	423	2	61	230
GCA_000437435.1	28	3	2	10	12	0	17	15	3	0	3	96	85	6	34	11	17	10	15	16	5	6	22	18	21	6	18	0	10	2	9	4	21	12	21	7	7	2	9	23	36	14	19	12	35	9	0	48	41
GCA_000437455.1	4	4	24	27	19663	14	175	1498	73	0	40	41	13	18	522	0	52	156	172	836	0	4	203	19485	187102	17	27	0	5	0	8	8	3214	305	217148	18	11	130	0	360	166	13627	3	75	180	126	4	1438	354
GCA_000437495.1	29	11	40	0	4	16	0	22	2	8	52	16	3	0	7	21	1	254	0	20	38	1	4	16	483	19	7	0	3	0	4	8	14	0	6	0	4	6	0	17	143	221	1	20	211	6	8	2	72
GCA_000437535.1	368	0	8079	18	7	13	0	93	4722	47	61	24	19	0	111	21	11	123	2	161	1	14	0	1	194	23	21	6	9	0	17	74	0	4	85	5	3	2	16	31	51	86	2	0	532	27	303	50	339
GCA_000437575.1	3	3	5	33	2	17	10	25	26	9	10	35	10	8	19	16	12	26	11	16	2	5	19	3	17	15	11	6	30	0	13	9	16	28	5	21	4	18	6	18	26	24	6	16	796	7	0	12	16
GCA_000437595.1	14	106	315	83	131	29	8	10965	1125	59	873	5115	7	4139	4063	1	51	21458	74	380	35	11	4683	14588	7121	3292	424	9	544	6	10	40	173	3	202	19	7	113	3	5811	35578	61	13	47	1140	3009	38	1073	13883
GCA_000437615.1	58	322	3	5	13	2	221	22	98	8	6	7	3269	51	0	13	32	59	17	125	14	547	18	13	5	61	28	44	23	10	12	128	33	19	16	14	22106	2157	6	14	6	1578	24	88	4	10	6	17	1004
GCA_000437635.1	67	55	31	3	36376	4	33	48	14	126	15817	1995	2	13	6	2	14	6	17	43	13	3	3	16	27	6	6	32	5	0	4	854	16	7	20	24	2	8	0	14	25	9	11	12	9	13	0	9	23
GCA_000437675.1	305	618	1233	5	368	56	93	336	267	1358	163	166	172	63	110	18	2	70	67	212	123	288	168	34	87	88	546	5	25	6	13	19	18	59	48	12	2413	31	12	10	30	205	8976	11	89	29	157	35	87
GCA_000437715.1	85	6	6542	41	0	8	30	30	10	19	11	60	30	7	11	33	3	66	90	10866	5	12	18	87	47	50	7	14	66	11	12	12	41	124	98659	22	70	19	35	20	16	57	110	24	9	9	16	18	88
GCA_000437735.1	73972	9016	298	10895	135	31	100	220	3259	228	1034	186	8357	14088	3963	46	62	28434	335	620	60	40	191	190	1217	2806	878	3342	400	3052	15046	47	183	1194	271	255	96	748	260	814	2830	374	795	1717	466	864	82917	280	1900
GCA_000437755.1	87	101	577	273	140	49	50	1930	83	185	44	175	103	111	13186	133	68	4862	74	198	110	54	6489	132	2517	1263	70	26	102	195	49	52	132	2255	183	136	76	45	133	127	444	239	419	7477	51	143	84	121	108765
GCA_000437775.1	12	8	0	0	11	0	20	133	6	0	2	86	18	18	37	2	23	26	20	18	17	30	8	6	6	14	9	12	0	18	2	0	16	16	21	2	6	8	0	10	14	2	15	23	1	3	7	5	35782
GCA_000437795.1	6	80	1077	237	14	16	19	42	28	27	259	40	45	267	7	36	9	87	2	97	594	10	19	33	65	10	1	5	10	1	9	11	12	21	73	10	1	31	0	11	90	126	25	17	454	46	17	29	83
GCA_000437855.1	2	5	103	20	135	9	202	291	138	22	762	261	70	14	864	15	26	220	197	224	0	10	126	41	415	41	60	18	0	24	6	7	378	41	911	13	11	190535	0	497037	992	18	0	2048	447	126903	5	1903	638
GCA_000437875.1	0	64	12	24	25	10	170	267	208	15	164	183	60	28	3847	5	180	514	213	30791	8	215	288712	1098	4168	61	51	5	21	6	0	3	690	68	197103	11	9	252	7	41171	5426	20	134	169	21229	575	6	9724	13232
GCA_000437915.1	18	18	24	54	7	5298	5	48	1067	29	2	9832	19	10	38800	5	3870	14	2	23	581	6	19	23	1247	15	23	20	5	0	5	1195	25	0	790	42	0	1087	2	343	318	20	3	299	14	24	0	2140	28
GCA_000437955.1	117	108036	11679	44103	105	30	42323	149	2564	96617	32463	5953	15008	2062	50588	52	37	45402	73	4058	18	744	12783	75	6336	3334	492	10	36	125	85	1869	1272	105454	47	528	181	36	5708	12122	31626	164151	658	3524	263	4259	98	2520	72762
GCA_000437975.1	11	5	18	85	48	45	41	31	87	20	8	15	19	36	23	29	19	74	50	4952	10	29	16909	95	28	36	12	4	16	27	7	33	35	32	15	10	9	48	26	60	73104	67	14	33	29	31	12	16	60
GCA_000438095.1	391	217	318	535	9149	46	64	910	84	106	586	299	38	103	7658	68	89	2095	403	163	71	288	1302	232	88	275	75	48	98	96	339	53	1098	470	133	125	274	134	102	6242	88	348	468	146	322	98	154	276	114634
GCA_000438115.1	105	3	61	88	85	42	74	138	30	7	144941	21	30	54	43	26	11	112	17	73	32	3	10	13	95	11	15	0	12	6	205	20	18	52	11	10	57	8	6	31	57	127	2	31	45	24	6	15	76
GCA_000438155.1	77	81	461	238	1448	689	138	10193	618	325	375	15534	103	210	5415	326	58	38971	502	2244	226	190	846	182	257	437	182	33	117	99	118	111	274	676	771	94	136	112	93	24311	10215	200	135	192	10214	6478	153	497	1423
GCA_000438175.1	202	1	0	6	0	11	178	87	9	0	0	1044	628	0	133	5	6	16	17	27	4	15	33	9	18	8	10	3	5	6	3	2	15	8	26	3	3	8	2	23	26	1087	30	6	2	18	0	4	58
GCA_000438195.1	0	2	9	0	5	0	40	71	46	0	9	24	3	7	4	14	3457	67	135	67	0	47	37120	25	119	552	55	9	15	8	11	2	27	39	118	0	27	4	0	133	40	9	18	79	34	12	0	9	65
GCA_000438255.1	10	0	8	22	9	13	569	2138	85	9	10	95	37	18	101	23	75	296	329	509	4	8	2248	308	372	42	61	4	8	22	5	15	1399	62	5617	13	24	44	5	778	856	23	18	135	1509	157	0	478	2631
GCA_000438295.1	21	65	14	100	18	18	34	1457	112	10	7	33	3	0	11	76	35	427	577	30	0	5	33	35	73	39	33	19	11	0	21	17	29	21	572	0	8	9	10	151	79	53	119	253	15473	28	0	39	69
GCA_000438355.1	2	0	29	5	5	20	26005	128	55	56	70	112	51006	20	2920	74	68	228	346	802	5	4	3147	61	16958	10	60	10	10	7	8	10	89369	68	1812	77	16	559	6	1069	433	54	8	72550	252	498	5	361	850
GCA_000438375.1	89	182	323	534	125	1340	118	1667	3127	190	130	180	68	45	3522	124	100	1343	122	118904	77	50	241	2551	10445	992	203	68	196	105	185	101	347	882	282	115	215	364	96	2521	7612	248	170	334	1107	444	97	6347	42050
GCA_000438415.1	0	0	6	9	9	0	10	146	61	3	3	34	0	46	9701	3	6	52	197	32	0	16	3	10	57	159	37	0	15	0	0	0	56	6	59	8	20	76	0	5920	3917	54	0	60	8931	166	3	21	128
GCA_000438435.1	40	41	37	49	12	34	22	248	124	14	12	32	25	20	34	32	47	52	44	60	22	52	47	39	52	87	95	18	15	13	79	31	96	29	45	16	32	82	25	125	1962	81	63	68	18	64	4	91	128
GCA_000508525.1	210	105	54	193	100	77	79	132	128	77	30	117	38	25	15	998	118	459	249	107	97	201	391	104	68	362	97	88	1063	184	129	27	359	1014	99	173	108	40	90	47	30	168	129	117	117	53	334	115	420
GCA_000508605.1	189	5	17	239	0	49	47	24	19	39	2	0	23	15	3	393	155	227	296	104	479	32	303	148	28	419	165	153	248	36	501	49	65	382	73	242	96	78	311	7	10	32	220	638	4	1	38	112	31
GCA_000613385.1	4626	993	827	6535	4233	1172	2709	4079	1817	18419	1087	3585	5102	7438	1478	3519	667	184	611	381	2733	1570	3497	2061	709	791	103	6618	662	8489	10391	202	1557	3705	1163	317	4332	553	73	290	360	2916	540	2535	294	6839	2096	1961	606
GCA_000614125.1	2765	4060	1217	12487	3613	285	12485	3256	3563	7581	6803	3393	6309	5134	1970	6710	2276	589	407	1036	3351	3848	2305	1331	5201	3622	4332	7227	1386	1538	4640	756	2430	4280	1314	198	3354	1261	152	512	605	5394	153	1328	684	1395	5697	6170	330
GCA_000615325.1	3	0	2	18	13	0	6	2	4	5	15	5	1	4	4	14	4	6	7	5	0	6	12	15	20	26	2	3	1	9	433	3	16	7	6	41	4	0	16	4	6	3	36	9	2	2	1	2	714
GCA_000980245.1	3854	9337	2651	14213	17042	564	5352	12772	13906	28393	6574	28805	6857	6529	8659	6518	2113	2146	497	1084	6508	5325	3786	1912	2602	4743	3277	519	2091	3917	15374	1359	837	982	2614	295	10993	1456	394	1712	3726	4100	663	2341	2107	5500	2026	6312	1643
GCA_000980335.1	178	218	506	1243	259	93	759	447	8126	365	239	316	83971	3826	152	605	74	172	365	235	93	150	456	187	245	1067	149	32	2182	168	68	158	278	1281	1085	214	277	119	224	125	4187	459	1204	231	97	92	295	97	825
GCA_000980375.1	90	202	38	776	272	4	29382	13120	107	341	90	504	454	84	1754	43	39	73	23	57	146	135	803	61	105	234	220	37	42	121	289	9	83	137	82	11	295	42	37	44	263	140	33	40	27	61	66	76	112
GCA_000980455.1	201	299	345	1864	592	709	75515	27690	389	589	161	645	375	448	3325	427	332	987	977	758	207	191	2794	251	970	1315	1090	248	492	261	366	204	986	2060	603	252	230	322	1003	453	843	1089	1459	336	320	104	891	439	1511
GCA_000980495.1	93	4853	178	3501	315	16	219	654	1600	523	97	212	501	80	813	5068	256	169	429	196	181	308	419	36	379	118	102	162	107	2772	485	43	407	1006	111	89	1265	157	7665	213	134	45827	129	37	4842	292	711	100	480
GCA_000980705.1	130	1831	1645	521	1654	188	191	868	3526	858	2603	3604	86	1277	240	267	326	1772	1876	81331	3493	217	3977	1002	836	8208	446	371	302	2355	79	311	587	3500	1111	492	534	5482	658	2579	1063	1287	13082	2406	328	380	205	5164	897
GCA_001058355.1	201	8	13	546	11	63	87	43	12	46	66	29	6	18	12	683	9	141	253	136	66	5	913	67	166	421	216	693	473	48	260	175	139	1774	70	2793	411	89	521	13	22	89	1460	401	3	3	118	187	393
GCA_001293735.1	2	4	2	0	4	19	2	0	0	0	0	16	0	2	3	0	20	2	3	3	67	5	3	0	8	3	5	110	3	8	664	12	14	0	1	0	4	4	5	0	3	3	5	6	2	3	2	9	6
GCA_001304855.1	506	113	92	140	65	218	189	79	39	71	33	136	192	58	282	1201	79	94	95	104	417	189	130	86	32	238	135	62	190	234	230	1211	309	172	191	871	164	61	72	38	46	335	72	389	42	67	288	53	239
GCA_001304875.1	32082	551	266	610	424	41342	277	240	156	299	205	644	271	277	284	311	1391	442	1020	694	719	2176	1008	4883	560	2497	1244	527	265	1939	13327	806	28627	282	2143	1741	312	2011	1957	712	147	738	197	47635	167	245	404	405	1627
GCA_001312465.1	8	25	157	18	2	6	6	3	6	10	11	9	4	6	11	30	18	162	21	7	11	51	75	30	0	31	10	4	13	48	212	6	16	1629	11	18	16	10	25	25	6	21	90	58	20	28	136	49	36
GCA_001312485.1	177	96	34	91	18	41	682	1518	46	136	61	99	89	1850	9	17	3	2737	45	50	27	14	7143	26	151	140	755	77	1	620	170	6	24	6702	34	12	239	76	134	772	537	105	53	12	153	862	7320	3584	5077
GCA_001312605.1	4	4	1142	3	1	0	4	1	145	8	103	7	3	4	4	72	796	8165	3	3	2013	37	2	11	3	17	5	1	17	3	50	3	1	6	7	31	9	102	1	8	5	1	3	4	3	3	13	4	4
GCA_001559255.1	1	0	13	3	1	3	2	9	1	2	9	4	0	1	3	78	17	6	1131	2	9	7	8	4	3	15	0	1	1	0	3	4	3	2	9	11	2	3	2	7	3	24	3	0	2185	2	1	6	5
GCA_001602865.1	42	17	33	43	15	28	38	112	23	0	47	96	13	19	43	0	41	75	19	23	6	3	21	55	43	82	29	0	20	3	6	20	77	3	63	13	0	55	7	26	85	66	9	46	36	47	6	3	19
GCA_001603025.1	194	49	66	71	82	150	65	135	205	56	73	118	20	56	151	9	274	102	102	201	45	21	79	671	290	340	129	40	31	24	101	367	619	12	516	262	35	298	11	175	318	128	17	244	52	215	28	156	122
GCA_001603945.1	54	274	200	258	162	96	83	205	141	59	35	91	103	1707	387	71	457	1348	220	366	44	103	171	421	305	1163	543	22	48	473	164	256	811	109	189	359	167	195	43	183	429	273	132	256	47	259	32	122	170
GCA_001604035.1	20	16	12	36	13	42	11	242	147	14	9	11	9	4	21	21	25	27	17	28	28	15	15	20	34	44	31	9	8	24	22	21	71	3	29	17	13	80	9	31	25	17	98	42	33	58	4	105	53
GCA_001604105.1	121	30	37	34	30	59	14	86	92	11	28	154	13	114	156	18	211	279	71	95	49	24	46	699	168	180	83	12	13	9	26	181	384	5	329	73	32	206	5	201	264	62	18	167	34	123	26	94	297
GCA_001604115.1	85	32	36	43	12	91	21	65	100	32	34	67	13	22	138	45	110	50	42	64	47	29	46	241	146	237	74	24	79	24	43	132	382	47	260	57	13	122	0	72	169	79	35	168	16	52	21	65	79
GCA_001643435.1	809	1411	1560	4766	3728	489	2741	1648	492	5361	919	2180	1891	1110	1613	1391	3247	3280	11277	19347	8301	4583	10512	987	2523	3178	13795	8624	1125	5668	1512	3600	2664	23685	10781	3265	11024	1048	4548	3090	14944	10250	16835	2784	973	1769	6001	1669	8437
GCA_001643455.1	199	1422	2706	10721	8468	597	2814	3518	1170	10025	1664	6010	2275	2082	2791	560	1970	6691	15477	29675	11961	5241	17010	823	6613	2999	16076	4309	152	11718	136	2426	2935	19450	15741	1914	3394	1004	5544	6428	23427	8167	23777	1813	1012	2077	2171	1995	9239
GCA_001689405.1	27	32	26	135	239	66	425	35	31	178	113	102	187	16	14	396	8	310	10	11	30	10	47	3	185	25	4	8	31	72	16	10	40	6	8	2	5	9	3	8	11	407	7	7	127	21	26	22	14
GCA_001689415.1	24	108	69	4	20	41	5	153	4	20	45	65	14	1	32	124	5	535	3	5	73	20	4	4	104	73	2	11	0	0	53	11	7	0	14	2	6	5	0	4	260	762	4	18	429	8	4	19	1
GCA_001689425.1	17	15	91	1	7	5	27	24	14	21	41	25	8	1	4	119	9	386	2	9	48	14	4	19	48	4	2	1	6	0	7	3	25	2	6	0	0	1	12	2	36	1014	3	13	177	12	3	11	9
GCA_001689445.1	71	15	80	8	28	42	2	88	9	28	103	120	24	2	3	256	8	307	7	16	97	0	0	9	129	30	8	7	80	4	11	11	21	2	19	8	501	20	4	7	110	345	6	15	137	18	8	11	9
GCA_001689485.1	22	4	10	0	21	1	0	98	4	18	81	208	19	8	6	84	4	154	3	34	100	1	2	7	47	24	2	1	12	0	7	3	38	0	29	2	5	7	0	2	37	144	6	10	86	4	16	22	12
GCA_001689495.1	136	17	40	35	70	26	27	390	11	68	46	45	75	12	6	81	22	299	3	20	112	6	7	21	52	20	7	4	3	6	13	8	31	0	15	13	20	12	6	8	85	286	1	30	258	16	12	33	3
GCA_001689515.1	19	33	38	2	56	10	1	17	3	38	42	21	15	10	0	105	1	151	4	6	177	0	9	12	38	14	3	1	6	1	70	72	0	2	14	2	21	6	2	4	11	186	3	20	106	18	0	41	10
GCA_001689535.1	20	4	117	28	29	12	40	75	46	11	50	73	74	5	3	245	12	6882	2	16	209	11	42	11	101	56	24	16	9	5	11	2	20	7	18	0	13	4	1	10	31	126	16	35	116	14	0	24	16
GCA_001689565.1	487	3786	53	80	205	16	220	140	45	6150	1026	468	72	26	121	191	727	411	18	207	390	90	1781	228	1354	167	66	145	102	4345	363	3	154	1879	305	13	295	46	63	39	149	2633	44	44	112	98	272	563	90
GCA_001689575.1	53	14	165	24	28	14	11	30	16	16	57	22	20	25	13	172	8	157	1	12	16	14	4	6	54	64	10	0	2	2	23	5	4	1	13	8	0	21	2	5	17	155	4	10	96	13	17	7	18
GCA_001689585.1	37	9	99	1	20	15	0	24	25	4	43	27	86	1	62	156	3	173	7	17	9	6	18	7	37	13	5	16	12	4	1	11	5	1	8	1	17	5	4	21	38	325	6	14	124	13	1	26	10
GCA_001689615.1	70	10	38	3	50	2	7	88	8	131	57	31	41	3	14	65	3	101	3	33	137	17	4	3	58	7	1	8	3	22	2	9	10	0	62	0	3	16	2	6	33	116	1	6	116	16	9	22	11
GCA_001689645.1	58	3	52	3	9	13	3	17	19	62	49	32	11	8	18	108	12	177	3	30	18	18	14	18	168	21	3	1	6	2	12	9	12	2	12	1	4	9	3	8	17	356	8	21	155	10	3343	13	8
GCA_001689655.1	242	17	53	77	24	6	143	141	201	235	84	309	943	67	137	591	297	266	20	24	1223	35	636	99	638	32	8	36	248	207	64	3	20	0	53	3	15	23	34	15	131	440	11	26	43	51	348	648	6
GCA_001689665.1	35	28	49	6	27	33	47	75	34	39	64	28	31	10	9	95	25	203	7	13	36	10	18	11	36	18	8	13	8	1	49	12	15	0	11	7	0	9	7	5	17	130	5	14	159	10	4	7	8
GCA_001689685.1	26	7	15	15	9	24	2	114	6	30	39	44	520	3	12	173	7	230	3	8	29	8	0	17	170	100	22	1	0	1	9	12	19	0	13	1	50	19	3	15	76	225	3	18	129	22	0	29	4
GCA_001701065.1	63	18	51	68	51	7	6	219	14	26	60	330	67	6	46	350	247	253	10	38	1471	1	1	46	257	4	4	37	13	2	21	3	1	8	12	5	25	9	0	5	34	304	4	9	88	62	889	34	13
GCA_001701105.1	1	3	4	3	8	9	0	3	0	0	18	8	5	5	9	44	4	111	1	16	1	0	7	1	26	6	0	4	0	0	13	3	7	0	5	0	3	1	2	1	29	219	0	3	94	19	22	0	6
GCA_001701135.1	55	14	78	36	176	4193	14	1001	215	75	48	130	660	85	1614	762	15	777	11	265	21292	169	13	110	1759	47	36	3821	190	159	1129	26	0	5	22	19	10	13	8	218	1766	2398	39	30	1301	236	198	33	63
GCA_001701175.1	413	559	169	14383	785	468	625	372	1455	2448	472	1666	421	500	2336	1916	660	1092	946	248	2565	109	199	466	682	1734	2832	2521	133	749	8338	223	492	18	527	210	5948	277	93	96	241	454	107	360	721	179	82	962	99
GCA_001701195.1	31	452	123	275	446	27	83	110	233	435	104	355	363	135	115	3683	87	222	45	41	173	72	92	68	392	22	14	136	90	29	16	0	8	131	63	15	21	68	8	10	193	137	172	66	199	196	34	241	84
GCA_001701225.1	70	15	125	38	131	1437	19	115	19	126	57	51	18	13	141	235	15	274	14	51	67	5	205	19	139	56	224	166	2	11	46	11	256	284	56	2	25	31	4	7	79	703	31	28	201	5	64	57	799
GCA_001701295.1	44	76	40	14	34	4	333	273	4	12	46	142	169	10	18	537	90	1861	6	53	389	40	52	10	157	64	14	76	10	57	18	2	7	15	19	24	27	21	4	3	156	1312	2	20	392	5	21	65	13
GCA_001701305.1	99	58	841	367	207	204	148	305	126	77	352	90	158	175	153	314	40	63	26	152	128	82	119	38	94	40	24	69	38	76	29	10	57	45	41	15	72	78	4	45	64	274	17	32	147	85	65	161	120
GCA_001765415.1	18	0	2	7	7	17	18	54683	9	4	10	91	745	8	94	8	17	16	7	7	2	13	53	12	27	5	3	0	7	2	7	3	12	0	16	1	59	6	4	11	23	4	6	20	6	4	3	0	84101
GCA_001898735.1	5	4	1035	581	2	0	3	6	925	16	127	8	2	5	8	66	1342	1402	1	2	536	25	5	17	2	38	52	2	17	55	43	7	3	4	16	29	8	49	1	7	3	2	3	4	7	15	21	41	25
GCA_001899365.1	26	12	2	19	3	8	0	44	13	14	3	34	1595	4	116	7	6	44	15	11	14	0	150	5	13	18	43	0	7	8	0	23	75	12	31	20	16	2	9	25	24	3	3	6	7	19	30	6	57
GCA_001899425.1	2178	1214	5068	180	1003	342	6064	223	1971	15875	132	1890	4516	999	1903	34946	7474	955	195	122	192	1270	10176	12052	383	88	28265	4476	1289	1081	1138	306	21545	550	19627	3318	1822	3930	263	70	885	1307	1052	434	350	621	336	2278	824
GCA_001915385.1	166	433	198	293	112	77	1464	507	396	3952	293	1158	2994	52	99	574	40	496	35	25	418	324	84	47	211	351	26	90	234	77	77	34	968	0	39	45	548	71	6	61	62	1318	9	95	565	335	174	597	60
GCA_001915545.1	8261	24696	2667	26346	40761	19518	54568	19817	10038	54154	15012	13691	32648	13121	6161	3781	2006	2826	2039	2717	7205	12196	13253	2530	5509	9784	3537	6052	5462	11076	33152	1869	12140	1792	1394	916	19163	3739	139	2043	4261	14250	1790	2312	2582	9484	7837	8745	2332
GCA_001915575.1	264	272	211	2571	430	22	1811	375	310	1268	466	1255	1121	474	221	281	187	96	36	101	403	350	105	143	193	333	60	968	249	405	154	33	453	150	93	64	1113	84	18	522	658	154	22	30	100	244	198	872	35
GCA_001915615.1	322	35	97	7268	8770	28	11	453	1669	2272	848	3264	13209	1762	358	790	20	655	54	172	4482	3034	33	558	141	15	1	58	2004	241	5	127	35	4	19	150	8	252	3	343	250	118	220	577	341	316	330	512	264
GCA_001915925.1	2	23	35	26	3887	3	409	3005	202	7	121	174	93	30	760	0	65	331	390	748	0	14	672	48307	54429	17	60	4	22	18	35	9	4000	474	53117	30	0	352	75	1050	611	3256	9	520	368	477	0	562	604
GCA_001915995.1	15	34	6	11	23	3	271	95	56	17	21	87	116	68	574	10	95	274	165	3602	0	39	42092	396	358	24	28	0	29	5	2	2	592	103	34208	23	10	66	11	7670	948	21	11	115	3460	212	11	1263	2233
GCA_001916005.1	20	0	815	50	18	5	763	4663	241	6	113	249	26	14	271	0	127	507	447	2668	7	16	1868	1730	741	80	264	9	35	0	11	5	1766	22	2743	37	15	171	13	5221	932	59	52	91	1571	845	2	4621	7481
GCA_001916035.1	19	7	458	1883	89	160	808	918	148	58	57	471	109	61	1504	58	113	2182	1988	10042	6	61	16066	246	2042	832	244	5	333	30	0	33	1358	808	2764	27	375	232	61	1606	1480	125	236	106	762	669	6	131	1093
GCA_001916055.1	10	2	14	51	11	0	193	2169	36	7	10	46	10	39	55	32	52	1433	163	219	0	37	21355	169	261	24	3144	11	19	7	12	11	578	26	625	4	9	512	19	1928	6418	7	17	32	120	178	0	120	1019
GCA_001916065.1	12	0	14	35	4	43	675	285	111	16	40	168	108	23	115	12	99	432	376	1530	4	6	400	379	1027	40	58	7	11	9	0	7	1393	49	5168	33	9	30	12	1032	93126	29	13	199	326	240	4	82	7943
GCA_001916075.1	314	15	43	29022	166	8	487	58	568	850	100	1297	92	307	87	19	28	33	964	451	28	200	167	1715	5072	5879	31	7	106	69	17	22	47	1625	343	305	7	60	467	267	278	472	1408	30	573	294	24	233	75
GCA_001916175.1	514	692	49	147	433	50	515	2608	24046	265	7608	30395	115	232	629	105	259	546	809	2715	72	368	4665	2743	5641	857	185	38	304	270	54	240	341	2066	813	832	218	6156	378	15010	436	521	1652	1501	15017	2303	217	180	3954
GCA_001916225.1	11	2985	668	18160	5465	12	1817	273	98	561	577	9786	29	3047	700	40	4358	8509	27	1461	59	9	2521	288	4410	34	8852	10	32	9	8	165	115	34	533	49	586	1867	1055	971	971	15966	66	3438	802	47	34	111	16312
GCA_001916625.1	70	213	10652	332	3743	82	95	22293	10881	3228	3476	7371	115	5478	1563	660	6230	7618	1256	6266	657	36	264	861	1870	4078	4169	16	48	19	59	232	239	435	7064	62	94	3495	14	11372	7060	10130	44	143	1115	1172	75	1291	13325
GCA_001916775.1	7	21	64	96	9315	3	8	5172	17076	2469	39	174	19	22	12	25	12	295	70	96	51	16	239	440	135	1210	89	0	27	37	29	0	44	7	244	13	75	34938	41	496	284	708	114	217	8421	5171	10	35	547
GCA_001916835.1	647	783	54878	16608	1202	344	390	146426	47154	1432	15607	31562	782	669	2675	240	100964	22663	233	3545	14942	277	1134	6244	5733	1169	3216	94	302	913	738	2182	1301	1054	631	218	4664	2762	505	11473	32340	370056	1044	616	6753	43389	137	25970	9944
GCA_001916855.1	248	264	1624	1528	3378	223	191	4457	2645	20451	5514	1412	3770	412	1448	22	3836	11803	958	29527	17267	150	494	5905	5179	3161	17369	46	397	570	188	35825	1077	161	4007	234	150	22831	75	8458	2817	3264	778	1058	3737	5702	201	622	14049
GCA_001917095.1	70	99	11202	15233	3400	74	7196	772	10044	8616	1250	9488	3543	1548	7115	18114	450	4359	8627	2391	332	21487	13133	8992	7619	25976	11933	218	1341	231	727	5132	8310	3824	13013	1219	73	3363	4749	6223	10188	1430	1811	183	3233	971	265	1341	2222
GCA_001917115.1	18	6	4	6	8	0	6	33	3	7	0	562	245	1	107	16	11	39	13	11	20	0	73	1	45	0	46	0	3	10	3	17	55	3	44	4	17	9	3	16	17	1	0	2	3	19	0	3	51
GCA_001917175.1	299	181	11	45	21	14	2246	2233	72	14	68	130	49673	12	7142	11	11	207	11	30	35	192	22	5	43	24	30	7	35	3	18	40	7	17	968	50	2	63	9	72	196	76	7	119	77	53	65	9	114
GCA_001917235.1	3093	10	0	0	0	11	5	29	1	413	0	37475	30445	1	5601	2	3	4	1	6	0	0	2699	1	467	3	0	0	1	6	0	0	1	9	1059	23	0	10	0	1	2489	334	2	457	42	2	2	0	364
GCA_001917305.1	214	11	13	4	6	20	10	10	19	7	11	958	3	1	840	2	21	54	0	11	4	15	1	18	15	9	10	0	0	0	0	8	11	20	16	2	2	13	6	14	37	8	7	14	3	38553	1	11	6
GCA_001940825.1	60	45	144	24	4124	1792	7246	90	189	4869	36	55	5541	172	70	2409	92	167	84	151	44	55	926	125	131	137	52	62	71788	46	229	119	87	22	92	22	65740	137	113	102	93	119	494	138	27	70	490	70	11286
GCA_001940845.1	233	48	124	1211	189	35	64	1192	375	100	140	217	193	133	2199	232	273	762	137	931	604	94	95	199	212	219	462	20	112	318	174	204	132	156	344	103	83	493	21	310	605	255	64	206	196	504	54	207	417
GCA_001940895.1	63	311	530	137	519	210	552	651	1717	77	399	447	89	93	1279	332	302	3644	78	629	382	70	445	149	599	931	293	28	174	135	205	409	350	65	490	68	63	2094	84	1319	1214	482	104	94	280	323	108	682	387
GCA_001940965.1	1506	1423	148	23063	1535	63	2032	1192	3184	1297	2027	865	2579	586	1340	1440	1273	104	151	173	1155	699	672	1894	1016	549	171	1391	83	2310	493	130	447	776	12956	80	719	482	22	118	405	789	40	20610	139	3213	557	4524	198
GCA_001940995.1	133	108	158	630	235	88	22	346	261	93	41	154	19	40	108	109	336	213	45	57	166	38	75	914	591	188	446	22	21	5	690	286	128	121	170	129	36	157	31	147	87	328	1915	170	57	322	361	148	161
GCA_001941065.1	95	251	46	242	639	6335	70	937	146	844	192	1486	139	282	424	137	204	105	28	64	907	381	181	273	191	672	501	9	166	158	523	93	350	2	110	39	314	106	25	153	86	380	105	1193	68	336	152	4116	98
GCA_001941075.1	161	66	196	139	121	151	76	150	147	148	46	191	121	95	124	52	217	227	107	259	290	21	134	291	260	434	353	40	57	43	227	174	331	35	357	128	109	290	42	266	107	342	41	218	185	190	51	104	291
GCA_001941225.1	219	37	113	209	34	81	291	133	96	50	56	216	66	43	98	1927	68	80	125	75	682	90	64	80	117	258	60	87	102	41	78	231	118	6	154	50	87	113	33	376	84	126	27	219	86	103	144	84	121
GCA_002073515.1	1471	210	80	127	110	27	272	71	193	260	218	342	99	52	17	97	32	10823	5626	954	6664	531	3952	16577	387	4272	3671	7380	420	1658	415	607	1218	20759	262	11961	6551	468	2589	176	648	4704	9993	15433	230	132	316	3790	202
GCA_002102725.1	3856	1219	79	739	1646	7	2033	897	362	2171	566	41390	44013	631	6460	54	52	75	83	71	105	465	3782	187	616	352	208	219	175	712	1422	127	315	51	1361	49	294	161	0	37	2453	1107	114	651	122	259	30	174	376
GCA_002103135.1	83	11	118	44	269	0	26179	10172	9	44	112	35	4	97	1357	49	35	94	71	99	33	79	688	28	20	43	36	2	0	56	32	9	20	83	59	16	65	13	50	3	93	23	151	0	43	18	8	5	161
GCA_002206365.1	0	1	178	6	5	0	0	5	0	2	21	13	4	2	1	5	14	5	10	2	72	9	7	4	1	32	5	2	3	2	6	1	3	6	6	467	7	2	0	1	2	5	0	5	17	1	0	1	3
GCA_900002465.1	366	88	175	528	76	342	93	53	144	108	32	58	44	115	71	1231	137	168	569	116	237	108	1062	279	180	533	323	146	234	68	258	289	608	170	261	191	256	186	319	64	76	140	280	453	153	107	118	184	175
GCA_900002495.1	269	65	137	322	59	200	52	69	105	66	22	74	35	84	52	993	81	124	413	79	208	93	944	186	131	457	223	111	185	67	247	207	431	126	243	132	173	118	171	71	54	98	207	304	112	58	78	170	136
GCA_900018345.1	3319	395	364	4076	428	601	157	351	732	150	193	569	167	588	228	2767	1128	670	1783	574	1671	845	1001	1591	544	3181	1030	2284	2251	413	1923	2052	5670	1804	3512	771	1181	1271	391	365	671	353	760	4866	281	895	222	898	683
GCA_900021155.1	1133	847	962	3915	1609	2499	1597	840	1189	2850	623	517	1673	571	914	1573	340	252	123	292	1137	703	493	454	592	2755	1915	457	279	894	897	129	766	364	391	118	828	260	316	511	1596	420	180	3970	510	651	1282	949	334
GCA_900045905.1	216	52	27	170	58	94	76	84	44	53	20	94	59	43	26	205	71	146	117	82	39	87	188	110	58	222	66	47	96	61	104	85	219	159	368	122	118	58	58	57	58	137	94	119	44	35	83	33	246
GCA_900066055.1	2753	5028	10829	16687	5957	4427	9908	13915	3900	10931	2707	22353	1360	3572	6190	2876	5375	15574	5519	7105	3739	2572	11191	4834	9272	6376	7140	1323	6684	7165	5375	3425	4759	18743	5991	1670	2025	4207	5921	3705	7587	17958	12355	4678	5480	3854	14617	6571	15263
GCA_900066065.1	1755	10054	2188	4881	16575	454	1248	12981	22077	4556	11033	19618	6963	2695	5929	8857	981	58034	7544	13287	23518	1501	109533	9747	28970	6935	2493	701	3819	1437	964	3875	4282	30721	11970	5074	14063	1321	69681	21451	2177	86333	208596	4288	6451	2427	1315	3176	58148
GCA_900066075.1	832	530	1368	1767	452	351	1212	2123	1228	746	382	945	525	480	819	11354	553	2560	1974	3680	1013	569	1805	1181	1333	2584	1014	186	1162	594	533	916	1359	5253	1138	1424	1581	525	2479	921	569	2015	2420	1941	3265	26354	957	592	10294
GCA_900066085.1	6290	4047	1701	9703	3244	7361	1192	2733	2708	5040	1997	10054	2329	2411	3520	4943	957	20483	9197	10780	2378	4697	8945	11956	13433	21102	7603	894	2423	2210	666	1879	4244	49425	26552	8174	2656	2369	14715	7616	7982	15488	21699	3528	3066	2405	2022	2111	7006
GCA_900066125.1	1457	6000	21224	59582	34244	10172	12378	17629	11447	22937	12873	36576	3478	20870	7717	1119	8396	26129	34121	9973	19925	2841	16017	6134	68978	46133	48474	2455	2597	3218	13258	4001	10137	11527	42848	2076	16091	4448	20429	12410	56123	60096	14469	3138	28934	2684	6735	12672	27047
GCA_900066135.1	1488	2640	2522	5006	2907	1328	2130	2005	3299	4164	1348	3738	1759	2760	2417	5483	1493	6352	4973	15790	1900	1763	8536	4869	6986	6559	2459	933	1983	4970	1201	1938	2086	12986	5311	2450	1641	1704	7597	4897	3920	7592	13599	5518	4562	1987	1379	2222	8425
GCA_900066145.1	2168	9698	1307	4115	1976	460	1596	2887	2398	2384	838	17229	1841	1387	1991	5538	1806	11012	7876	4486	1733	1922	4255	4943	7941	6871	2524	1650	3269	2081	1335	1229	3893	67239	4897	6112	5498	2187	14869	2453	2130	11994	23688	8051	5929	2679	1226	2445	17217
GCA_900066165.1	10400	3932	7255	7767	6881	1003	15420	5956	5413	19625	7211	7341	3005	10190	7839	4149	18995	25578	42320	39855	18369	10275	89833	99987	45229	27130	21413	1187	61913	52181	31865	16495	14454	144553	21816	12116	6413	25715	31000	60468	29621	48554	169053	20170	12230	32703	9951	45105	49951
GCA_900066225.1	417	410	188	641	165	346	435	419	1203	158	224	755	448	450	4800	655	469	166	857	2551	1673	367	446	1552	613	1675	363	1371	1051	1744	297	10463	6000	668	1710	13683	139	808	157	490	210	1010	1341	892	196	394	326	469	541
GCA_900066265.1	16259	1003	1285	1692	1569	263	2981	4539	1068	3491	1876	734	2919	690	1454	3347	186	537	242	670	1582	1321	2169	357	14092	814	445	563	385	1090	4194	64	1412	5405	127	96	3613	1303	115	282	510	2937	655	1880	8712	2653	7038	1164	952
GCA_900066305.1	291	1302	653	1277	1002	256	254	1104	905	805	440	3259	562	504	443	922	524	2667	1372	6506	869	786	1018	3072	2045	2899	2610	2393	1136	1064	197	1836	1179	3182	1096	873	694	850	710	1226	1639	3568	7428	1104	1697	576	832	1075	3491
GCA_900066345.1	5707	2464	2551	25134	4709	1140	1145	1958	2356	4995	1259	7540	1835	1844	9245	11021	7354	5627	77490	55917	4580	2891	5793	22919	23721	40065	9210	680	3479	8716	1382	13156	8618	173898	6549	11633	39571	2068	49912	11502	5083	13855	36498	33401	2642	21378	2953	4950	7122
GCA_900066355.1	2683	1488	2651	3645	1921	1359	1305	1888	10142	2233	978	3491	1078	2348	1749	6944	1622	5410	9697	9052	3067	1676	5449	3908	3620	18147	2234	903	5224	1678	1092	1886	3119	18550	9513	3289	4298	2855	6778	4132	4747	6236	15782	4155	14132	22954	2878	3170	7066
GCA_900066365.1	1517	4210	18192	10883	4723	18676	1359	9031	3937	7764	2587	8915	1532	6333	37347	3162	2057	12500	12083	6393	3911	1942	11637	5919	18465	12695	9963	80251	5234	1811	6074	2326	13384	29094	29663	1828	7740	6311	4347	3360	5928	6580	6362	3435	3476	1396	3854	7213	26281
GCA_900066375.1	2362	2654	4275	9812	4366	3713	1489	11572	2863	4525	1646	4809	1321	1904	3395	2204	2536	8034	6295	6258	7340	1742	8190	2423	6697	7712	5987	4560	2195	1949	3044	3612	6397	14321	4855	2844	2357	1678	4980	4874	6398	7937	13421	4711	4645	1590	3677	2996	20495
GCA_900066405.1	381	187	469	1388	9030	200	5721	942	17544	4877	9269	20745	992	10345	1595	67	10798	690	711	13583	680	134	2108	2155	46389	11181	1365	55	672	19827	332	178	4453	1854	9301	150	116	12049	376	1012	2182	2611	10862	10869	385	1764	95	10945	13591
GCA_900066435.1	28528	37252	5503	28274	39617	141730	95422	1779	6136	26621	15120	6913	47241	34901	16860	6174	21128	1050	1469	33284	4237	22566	22657	1588	1577	10489	12765	15202	25303	11239	99482	48809	18665	11016	6456	8217	76926	9520	492	760	4311	57034	12830	15970	3004	1618	9056	2529	7585
GCA_900066445.1	993	260	156	613	1087	2762	1980	660	4156	1394	1050	91	1550	434	695	575	88	358	108	288	1347	850	159	653	499	170	128	56	612	737	167	41	94	364	58	53	3464	105	39	52	208	617	49	184	228	460	478	1953	298
GCA_900066455.1	174404	570	709	1723	1239	3041	2411	905	3468	2556	1995	642	2533	546	872	2251	543	605	65	464	2904	836	413	876	1094	548	587	317	640	1336	1061	60	412	930	140	77	3952	134	105	134	484	951	102	182	594	825	4178	1651	490
GCA_900066495.1	88	23	93	37	15	19	25	24	79	14	8	3	17	76	6	59	14	54	79	221	11	34	40	71	20	366	81	9	253	35	7	13	341	340	105	162	43	18	5	146	26	32	49	16	68	14	0	36	14
GCA_900066505.1	2197	2561	2549	28713	3745	27323	1596	2460	8867	5732	1626	7621	1145	5086	10568	5818	10352	8236	15460	9358	4150	3626	9141	12244	6394	23170	6572	1275	6215	3347	2814	3174	12040	13118	29241	5711	4524	4302	7148	22105	5353	10290	18775	8583	2285	8438	2670	4219	9853
GCA_900066535.1	3383	5872	12775	25419	7960	5479	9101	11495	4223	22646	2598	18698	2125	8398	7787	3119	7371	9943	4188	8294	4112	2972	9009	2488	7327	11892	5129	2575	2967	2023	3670	1920	21093	22019	6714	1432	2514	5764	5803	3618	5275	36912	8739	2292	3285	2775	27707	5182	14900
GCA_900066555.1	621	1439	3132	4849	3934	3127	404	2318	3489	1022	678	3359	1753	2687	3065	4266	1147	2930	30314	37716	2417	6675	29339	4599	4487	11639	3170	720	21271	310	458	4102	4028	30667	5102	3310	6673	1622	10543	7241	3282	11189	19737	14674	1261	2459	1604	1936	14870
GCA_900066575.1	2275	2837	8301	14193	4898	3398	1761	9074	11594	5702	4098	10639	1232	5332	4372	3944	6164	21910	11416	10470	4926	2587	16725	10172	8748	18738	10159	6974	5643	4680	3988	5682	18949	19082	8468	2769	7534	3366	4772	4393	9294	14063	9159	2791	4131	4429	4573	5107	24762
GCA_900066595.1	3963	739	991	2589	763	627	528	1034	780	1136	637	1405	455	1643	2057	1101	1075	2969	1382	2822	1615	440	1957	3023	905	5714	557	853	1399	4549	1441	1516	4163	1975	2876	2627	1490	1089	2311	736	1069	3600	51404	1466	564	1185	1444	822	1671
GCA_900066655.1	5795	17655	1754	40789	23364	717	32808	15849	6038	27605	9754	7830	19622	9006	5999	7491	2412	1616	2142	2387	7632	10684	7229	2887	2751	8911	11748	6386	3118	6486	24872	2563	7245	7878	1555	1097	8227	3117	720	1632	3342	10492	3131	3088	1367	3554	702	4762	3361
GCA_900066675.1	2946	2901	786	11238	2722	3394	1392	2927	2905	8195	1983	4903	1353	4524	2095	53523	1204	3900	5925	6895	3369	14707	5618	3991	3169	8835	5509	4091	5437	3484	1985	3992	18572	13417	5721	6994	2137	2841	4478	2355	4527	4645	9643	8860	1438	1288	6472	2538	4751
GCA_900066695.1	498	1077	451	13447	885	930	626	709	2511	1376	1017	4125	560	1254	1238	1154	332	1211	2083	3913	1077	997	1415	1634	2204	4456	2326	1801	1535	1096	887	1627	7424	3714	1228	971	7001	642	1733	624	1995	1871	2645	1318	458	668	1805	870	2046
GCA_900066705.1	3118	433	170	813	315	214	1168	532	412	489	135	3444	388	291	433	745	238	1227	1726	2014	575	487	2101	1164	1408	4681	677	1760	425	1117	184	1908	775	2763	1688	2337	1026	835	6322	1637	605	3340	44508	2258	466	467	896	657	1422
GCA_900066755.1	1105	697	386	1333	1498	686	365	1315	462	1281	269	2065	154	197	1108	1422	807	2037	496	889	2300	1926	1473	686	418	1517	1182	1442	453	385	1069	1225	1173	3384	1100	799	858	834	380	507	483	3486	540	1103	928	304	2880	639	3207
GCA_900066765.1	3478	2105	1224	4329	1857	1596	939	1345	932	2755	552	2738	1733	1377	1856	6626	1079	5435	5930	7277	1948	872	4856	4796	4006	5043	2178	1399	3665	3125	2466	1663	2647	7704	3329	5312	1365	1196	8698	1414	2322	5886	6644	35799	1596	1031	931	1348	3588
GCA_900066775.1	4705	7147	9550	34537	10764	5361	2564	4306	7623	15368	2879	12513	1716	15683	6130	6880	4836	15430	11595	16631	5822	5165	41342	7869	39806	13197	8154	2913	5078	5071	4298	3743	13376	33095	6514	4057	16689	3800	12447	5635	8272	16562	19282	3123	9873	2561	3223	17870	13700
GCA_900066785.1	749	5435	4635	23204	2292	1608	49287	11365	1523	11925	1171	5463	772	4887	7502	923	2842	12567	2387	2662	2267	889	9841	1199	2531	2834	2606	853	2017	1522	1879	1701	1790	7654	1933	877	1469	1841	2007	1425	2341	13464	4640	4256	1265	1861	12308	2475	27111
GCA_900066795.1	5171	4740	2576	7116	4498	1800	5612	5949	2803	6053	1974	4198	1385	2565	3639	5002	6161	6417	6979	13282	5971	4424	8528	3021	4905	8389	16569	4955	1971	4101	7103	2085	7143	41848	9606	7183	3080	2906	5793	3861	10614	12698	13853	2598	3080	2282	2086	3815	20605
GCA_900066825.1	8679	51362	12103	27360	11096	11822	48179	8242	14506	13134	4491	18176	51131	8316	20170	12872	8838	13622	10016	18522	8059	5487	13653	9939	10412	16635	13317	13426	17829	26912	14625	11301	18989	16143	10335	5588	23825	7236	4225	8152	11084	51815	23741	4026	5544	5568	24625	6257	13917
GCA_900066835.1	3766	1532	1437	3934	2035	2391	1025	1324	2112	3206	799	2032	847	1420	2068	1429	2396	2492	2070	2169	1399	1104	1518	2544	2666	6530	4115	1089	1590	993	5139	3689	8777	1309	4444	1053	1772	2468	2213	1696	1899	3793	6555	2719	919	1232	850	2094	1940
GCA_900066845.1	18362	73	75	50	52	356	24	244	232	20	17	62	152	51	6587	41	180	150	65	104	31	47	153	134	7111	202	1611	68	17	284	42	185	829	59	1202	42	27	142	107	146	102	3290	41	186	169	94	12	111	53953
GCA_900066855.1	465	1480	442	9412	2094	4126	10155	2833	3090	9124	1504	7599	954	1271	2268	423	4380	12713	36930	19230	3199	937	23825	680	4249	12801	12885	181	586	26772	260	1787	11778	1006	8867	8145	9703	1005	12502	1600	6817	3608	8782	30942	3417	1285	13661	1632	16005
GCA_900066875.1	3081	10034	1914	6774	4823	11652	3328	1691	5545	13837	3623	11063	14900	993	6891	19432	4874	1042	4648	4308	2509	2250	8509	2659	698	5132	3159	11645	3292	2406	1748	12835	47161	1823	8732	1117	4147	1299	1513	770	1120	21689	2732	1766	722	1126	3545	2400	2950
GCA_900066885.1	2135	1267	2585	9762	2942	1293	1683	3106	8595	2264	1251	4858	267	1591	2883	1159	2688	3949	7087	3675	2116	1014	3617	3458	7678	4016	5159	1649	4529	2276	2666	3048	10683	3569	3216	817	1445	2449	4531	34457	82768	8502	2656	2860	1448	1919	3957	2371	5611
GCA_900066905.1	482	613	291	410	632	302	154	606	852	485	922	1225	202	335	1536	90	582	951	1679	963	1181	410	865	2329	644	2149	987	963	1086	480	418	1033	2670	7056	3633	1823	977	749	368	930	774	1592	4646	892	536	532	195	643	1634
GCA_900066975.1	1655	1432	2072	5373	1164	6916	7901	629	2499	3538	1771	2400	653	5000	584	2107	5538	3769	30464	7407	4540	3483	13256	5635	3319	2465	1242	1837	1443	1398	507	1085	1934	44169	3199	84432	3117	2140	3160	4649	1204	3162	7506	2113	2053	614	1164	10068	6646
GCA_900066985.1	1645	11439	4159	32415	10739	1074	7864	3750	9661	14763	2204	9918	7009	7473	3988	1033	13524	12353	51689	26278	1430	929	19508	5737	7429	6781	3994	1319	1426	7682	2433	5521	3353	8832	12502	1829	1253	2120	11330	4587	2738	21020	3149	1590	6562	1383	1590	10884	49672
GCA_900067015.1	3935	2687	653	57677	5022	5747	444	537	1414	733	1232	4753	78	4297	3486	3575	5456	9663	14082	24753	3107	4390	1295	25829	5379	12903	15568	277	1125	2165	98	6267	2164	1503	6266	6193	383	3413	9254	18563	1285	1252	17443	9847	172	493	156	2201	5542
GCA_900067065.1	1472	1463	1700	8834	2001	840	249	284	399	206	704	812	290	415	191	503	1014	359	2601	510	940	461	486	1797	1211	10610	1614	756	462	536	1863	2861	7279	375	3296	678	439	886	202	1015	482	1963	2214	9167	303	273	652	1218	654
GCA_900074625.1	227	21	51	68	30	47	14	20	144	29	5	20	7	76	17	114	23	134	223	502	10	16	52	257	47	553	136	6	310	52	25	6	100	220	73	345	4	15	5	187	80	551	143	21	151	23	3	9	23
GCA_900079715.1	12	6	3	3	5	13	10	10	5	17	4	17	12	2	21	4	54	17	9	40	427	7	12	31	8	29	3854	8	11	0	56	6780	22	3	11	5	26	692	1	7	6	51	9	14	10	13	4	1333	18
GCA_900079765.1	135	55	86	69	116	140	52	106	114	97	50	105	66	89	111	7	129	100	65	176	78	35	100	199	101	236	129	24	47	48	522	150	285	62	173	62	117	163	13	109	111	196	77	195	48	114	40	114	172
GCA_900095395.1	7	11	6	16	15	10	14	17	7	38	17	24	4	3	17	0	3327	12	4	44	9	11	15	11	6	44	25	4	6	5	8	88	27	2	27	3	7	17	1	14	11	107	11	21	3	38	5	20	28
GCA_900101355.1	280	74	206	586	129	108	44	193	223	129	85	315	34	896	143	1000	331	393	281	426	117	123	316	193	268	535	406	96	140	353	140	203	1658	115	288	220	54	310	218	511	1028	214	546	738	111	3724	47	138	259
GCA_900102595.1	1373	482	214	3132	181	15122	2551	358	360	4516	389	1337	610	471	277	2731	1092	504	419	526	4034	2638	669	733	241	846	1324	542	1490	2214	917	1435	650	1513	411	2348	546	368	288	119	536	1617	156	2902	360	212	2577	892	584
GCA_900103425.1	25	2	496	32	4785	14	13	31	3331	8	7	17	72	86	6	11	19	268	23	33	446	26	12	30	20	26	19	15	39	21	6	21	27	57	54	29	19	9	6	40	2538	23	11	38	418	23	9	10	25
GCA_900111525.1	195	2	1113	30	12	24	1	48	289	77	55	20	20	19	24	9	5	58	6	75	13	23	1	14	75	9	20	3	0	6	32	5	15	6	14	3	8	7	10	7	20	24	7	5	18	7	4	4	84
GCA_900112915.1	77	19	202	37	44	89	29	51	54	59	26	67	32	28	72	66	71	69	56	154	22	1641	147	471	75	205	79	456	187	22	54	89	149	41	160	36	32	68	29	140	56	100	43	229	21	77	19	43	122
GCA_900112995.1	1763	146518	15344	59136	1137	433	58739	1556	4971	134724	45218	11212	20389	3724	70005	650	333	64411	2443	7220	2418	573	19897	1062	10776	6613	1352	899	1573	680	945	3335	2902	148515	1038	1497	941	653	8404	1358	45840	227647	3333	5694	1029	6309	3298	4464	99184
GCA_900113305.1	144	8	767	195	10	34	15	85	100	5	385	11	1	4	28	19	9	66	2	68	8	20	13	8	41	48	17	0	4	4	12	18	9	0	9	2	3	4	5	4	15	45	7	6	22	8	2	3	65
GCA_900113995.1	147	226	540	338	585	313	573	1131	1098	491	298	1139	137	449	4892	423	4661	721	158	459	628	290	315	748	490	2364	735	106	102	337	229	796	563	674	398	160	216	1634	205	566	494	3697	420	548	634	4417	830	732	654
GCA_900115635.1	567	1069	1147	674	1350	663	353	1790	1120	363	999	1846	690	796	2141	371	1512	896	184	888	548	192	704	707	676	722	670	142	322	475	821	462	1151	291	622	197	392	692	121	621	1154	2851	240	696	344	797	154	898	1778
GCA_900116395.1	40	17	44	87	33	34	30	172	55	52	17	66	28	31	39	44	69	194	50	71	30	20	127	76	45	107	40	17	57	25	18	15	105	121	85	55	40	50	36	43	37	132	54	111	59	28	56	28	737
GCA_900116755.1	19	3	8	62	8	13	2	30	56	22	3	11	4	558	6	19	12	39	87	228	10	8	23	22	11	52	24	12	21	22	16	4	52	62	58	18	18	17	9	127	30	77	20	31	48	128	3	9	45
GCF_000005845.2	3	4	97	4	51	5	13	33	6	47	15	1	125	34	7	25753	970458	44	3	406	105647	11193	156	3	16	1314	2110	5182	1858	322	1633	1564	59	49	258	17845	7520	21122	1	111	384	10	488	373	62	3290	1	21	11
GCF_000006865.1	17	17	23	1	0	2	101	15	174	4	6	43	0	0	1	17	12	69	350	127	17	402	411	95	9	471	2	40	2	1	3	33	336	42	18	548	204	25	121	5	13	21	1902	389	141	11	35	47	47
GCF_000006925.2	3	1	76	0	9	5	11	2	2	56	27	0	52	49	3	17889	222507	28	0	79	41768	4968	123	2	5	1001	333	751	483	154	1168	1633	49	60	211	7194	4793	9158	1	71	79	5	269	264	26	308	7	10	14
GCF_000007465.2	18	4	128	311	0	51	6	9	8	7	9	68	18	32	3	23	3	2763	547	870	3	2176	13	29	19	1524	18	84	218	5	458	2175	53	10517	88	1254	1400	47	333	8	7	408	2457	598	48	69	9	426	13
GCF_000007525.1	37	1242	1454	13	155	3	2	3	926	6393	88	837	921	2673	323	18	7	303	17514	548	3	10710	8	15593	3518	1497	4	14197	27434	4664	8	6400	7029	21558	168568	121297	74	2849	4814	2087	4820	1742	32643	1	96	486	4778	413	144
GCF_000007785.1	27949	16	11	112	227	448	55	79	4948	56	16	42	0	17	22	27	95	47	202	37	38	370	449	105	18	203	11	8	86	25	50	9	42	210	30	62	204	23	161	21	42	379	72	576	25	29	186	25	528
GCF_000008345.1	397	31	28	132	33	27	77	84	51	21	39	14	119	110	63	288	256	121	225	809	57	43	235	369	1358	83	38	113	170	248	34	32	126	136	385	85	101	41	315	41	23	26	505	59	161	35	84	19	714
GCF_000008865.1	5	3	156	0	8	1	5	4	1	50	5	0	83	54	2	17506	179867	25	0	99	35630	7244	135	3	9	1052	296	698	401	201	1785	1788	63	45	212	8641	3191	7143	0	65	139	8	365	427	48	284	1	10	3
GCF_000008925.1	7	1	1	6	3	7	5	4	9	3	0	1	0	6	8	10	238	159	41	3	185	859	11	23	8	69	5	12	475	8	653	10	11	263	26	26	70	11	5	9	6	14	28	22	10	4	1	13	20
GCF_000009685.1	4	16	130	31	5	9	8	14	31	13	3	3	0	251	3	7	20	16	30	39	944	12	6	38	10	36	18	14	29	5	176	6	39	93	25	249	229	213	2	69	14	31	369	11	15	53	6	70	8
GCF_000009925.1	1151	2335	12004	135857	2167	3486	4559	1176	2680	62959	435	120713	126612	1608	841	70657	439	590	320	483	2421	45761	1541	304	10664	1019	577	1096	486	2329	1142	191	8772	553951	1335	33686	40020	270	6749	820	4566	2901	261	88	311	1649	156067	951	728
GCF_000010145.1	6	0	7	334	9	4	14	7	9	3	3	72	0	0	12	30	94	16	626	21	7244	182	112	17	9	58	5	1557	122	73	18109	147	157	32	69	24	32	7	40	16	4	50	320	582	6	4	12	11	38
GCF_000010425.1	15	507	13	2927	764	13	16	0	6578	15087	12	235	0	1106	390	4	9	3186	53	8344	0	27	11	4301	11	94	3237	2981	77	155	8	125	315	590	32914	66706	2	1462	683	9289	354	33	153179	5	1119	1510	83	10	15
GCF_000011025.1	93	51	29	874	7	787	191	130	4	584	77	26	13	5	7	461	10	412	2150	1984	146	14	3216	116	53	148	2075	511	57	23	6564	76	40	629	33	7296	2237	45	304	49	63	54	1694	579	58	32	65	231	123
GCF_000011905.1	17	0	10	9	7	8	18	22	17	14	8	68	12	16	7	77	13	24	20	49	6	14	6	31	6	31	55	17	23	4	12	74	59	25	51	13	14	16	2	16	5	8	18	38	1085	16	15	25	11
GCF_000011985.1	9	0	2	114	2	0	891	10	1013	2	2	1	5	6	1	0	5	4140	217	2	25	7	1	14	1	30	3	4	29	2119	5	0	17	18	15	11628	4	2	0	5	8	31	235	4	937	72	2	7	8512
GCF_000012005.1	5	1	123	4	7	1	7	2	2	36	8	4	59	36	0	12944	128210	13	2	39	24164	4084	148	1	4	734	180	469	288	152	1322	1373	53	32	161	6178	1847	3521	1	47	90	5	212	322	24	163	0	1	6
GCF_000012845.1	28689	1692	62754	32079	18939	7	397774	19802	10844	2997	10610	58256	82571	12613	20200	23166	17951	1313	2989	2849	16763	2565	1574	6887	11903	20200	3457	6989	11822	2385	2324	4321	459	4236	3939	21519	84382	3440	11	2685	4724	18732	950	9560	2860	4389	16365	24743	2143
GCF_000013285.1	8	14	161	34	6	11	11	12	35	6	5	7	2	248	9	10	34	24	27	101	1100	13	10	13	11	47	11	4	26	3	164	4	35	131	24	406	248	274	2	82	8	23	7	12	7	42	7	101	9
GCF_000014205.1	66	15	5	66	12	10	64	18	12	14	19	15	21	15	3	477	3	228	115	100	35	134	149	2646	70	274	24	254	59	49	243	18	34	210	69	549	328	55	453	9	30	63	512	118	44	9	30	76	31
GCF_000014425.1	0	2	18	15	5	2	26	3	3	2	0	10	0	3	17	4	65	1062	14	9	569	273	12	6	9	3	5	148	35	0	293	26	5	2929	10	12	17	3	3	5	8	28	18	26	15	4	10	3	3
GCF_000014525.1	2	0	3	18	7	0	4	8	118	2	4	4	0	34	1	28	29	157	443	381	25	20	344	38	3	118	7	12	17	7	43	25	224	19	7	153	22	6	88	3	23	39	29	19	0	5	37	6	22
GCF_000017005.1	63	14	3	259	7	30	2	8	4	19	11	27	0	74	6	154	0	1875	672	20	363	39	338	4126	13	460	14	109	182	25	6185	40	60	1846	32	217	193	9	362	4	36	86	1467	66	28	0	23	336	37
GCF_000020205.1	26	173	106	196	106	78	311	209	130	20	37	99	172	93	201	909	30	458	45	697	67	54	247	87	219	2245	252	409	74	152	207	130	489	1123	636	87	647	120	27	98	36	572	848	155	81	134	121	253	330
GCF_000020425.1	2	93	129	41	17	33	22	18	73	611	11	107	96	173	30	16	9	30	1636	72	4	1044	34	1635	298	231	5	1707	1967	382	26	500	811	2230	15471	7504	12	340	480	182	453	205	2003	5	38	52	368	32	52
GCF_000020605.1	3243	41545	9928	57228	22407	15667	1157	2967	13562	25712	3743	18781	5043	18406	16753	1096	7115	18045	31207	15307	13593	9424	35486	1869	15382	24175	2937	1384	4453	2146	1992	39217	14793	129065	12123	18257	14352	5741	23545	38188	10037	27444	42216	2355	5009	1271	22883	5244	12805
GCF_000022125.1	18	5	8	11	3	1	1	24	2	11	3	21	5	6	19	4	33	5	7	21	2	4	3	15	10	17	5	0	2	0	2	14	24	1	27	4	16	23	5	9	6	46	5	10	5	7	9	7	14
GCF_000023885.1	18	8	16	18	16	26	17	29	120	16	13	20	8	10	34	0	25	36	99	88	25	5	35	152	45	91	18	8	14	18	12	40	78	10	102	22	17	49	15	43	42	32	359	29	33	20	6	87	73
GCF_000024265.1	1475	284	17	2004	79	3301	3760	135	920	404	57	77	742	78	54	3469	3363	183	4026	738	2046	4975	6494	689	142	1770	177	12	34001	2669	8138	2765	1378	81469	796	7878	6895	302	1217	146	93	524	780	13113	37	75	1031	84	618
GCF_000024945.1	1056	23	302	1034	28	125	191	210	17	140	56	289	14	313	5	40	6	14580	196	279	686	54	3416	39	64	381	478	33	57	3244	11254	33	54	135154	104	14	362	66	380	27	396	129	42	166	1057	1695	6777	3077	1459
GCF_000025305.1	34	13	2077	141	149	35	32	165	32	215	67	177	54	71	119	11	31	529	114	40	143	13	9	45	36	80	25	749	20	4	34	22	90	9	249	15	55	206	16	22	73	351	8027	24	55	91	51	56	358
GCF_000026225.1	3	1	53	3	1	3	4	2	3	19	30	1	19	20	2	6372	12862	19	1	11	4261	1588	82	5	5	268	54	87	60	48	792	935	24	34	79	3313	351	510	1	10	12	4	36	102	9	53	1	2	2
GCF_000026325.1	128	2	159	54	31	1	331	3	8	234	499	3	3391	236	9	102651	83836	26	1	88	29549	28717	313	3	23	2111	501	562	326	572	3502	3351	280	97	623	406869	1847	4807	0	134	200	30	2543	433	178	312	11	326	23
GCF_000026345.1	8	0	249	1	22	0	15	6	3	252	80	3	180	330	4	71640	78146	43	1	68	44491	17206	552	0	43	3213	538	553	343	510	5951	7171	201	151	966	17843	1274	3231	0	123	113	19	626	787	96	322	4	32	63
GCF_000026405.1	6	0	5	8	3	4	6	15	10	4	16	21	2	0	6	14	5	12	35	16	35	8	13	13	6	125	3	7	32	2	15	9	23	14	8	38	4	11	45	5	0	4	48	24	14	9	12	5	684
GCF_000026505.1	13	0	1	1	2	3	1	4	9	0	0	5	0	0	2	10	220	26	16	26	5	34	97	2174	2	6	4	59	8	0	604	7	224	4	3	3062	8	1	0	2	2	2	12	93	4	8	0	7	2
GCF_000056065.1	10	10	125	10	0	6	395	44	27	13	2	15	2	3	7	4	24	16	833	7	39	2	11	366	10	57	2	21	18	7	11	9	50	0	17	39	4	9	320	5	0	18	5403	2837	45	14	5	81	17
GCF_000063485.1	17	4	6	4	3	25	15	18	14	7	10	12	2	6	7	8	26	4	9	10	19	3	11	38	18	22	19	1	3	5	7	26	32	17	17	20	5	20	2	17	10	11	21	18	432	13	29	10	17
GCF_000091405.1	5	0	3	0	6	0	0	5	5	0	0	0	2	0	3	4	4	36	3	1	7780	15	0	15	8	9	0	9	17	2	18	5	5	29	1	2	0	3	0	0	20	12	0	1	6	0	2	0	33
GCF_000091765.1	8	0	0	11	0	11	0	10	3	0	4	3	0	0	11	301	13	12	117	6	36	7	8	12	8	41	4	17	400	19	15	3	6	18	48	16	57	5	0	0	7	18	3	10	3	8	8	11	5
GCF_000144625.1	291	435	225	1207	380	565	264	214	59	246	133	218	270	139	380	1411	139	1109	1749	580	234	117	1925	470	1052	296	431	48	173	114	489	292	161	371	481	306	101	138	706	278	223	1394	1074	144	492	59	332	162	478
GCF_000144975.1	12	152	732	41006	38	1	13	6691	477	28	29	56	2067	99	9354	57759	936	108	19	16	795	2890	2	10	606	5	2	1651	0	25219	3791	15	1954	2	95	390	14062	152	1285	205	1640	8568	414	4	2266	3261	4348	117	169
GCF_000145315.2	12	14	8	13	7	62	8	37	6	12	7	18	42	4	32	5	19	31	1764	30	7	18	22	23	17	5222	3	2	2	4	12	13	43	2	22	13	5	12	1	759	1519	70	6	18	29	2188	3	22	23
GCF_000146185.1	771	21073	3517	2228	6289	148	21776	2700	4822	15149	13216	19706	405	14939	12458	234	352	11057	3432	6853	4723	241	17303	1003	6381	6601	3528	680	384	7760	308	2835	2286	21684	1453	1706	10037	2091	1123	1059	10617	38224	4984	719	7265	2656	9403	5944	41683
GCF_000148565.1	55	2	0	32	0	70	0	5	0	9	3	15	0	28	0	84	0	258	33	11	222	0	272	56	35	48	17	28	19	2	146	13	8	715	75	79	56	6	23	4	5	7	228	64	0	0	2	68	7
GCF_000152245.2	1821	268	158	399	138	43	48	76	210	74	113	210	216	59	152	145	106	110	703	65	417	143	188	127	837	996	43	152	2887	204	283	4570	5064	542	297	510	735	154	31	85	134	630	310	75	210	210	63	325	163
GCF_000153885.1	7121	1798	1007	5640	2456	1584	638	3602	3022	3477	2748	4125	2306	25242	3893	1409	1887	2099	3504	6229	19647	1155	82751	2326	2091	16460	1672	3546	8136	5412	640	8161	8722	7971	4752	2431	1292	920	20908	6343	3508	4778	12926	1888	871	2032	5012	27039	22418
GCF_000153905.1	5773	2366	2147	31184	6123	1876	2734	2526	3152	5670	1482	10895	2615	1365	11078	5358	8686	5935	98997	56673	5305	3895	7232	25743	20677	60080	12417	2329	3849	12894	830	19252	9279	242104	7237	14289	51660	3049	54072	9588	4408	22735	48196	46334	3142	27017	2972	5704	8543
GCF_000154065.1	1718	4333	5034	3545	9929	1081	1690	1219	15397	10914	3964	5505	4813	6309	2075	2025	447	9882	211080	54366	1987	29965	11077	3978	18492	111187	40828	836	3147	17807	422	2801	6031	55910	2959	2968	14979	4046	8662	9174	6788	6705	17328	2236	8723	1456	1256	7210	24106
GCF_000154205.1	28502	59377	11443	75863	39648	512	123244	14392	32648	50633	32028	21679	58333	38696	10434	14985	9296	1687	1285	4932	23282	18157	22690	10978	53425	15385	462	55549	9879	12365	8627	3606	36879	202451	12702	687	23452	13922	1782	6409	2611	15552	1198	3682	5216	12438	41677	38567	968
GCF_000154225.1	97	8	19	310	5	8	28	30	10	0	50	40	14	4	10	743	7	77	103	204	745	9	189	1749	63	76	11	378	207	20	4	580	113	432	223	56	10	87	273	82	47	36	773	147	7	18	24	25	44
GCF_000154245.1	673	2651	1499	8029	2372	2309	1627	11303	13727	1507	1584	15843	1273	1445	3233	1816	1904	14804	2449	3627	987	866	4129	1826	2402	3413	2245	880	1844	1276	1054	974	19451	11245	3451	575	1930	12623	3444	27176	2506	4278	6142	1484	1376	1005	3132	1612	8515
GCF_000154285.1	1459	1147	374	2957	905	1817	585	1872	1615	2584	577	1584	3292	2079	1242	1685	1869	2441	2702	4808	1336	1651	2561	2677	2232	5893	2631	739	2177	1075	1126	834	4622	8471	1552	797	22365	2806	3089	1215	1190	3526	1446	824	1002	736	974	1106	4104
GCF_000154305.1	310	353	131	1670	114	1834	150	147	185	238	57	184	141	68	72	26457	130	452	223	809	164	281	184	258	179	377	106	319	4385	164	330	727	590	576	135	365	147	213	154	84	133	583	295	492	128	236	299	174	682
GCF_000154365.1	8677	2287	497	3861	721	8240	4393	311	1039	1493	182	754	1614	894	1243	134807	1361	1010	1299	2837	6953	17163	1543	704	1404	3963	2491	6287	10276	5436	2630	52645	2633	1394	775	1412	4244	878	1088	589	726	3908	1090	4277	428	384	5512	560	2820
GCF_000154385.1	1457	7680	14383	194822	42231	7479	9179	8849	18387	14008	57273	83251	3425	64519	9160	1890	65002	30336	37894	30713	4353	2720	18732	3785	51435	68552	32281	2898	8390	2996	14491	9804	5498	23483	13198	1989	30289	7279	15551	10488	23823	16119	12571	2537	17090	1872	9256	16377	27572
GCF_000154405.1	47	0	11	48	8	25	4	22	15	14	0	20	40	295	2	389	4	19	77	58	23	6471	2	32	13	2415	7	3	13	0	24	22	22	76	46	57	17	27	18	24	32	54	79	29	8	8	0	3	19
GCF_000154425.1	492	3025	2096	3752	757	593	334	2485	2839	749	2691	1355	333	686	539	1358	269	3843	1696	29606	16543	336	3552	1309	1156	2694	844	345	1669	497	340	492	2151	3800	984	610	232	908	805	425	14747	1723	1911	3376	2678	494	456	1208	2373
GCF_000154525.1	11550	3907	4526	18273	59716	490	182118	15033	17200	9863	19569	4967	407112	5350	1546	880	384	636	314	2040	4626	81857	34698	3229	2639	1383	28342	2913	31878	16195	325840	430	3174	3113	527	425	311133	1590	56	1065	12067	54161	375	679	991	3435	191318	80948	8166
GCF_000154545.1	18896	2109	447	3378	2679	697	20499	1805	1009	5645	1080	12766	2181	1827	1648	2438	852	8449	10762	4826	1452	3447	16296	3961	4423	48580	2613	827	799	16555	317	8540	2618	29757	3747	33162	6837	11178	8621	3114	1631	28837	29055	35649	2953	1100	12674	1971	7645
GCF_000154565.1	3897	3056	2003	7979	2326	8818	4490	1969	3526	1573	1647	3867	1382	1211	817	8465	2034	2176	1887	5218	3988	2569	3165	5429	1546	3199	2354	8235	3988	6139	6133	4553	4447	8104	1694	1769	3075	972	669	3747	1220	8671	7196	4825	2831	1792	1763	2133	4856
GCF_000154805.1	245	16	22	842	14	417	146	33	796	38	390	167	519	143	13	441	201	17	61	53	12	28	3501	70	30	96	700	2607	138	165	1824	2490	97	8063	62	132	1225	53	32	1392	623	301	5099	1708	14	13	13	4898	565
GCF_000154825.1	154	32	21	17	26	22	640	40	27	31	25	24	6	104	43	128	33	57	31	38	120	64	95	64	45	128	28	39	39	450	20	130	73	30	78	64	37	38	276	60	82	184	163	50	10	45	23	40	74
GCF_000154845.1	5856	7908	3410	7410	27844	12842	52153	4557	81037	47776	2657	13185	62177	2524	15956	5812	1495	1092	1153	1967	17477	4402	10703	2657	1759	2997	2816	27506	6018	46114	41331	2624	9099	5524	2031	1738	57023	1083	263	957	6207	20077	1524	2222	3858	13905	3846	17050	3315
GCF_000155435.1	1375	677	348	4607	638	1342	5616	782	811	1995	663	1834	520	541	851	7157	456	864	1234	2245	1138	1415	1125	561	1032	1180	1637	1089	1113	744	3539	837	4147	4398	729	450	410	411	1114	613	678	1640	785	1039	367	521	2448	489	1159
GCF_000155875.1	21419	3171	3462	4151	4497	581	654	3240	5014	6058	1898	8784	4104	1986	1896	41676	2023	44189	60665	33036	10238	1638	14935	3528	14373	11566	2611	1130	36868	9821	5370	4015	4434	89914	61636	8123	3474	5811	79796	12951	20544	4117	19207	2690	4749	5122	3824	7544	33030
GCF_000156015.1	782	6028	785	2180	964	2224	812	3408	1103	2151	902	2794	578	1366	1589	485	289	83829	867	1775	1053	971	59864	13679	1966	2190	1005	2353	1137	1339	704	1691	2686	20665	3617	180	1299	487	764	8373	1548	2406	1415	1203	13673	416	3804	930	6217
GCF_000156055.1	46	20	11	13	5	31	41	15	16	16	0	14	34	84	10	480	13	31	98	82	15	40	15	63	30	85	31	3	85	33	42	44	51	97	57	75	54	76	14	37	29	99	39	45	5	10	1	18	48
GCF_000156175.1	34	15	8	21	13	17	6	24	44	21	5	13	0	10	279	20	20	18	75	83	25	19947	19	90	38	33	25	2	8	0	2	26	22	3	292	26	18141	40	10	14	12	42	81	893	15	16	5	47	89
GCF_000156195.1	12902	2194	5431	55952	7722	10260	8415	34104	8891	14027	4371	9085	9091	5901	4882	9650	3142	873	1095	3254	11349	9596	14945	2959	7147	6537	12407	10210	1486	6778	11758	984	7958	16493	1541	705	15232	1443	232	1286	885	9288	4280	1642	2965	4834	20691	7803	4528
GCF_000156215.1	14	9	26	31	21	91	12	25	75	48	6	21	15	21	35	1750	55	56	29	69	178	164	74	170	39	101	20	1	4	14	48	21	76	35	180	187	90	65	18	33	33	40	75	8828	17	24	1	45	66
GCF_000156375.1	20	21	16	15	11	34	18	44	17	9	16	11	11	13	54	29	25	19	7	196	25	10	5	36	28	50	19	13	4	9	16	29	46	3	851	941	10	37	2	15	20	11350	525	28	11	10	2	23	37478
GCF_000156515.1	67	34	34	192	51	70	88	55	42	63	38	85	32	72	44	121	146	75	126	167	115	53	170	95	111	307	66	28	66	24	63	1213	163	58	344	123	95	122	62	375	48	89	618	296	36	28	69	31	131
GCF_000156535.1	1121	11712	5261	68004	13613	53096	12506	6165	5633	5930	5011	7744	9146	51929	25326	1928	2561	15943	17990	39534	37783	4900	11020	5142	81836	14643	34251	5635	5344	9922	6548	13216	8994	33247	23853	7137	7782	8000	2983	7105	6813	8771	7884	19316	7406	1135	7020	2745	27394
GCF_000156575.1	153	8	11	13	22	11	32	16	18	14	3	21	3	11	9	96	16	25	21	21	28	803	27	157	9	45	9	5	194	3	46	31	63	73	15	25	27	25	21	13	15	67	23	34	13	7	6	6	25
GCF_000156655.1	475	1050	2418	2774	195	2769	169	288	18014	590	104	908	369	252	1062	1098	207	767	1699	51530	659	465	1403	754	591	2867	894	163	1504	517	132	951	1437	7850	1931	1250	894	459	2227	1697	743	2051	16408	618	446	365	731	635	1105
GCF_000156675.1	6645	877	617	1532	1116	456	2455	1008	575	1556	166	1977	1072	703	852	8451	488	1533	6734	1840	1429	3232	1910	1051	1195	2273	722	1907	21085	790	511	1219	2785	5270	3300	4345	5875	623	11631	995	834	2658	2357	1031	968	303	2580	1255	2698
GCF_000157095.2	14033	19274	4153	49242	20897	2760	14090	22774	5850	50959	8752	21195	8440	9063	8483	15634	5439	1694	1144	1224	17656	17087	13320	3641	9741	5514	4761	20368	4660	12425	17352	2497	24797	46928	628	706	19612	3715	363	2492	5193	8180	1874	4468	4122	3362	39701	11835	6537
GCF_000157915.1	9263	4322	4727	20170	5788	3640	2616	4019	118303	20933	2150	9501	3160	6256	4278	2383	4575	2093	484	3440	14583	5545	7839	6347	3127	2414	1941	12411	1235	12484	9183	2496	14253	45142	879	358	17691	852	302	634	1189	3572	465	748	1828	2398	15983	6857	552
GCF_000157935.1	375	7	166732	974	17	14	13	53	20874	64	610	37	155	56	267	44	39	287	1	22429	63	26	70	177	263	97	132	283	28	76	113	54	11	116	122	17	55	12	5	57	76	124	2324	44	20782	23	22	64	21290
GCF_000157955.1	1881	996	3341	12296	3790	1419	4244	1949	4876	4926	1375	3507	876	3948	3847	10392	3954	10451	8504	12642	2591	2001	8465	7009	11480	27301	13218	1029	8109	948	3425	5526	14769	21890	9225	2406	886	9630	8055	3262	4525	6313	18370	3615	2998	1901	1163	7400	6346
GCF_000157975.1	866	733	133	557	189	1584	4410	763	511	915	129	942	355	250	391	7474	244	338	941	13545	1534	7030	6914	1816	3673	5821	234	624	5607	292	584	2382	4543	897	1052	2409	701	677	353	556	431	4746	2573	7440	752	431	1040	369	1379
GCF_000157995.1	614	1030	482	13183	2643	1051	968	2248	2719	2688	1556	5319	3301	1000	1831	34328	2916	2288	2256	5905	2232	817	10164	1933	1788	3547	4149	989	3038	670	1546	8612	20741	5807	1084	7726	8346	3185	1161	1753	5544	5530	9387	1461	1451	1267	2242	1565	15977
GCF_000158195.2	10	2	3	13	11	17	10	13	6	5	8	11	7	34	6	19	5	11	13	19	5	6	16	26	10	74	9	1	2362	15	16	17	46	19	47	5	19	5	30	15	8	19	7	20	11	11	4	2	22
GCF_000158275.2	1728	8	4	18	3	5	13	29	20	7	13	7	119	15	4	36	10	26	23	45	7	1537	20	17	8	119	8	3	22	5	8	27	13	19	74	11	7	27	11	27	13	9	13	15	0	7	10	14	29
GCF_000158475.2	181	39	69	261	50	100	14	85	39	1	224	122	65	54	131	15	94	154	150	77	103	35	15	132	135	275	180	45	96	39	96	127	249	26	96	29	37	67	34	42	114	41	30	80	64	30	35	46	148
GCF_000158495.1	10	7	11	4	31	14	2	19	4	10	18	73	3	4	23	6	8	138	6	19	3	2	41	29	16	16	33	2	10	0	10	62	5	6	14	18	0	5068	0	565	24	32	0	5	16	8876	0	197	37
GCF_000158655.1	1096	270	460	2263	231	376	231	444	1202	334	286	135	480	544	246	2137	2492	572	413	1047	1706	891	963	377	129	1499	515	494	357	180	718	2905	2379	499	662	485	595	410	302	1158	198	774	1250	497	152	529	237	291	1114
GCF_000159055.1	73751	5755	3974	20089	7461	3238	1167	6372	3225	7699	1481	7809	1688	3550	6121	5881	8052	8968	7290	11405	3302	9752	14950	4514	9362	18092	6350	3651	22872	4355	9389	5125	15296	11960	8085	4858	4636	4020	5076	4115	5962	15638	10229	5728	3662	1862	4398	4929	15691
GCF_000159395.1	9	0	6	6	16	2	2	0	3	10	2	3	2	4	5	38	154	21	7	7	8	560	10	7	8	17	7	0	230	10	60	11	13	130	7	8	28	5	8	6	4	17	5	6	4	10	0	3	3
GCF_000159435.1	3	2	3	3	16	6	4	16	65	0	0	33	0	2	3	55	176	793	615	185	656	187	3	9	18	27	6	114	935	73	35	23	80	594	103	652	4	17	47	19	21	6	0	4	3	8	3	3	1
GCF_000160015.1	792	198	203	481	29	282	901	131	8	374	76	370	17	243	9	47	14	8525	97	94	140	10	8715	280	25	426	324	106	9	2595	436	73	153	94719	251	149	947	17	609	166	665	452	155	118	103	564	13431	1352	900
GCF_000160055.1	119700	20230	480	133303	10	22	87719	15	14	45	13	22	4	126	10	48	40527	230	33	20	132	100139	16754	41	7	58	14	552898	9	46669	13909	32	27	178945	32	25	6	59634	19	12	11	6	10	149487	512	35429	102231	31051	22
GCF_000160075.2	5	3	7	34	5	46	5	48	8	17	0	8	0	6	13	298	6	22	1	8	54	0	285	44	7	98	6	36	115	0	10	8	4	25	20	5	29	11	173	3	9	4	29	10	5	3	3	4	13
GCF_000160635.1	195	91	25	36	8	222	48	159	35	50	20	69	49	5	37	50	66	76	111	249	105	48	478	113	65	42	16	90	37	17	51	34	84	49	80	664	50	48	247	52	60	72	222	46	31	17	298	61	100
GCF_000160675.1	173	0	2	83	3	10	13	6	4	3	6	19	11	6	0	149	0	86	55	19	25	3	126	50	24	165	34	75	97	7	100	51	27	421	33	170	69	5	136	6	4	9	234	50	1	7	5	44	46
GCF_000162015.1	2129	6535	22177	68846	55069	7413	8509	20949	8431	15485	12724	37218	2243	20100	14793	5899	7377	25897	73172	15210	18138	2642	16419	5406	74420	36831	48561	3422	7306	3205	10825	6636	7466	15532	27609	2379	14286	5516	21733	12402	36414	64558	14950	2998	28572	3323	10287	12114	25371
GCF_000162875.1	41	4	4	32	17	15	29	24	65	24	4	9	16	6	16	59	23	22	70	79	32	13	24	52	27	32	10	82	4	8	18	12	66	6	65	16	3	35	11	35	39	16	306	44	15	10	9	76	58
GCF_000163295.1	2	11	6	27	0	2	2	9	6	38	24	4	23	14	9	31	2	35	1	16	15	924	18	24	0	25	3	0	18	14	4	27	37	101	8	16	13	8	7	9	86	3	14	46	6	7	3	15	7
GCF_000163715.1	2018	36	664	1662	17	238	311	293	18	206	154	514	0	665	14	141	16	25958	349	484	789	45	5810	90	107	542	876	39	32	5525	24752	32	45	214257	126	26	502	92	677	40	362	145	85	246	1752	3193	10885	5315	2730
GCF_000164675.2	1964	169	45	1875	73	1402	319	26	34	388	157	402	52	303	84	1157	12	9451	4868	720	7076	317	3510	3030	134	2121	5184	14037	1921	1351	18057	1073	662	8105	1317	5090	2933	112	1885	7	739	1640	8947	20915	44	21	226	5522	247
GCF_000164695.2	1264	23	10	164	8	26	13	36	5	65	29	33	3	7	12	494	0	446	313	468	27	123	112	842	47	72	7	39	28	30	640	28	65	517	68	779	745	26	347	18	9	89	361	188	54	13	30	50	148
GCF_000165065.1	952	892	313	2387	807	1377	442	1395	773	1535	367	1556	439	650	741	2004	406	1287	1631	973	521	996	1590	1236	1330	4799	1253	585	632	1230	2655	968	3630	5235	1140	2465	4516	957	1424	542	785	1128	1531	3470	589	312	914	856	1708
GCF_000165735.1	69	2	15	64	52	66	28	61	11	42	10	137	27	8	31	33	16	52	42	27	17	25	71	136	16	135	8	32	6	22	6	29	43	313	267	33	6	5	219	32	38	99	42	26	22	33	255	61	93
GCF_000166035.1	1123	36430	13162	154249	33853	6049	7060	10570	11227	17458	6317	16355	2156	15756	4405	1629	10112	51027	11852	16041	2179	11705	16756	3446	30996	20517	42369	13860	2754	2640	38148	2196	12430	61566	20671	1220	6848	3752	40802	23288	63994	16716	20592	2921	21146	1534	22824	7470	43334
GCF_000166715.1	3	3	2	0	0	0	0	3	7	2	3	16	0	3	1	556	0	7	12	0	8	23	3	17	0	13	7	4	6	0	4	10	10	9	7	318	0	33	0	1	4	7	9	21	132	5	10	6	24
GCF_000169035.1	26	6	2553	8464	1775	10	11	783	3428	2786	411	1444	6	1122	640	87	16	3853	10235	6471	11382	29	2310	10540	9805	275	18	1	101	4060	14	57	59	24	11230	13651	5569	3747	5266	256	5371	11823	38995	33	1515	417	8	1577	11200
GCF_000169235.1	2768	1892	4195	6982	4176	1237	906	2021	11655	5667	2138	3879	3989	4181	4389	15530	3067	8123	18164	24023	3389	12228	22670	8397	7069	13696	2361	2190	10572	2060	3487	3714	10737	95341	6028	8902	12209	8972	12249	2697	5798	21514	67639	30954	4637	2170	4712	3778	20377
GCF_000169255.2	5232	2827	1485	4020	2441	2599	1059	2438	2531	2754	782	3645	595	1591	4902	1915	4042	2858	1503	2373	1305	1369	1904	2780	2533	9600	3225	944	3587	1538	6401	3138	7299	1501	4237	1357	4327	2026	1818	1335	2300	4648	7992	3935	923	2239	1395	1940	3050
GCF_000172175.1	4609	1635	1563	59560	6357	15220	22126	2295	11010	12486	3056	2609	18673	5278	3239	5124	2536	444	391	748	6001	3013	2845	3832	3466	4476	3508	7993	1089	5953	2671	1506	11658	1137	8781	513	7530	1035	84	247	1224	4397	377	20751	828	3924	4450	7961	692
GCF_000173795.1	21	11	2063	99	23	6	113	151	95	61	18	23	58	30	77	27	34	68	49	3108	21	40	105	295	212	183	188	25	411	10	30	123	246	112	27344	133	160	364	13	48	72	411	74	31	26	212	21	20	289
GCF_000173815.1	6214	197	229	316	168	251	163	326	176	430	139	4533	114	119	487	368	292	277	561	365	791	219	348	732	167	962	331	4979	705	281	2093	239	990	814	1660	448	253	269	433	357	742	366	390	5920	200	170	620	215	1025
GCF_000173915.1	46	3	2	104	5	16	16	15	13	9	2	16	2	6	21	159	22	69	37	88	38	5	58	49	35	87	6	65	75	5	29	7	47	46	22	29	0	5	65	26	20	22	93	199	10	5	10	10	26
GCF_000173975.1	701	4210	1098	1501	2390	1251	718	1465	2918	3545	519	4284	5031	1945	2435	2271	520	7724	43459	13163	8898	38329	25819	22784	12802	4168	3500	423	2403	12499	356	713	7698	61455	33037	4011	12098	6597	26412	3866	5377	24251	60072	17252	5854	2430	5723	1346	18590
GCF_000174195.1	2534	11383	15853	38823	19954	3967	1623	7836	5133	34838	2900	7020	29086	6605	14092	5312	6214	21983	62286	31823	8263	4641	52191	7414	50683	20077	13204	4613	9632	5725	2968	6770	30368	87761	16835	5176	2242	5602	11815	4918	9292	9927	22988	11880	10254	2189	5858	3499	64956
GCF_000174895.1	27	59	40	56	109	18	249	362	354	62	50	96	5	87	52	19	104	121	107	193	46	20	138	54	287	56	79	10	34	18	26	28	85	28	67	21	18	173	16	70	62	55	342	129	29	139	11	258	66
GCF_000175615.1	117	16	20	722	3	629	269	222	8	549	70	19	11	1	17	515	9	744	2276	3870	154	10	6500	204	58	160	1506	982	28	10	4920	41	27	461	16	6597	2174	46	432	48	101	110	2475	533	37	25	99	179	338
GCF_000177015.3	5172	3519	4476	18252	9011	4507	2245	10874	6675	8606	2562	8122	1819	3364	8869	6446	7098	13542	3864	19324	2787	70138	25136	5798	11884	12110	7362	5222	3973	2395	9250	5869	21631	7492	17247	3219	5211	4503	6731	3362	13581	13196	7788	3728	2258	4132	6695	6721	9285
GCF_000177075.1	692	1272	2489	1213	3423	525	509	152	307	4290	261	893	3121	403	335	2181	108	213	57	229	1090	3870	423	578	429	1936	497	198	398	1171	449	395	501	379	235	27	1455	327	59	50	252	1180	67	88	538	505	2195	772	444
GCF_000177375.1	58	6	4	44	7	38	18	27	4	17	13	30	18	6	17	13	23	18	144	30	17	135	32	46	37	125	14	12	18	34	46	17	41	9	50	14	5	136	7	23	28	27	131	35	17	150	27	8	24
GCF_000177555.1	446	128	149	1043	47	72	61	61	107	41	30	61	40	247	87	185	358	216	374	175	444	975	87	235	80	1101	247	122	429	187	163	223	622	81	174	63	103	71	98	36	41	111	624	92	72	93	93	58	111
GCF_000178255.1	28	18	1035	923	208	24	10	18	1225	1042	2	9	4	406	14	2606	824	98	29	690	0	210	215	202	222	6336	2037	2	446	0	12	14	604	10970	3443	13047	6	4	4	581	107	15	67	28	21	62	9	226	22
GCF_000179735.1	105	58	258	114	40	164	963	122	24	78	19	414	26	109	3	70	0	9685	293	1306	1190	33	3448	187	19	1691	18	353	7	494	122	21	108	30943	673	130	450	19	1496	412	2306	1265	229	525	46	456	32411	440	547
GCF_000180075.1	859	83	18	145	42	19	168	39	152	49	434	80	45	3	7	58	29	2114	3406	323	4213	352	1551	9644	73	795	739	3936	138	806	16773	216	1084	8361	377	4403	3629	165	984	39	180	1697	5585	25417	154	38	168	2050	184
GCF_000183465.1	81	36	9	10	9	4	27	3	3	16	0	26	3	8	5	102	6	51	344	12	20	1143	84	29	18	32	16	5	5	6	36	23	176	110	16	62	60	15	97	7	18	38	230	57	0	0	39	23	26
GCF_000183485.2	2755	2117	1094	3157	13368	15034	1499	27120	6515	21315	4503	16443	3155	3679	14711	8946	793	2328	192	1801	14042	13153	9779	2462	2539	1586	24031	1177	1364	4300	4574	9004	18227	379	676	1033	3683	1157	114	3453	4170	8571	3678	45126	1467	4900	4419	17859	579
GCF_000183605.1	392	141	261	671	216	86	410	71	420	424	75	54	421	58	199	158	15	52	13	209	271	69523	106	316	63	148	244	112	63	214	220	160	230	91	51	13	365	262	9	23	122	92	42	15	54	152	403	186	62
GCF_000185645.1	119	7	19	41	2	18	70	25	19	35	16	24	0	10	25	460	46	63	43	85	24	102	58	20	17	302	28	135	132	0	159	50	94	91	60	30	71	45	136	15	17	51	105	40	15	9	20	24	42
GCF_000185705.2	28	18363	934	37643	3676	32	40255	4321	1056	34549	2280	17761	29275	6323	17562	9	14	49	5	145	2903	183	3072	276	109	44	25	11	4766	2308	14	1823	2246	3	961	3692	3724	2734	233	152	1936	9699	652	1869	3137	5999	2610	458	1161
GCF_000186225.1	597	199	256	722	277	369	1509	483	344	547	133	188	2534	585	87	129	82	142	44	92	435	283	476	71	268	72	79	133	191	160	525	40	139	323	49	30	1181	73	17	56	57	395	17	125	133	273	678	615	56
GCF_000186465.1	177	30	11	147	3	164	60	205	246	35	19	41	5	287	18	551	5	1221	546	451	485	46	668	608	286	275	543	2903	1978	168	2350	118	64	1287	153	1073	635	104	347	58	115	200	1465	1661	42	18	92	727	460
GCF_000186945.2	310	56	24	101	8	8	74	72	35	15	11	40	67	101	15	413	18	37	389	328	26	92	69	85	58	120	7	134	255	6	9	71	630	172	117	37	2	25	401	34	188	36	115	75	16	24	55	26	163
GCF_000187125.1	662	14	27	19	41	58	36	76	21	31	12	46	3	12	63	3	31	53	15	30	23	40	4	55	28	57	19	11	18	15	33	35	81	5	45	31	19	81	1	60	24	42	29	27	23	42	20	39	79
GCF_000187445.1	189	33	6	43	6	9	80	29	42	29	24	62	19	25	6	5	44	1225	1042	157	943	165	588	1903	27	1597	581	818	85	174	501	91	398	18688	4052	1680	682	56	603	11	82	516	1538	2560	26	26	113	561	53
GCF_000187465.1	394	13	13	45	7	51	112	50	19	41	66	40	15	22	10	215	14	296	195	78	191	12	304	220	85	86	1032	274	518	55	366	53	61	322	32	2138	383	59	142	31	13	93	1058	882	7	23	66	375	79
GCF_000187585.1	159	13	13	15	0	78	18	4	5	17	7	21	4	7	8	27	14	155	82	24	91	5	54	86	22	269	101	84	39	20	366	33	16	299	189	210	99	19	70	1	23	58	173	291	8	3	25	122	18
GCF_000187855.1	70	6	11	35	7	20	32	32	4	3	51	39	2	18	0	699	11	158	175	411	54	9	62	262	41	200	32	135	33	15	454	47	32	881	90	977	173	109	185	0	13	62	103	81	24	0	35	101	9
GCF_000187895.1	10839	3420	3475	40993	13902	30204	35238	9268	9885	23775	3455	6397	37098	7992	5556	9332	1143	938	1091	2061	13370	5271	6835	4089	2187	8504	6077	17588	4014	23788	23209	928	14649	2378	1000	1367	32547	1116	62	492	4169	13218	595	5031	2553	6956	7792	11167	1105
GCF_000188175.1	5410	2941	7119	3015	1700	572	613	1917	6149	880	445	1035	6240	488	628	3767	1852	1203	840	14057	358	1038	765	996	2218	5258	4198	556	1096	287	8119	3455	4657	1940	742	960	629	414	427	2565	2692	2862	856	1272	1280	694	369	1625	2373
GCF_000188295.1	591	49	37	138	16	0	158	19	88	42	400	70	15	11	6	23	17	1657	2258	259	3535	223	1055	3978	39	838	440	3728	74	1135	6242	152	546	10050	184	3705	3276	125	658	30	119	1279	5237	24992	72	22	94	1793	147
GCF_000189595.1	2118	1835	1187	4262	1844	10410	9488	1711	1699	1813	919	2238	1116	1356	1247	7075	1565	2408	2331	2069	9990	61322	2656	2634	1065	4965	5100	3200	6020	8602	1318	12554	3151	17823	1209	1125	2614	1546	1927	748	1063	5634	1950	2056	831	621	15023	1475	10138
GCF_000190355.1	474	219	305	1318	322	564	335	369	875	645	167	493	197	1159	361	6320	206	785	677	774	508	406	487	920	577	1259	621	270	305	730	3481	763	2071	1124	592	261	349	191	680	293	2116	654	562	280	360	329	305	488	939
GCF_000190495.1	1	8	42	4999	3	0	3	4	1	52	52	2	29	20	3	4331	12179	15	2	12	3905	1414	51	0	7	309	101	196	52	52	645	777	14	39	97	4133	267	482	1	17	8	2	35	103	14	61	1	225	9
GCF_000190535.1	5589	6867	4017	11895	14670	393	4332	27998	24445	21615	11798	24752	4644	15607	10786	7259	1837	2836	659	1115	8324	5521	4384	2465	3490	4527	527	1940	1632	5667	19792	2442	1176	762	3845	414	6435	1647	226	3110	6500	3134	304	1538	3272	9421	3414	9447	1590
GCF_000190575.1	6039	508	770	3849	1611	7168	1911	958	2346	2388	7335	2625	3443	4113	1610	1114	160	910	130	3933	1073	930	2649	1040	2770	648	397	355	1271	2094	636	167	56	498	515	229	5118	148	39	449	401	284	110	252	204	556	497	2098	175
GCF_000191065.1	111	203	512	782	86	8	20	129	248	123	244	23	44	29	71	127	6	143	2	36	8	108	33	15	23	339	18	308	29	49	1364	19	36	9	60	9	78	12	3	19	9	124	10	212	130	16	20	20	61
GCF_000191405.1	10	63	433	489	5	7	2626	677	40	117	165	75	0	483	1	24	2	13457	23	1030	73	1	601	48	59	50	13	0	90	101	435	3	15	6	14	606	242	99	186	66	4998	28	137	7	888	536	2515	103	986
GCF_000191545.1	86	33	65	63	5	43	91	10	60	13	16	60	5	22	124	23	122	102	273	31	2351	28	19	85	105	113	46	11	30	79	315	85	217	27	93	22	15	171	7	30	5	34	102	57	25	10	6	20	43
GCF_000191845.1	1295	442	43	273	142	2390	3526	55	121	609	29	67	837	68	42	5484	2839	118	1870	73	2009	3597	5412	742	59	1769	184	28	44576	2316	5073	2618	1185	66859	542	9090	5756	452	1343	234	74	222	553	8599	77	81	1157	105	551
GCF_000193395.1	131	4	360	21	10	5	1	63	18	6	411	5	2	5	95	1	9	58	6	83	4	13	15	6	41	16	17	1	11	1	0	16	5	12	17	2	0	2	4	3	26	27	1	4	44	8	4	11	37
GCF_000194945.1	79	27	5	93	22	5	56	42	21	21	27	11	46	31	5	514	3	312	68	173	28	147	147	2692	80	354	9	222	38	57	238	16	70	388	81	409	338	128	439	6	27	121	554	33	54	11	19	115	33
GCF_000195595.1	89	13	6	17	4	42	11	6	20	3	2	5	6	5	8	63	13	163	577	115	5	10	2	54	46	487	2	52	5	253	10	27	12	21	10	2135	23	93	88	7	15	68	59	9	20	16	28	21	13
GCF_000195635.1	8796	1777	4591	17880	6827	1921	9162	1701	2002	19549	6779	7412	8360	2730	3461	1451	5487	1077	260	1083	11659	6571	4545	7706	682	927	736	28642	427	11589	6699	3901	7572	5543	647	186	17794	282	137	379	637	1205	441	624	1527	2603	1599	93553	266
GCF_000196555.1	45	1210	1837	16	151	3	5	4	887	6866	80	783	921	2408	300	0	1	251	16849	506	3	11911	4	14423	3789	294	5	14576	26775	3954	0	8379	6700	20960	163772	116357	3	3037	5143	2005	4864	1993	32011	1	76	738	4334	400	150
GCF_000204355.1	91	1	0	35	2	23	11	10	7	0	3	17	2	9	11	66	9	25	34	88	137	0	453	11	15	104	8	74	39	0	17	9	30	66	19	19	19	12	42	15	44	22	76	98	12	7	3	11	14
GCF_000205025.1	40	121	603	33054	45	12	33	8584	797	24	23	61	2145	143	11443	47711	1107	167	91	31	805	3715	12	23	969	32	13	2330	9	26006	4202	47	2856	11	106	392	15083	192	1277	214	2420	9553	510	16	2598	3344	4776	186	276
GCF_000205165.1	481	1073	3337	2435	855	1777	1874	102067	1347	985	302	471	2243	311	848	190	793	126	83	1827	702	1713	786	216	1001	1085	635	185	1060	366	264	61	687	174	612	79	596	87	36	105	228	1176	42	187	888	1001	543	1797	20663
GCF_000209385.2	857	109	65	2103	55	140	1076	226	74	274	54	226	161	154	95	3224	70	339	584	348	172	355	1157	255	86	1000	125	144	521	212	405	460	928	1216	322	4539	1216	536	415	513	137	395	938	1240	75	78	126	728	324
GCF_000209425.1	6416	245	129	612	159	154	2754	695	241	375	148	556	477	172	197	10704	235	990	648	668	263	2792	602	554	339	1300	402	278	22463	465	874	624	1544	1378	469	3547	6522	901	729	641	271	1039	1199	993	436	386	385	434	1821
GCF_000210055.1	1059	276	72	1964	502	64	177	77	713	2587	61	54	249	87	110	157	164	338	2502	663	206	1127	1773	831	123	6182	88	4	57	137	262	563	2326	395	1655	2922	496	120	485	156	238	735	2732	1712	307	107	627	103	1077
GCF_000210095.1	150	428	1002	426	408	152	109	1495	1736	357	176	1149	86	1300	771	46	525	433	146	1242	649	198	714	946	1447	1138	614	36	2010	938	398	238	898	154	762	221	50	1243	10	14551	15948	455	305	265	781	730	153	1359	1290
GCF_000210575.1	7191	34821	6953	3020	16632	214323	2891	80460	57059	9084	6194	100507	33897	22104	133928	2876	980	5075	6310	1801	85169	13383	34936	13032	24015	23504	46379	1938	6865	4564	84020	10875	18289	699	7453	3178	75027	2426	239	21231	13456	35626	5988	49051	18541	21784	3014	9185	4297
GCF_000210895.1	4	44	103	416	2	2	2454	1405	27	191	140	45	5	342	8	7	39	7924	23	886	467	121	563	43	27	44	48	0	79	69	366	20	21	0	1	759	131	59	163	76	2980	35	111	2	409	415	3256	76	1252
GCF_000211415.1	2	3	59	4	5	2	2	6	7	9	102	7	1	5	4	50	4	316	4	3	20	5	5	8	2	14	4	1	12	1	19	23	11	5	6	73	5	5	3	8	3	2	1	7	7	4	3	3	7
GCF_000212375.1	11	3	40	0	3	5	0	17	209	11	46	3	7	0	14	22	4	13	5	16	6	75507	5	317	3	22	3	0	9	0	2	137	178	11	23	0	6	238	0	0	2	22	5	7	8	0	4	12	0
GCF_000214475.1	0	21	4	20	4	22	10	54	37	52	14	24	26	72	7	127	6	57	39	43	33	1233	15	38	4	784	7	20	14	10	4	2	48	35	17	14	14	14	8	43	29	34	10	18	24	16	16	18	46
GCF_000215385.1	269	10	16	219	2	44	54	22	8	2	19	23	8	7	5	67	7	189	138	105	236	7	140	87	6	145	186	214	81	47	369	33	45	454	50	447	128	33	335	8	26	94	249	784	20	1	79	503	104
GCF_000215745.1	2	1	964	0	1	7	4	8	4	7	33238	8	3	1	3	35	27	121	2	3	16	6	0	4	2	2	2	0	0	6	19	16	4	1	3	18	5	100	2	13	3	3	4	4	14	2	1	2	5
GCF_000218235.1	277	7	670	52	14	17	6	58	13	4	141	33	9	7	80	8	4	39	2	318	11	13	8	88	52	7	91	75	8	4	226	20	16	2	33	8	23	3	3	26	27	27	19	7	76	15	5	12	266
GCF_000218385.1	1258	1525	310	622	358	452	2436	353	227	396	164	547	960	423	189	129974	1189	479	1795	1294	336	3520	1474	781	608	1691	622	275	2286	1092	551	3505	3169	8277	718	21958	9408	6738	2964	233	318	1471	1494	1795	343	105	380	481	2298
GCF_000218425.1	1059	2105	224	401	285	179	745	370	323	652	212	4778	195	126	88	18913	2107	454	1546	291	4261	2829	2191	407	287	614	183	12213	1189	2276	6093	316	5109	1818	492	1280	1224	682	1686	264	201	1137	2056	3063	379	339	3592	175	1552
GCF_000220835.1	11	39	155	74	34	14	13	4	6	25	9	38	12	5	4	1	9	221	331	120	10	236	3	28	23	242	5	7	4	14	133	12	27	352	22	248	141	239	206	41	16	56	811	30	12	38	48	14	7
GCF_000221505.1	1	0	4	4	2	2	5	5	7	5	0	7	0	1	5	2	97	839	23	6	240	93	4	26	0	22	1	13	276	12	53	3	11	115	12	144	2	24	0	5	3	4	7	29	1	6	6	4	10
GCF_000221565.1	63	14	19	47	23	4	29	22	10	30	0	55	4	15	8	6	23	47	36	65	9	809	48	54	19	114	48	20	30	28	53	20	86	64	26	16	49	30	24	13	38	77	52	39	19	21	37	57	63
GCF_000222045.1	6	12	9	5	0	0	54	25	1	10	3	6	6	9	3	0	7	645	3	10	0	3	13	7	3	3	1	1	0	2	11	0	1	0	5	11	16	5	0	2	104	11	0	13	27	16	65	6	50
GCF_000223255.1	66	0	2	86	5	22	25	21	3	5	8	4	4	6	1	96	0	122	124	29	94	8	161	133	44	74	316	204	78	35	248	32	28	158	49	583	78	9	120	5	24	43	288	472	9	0	8	215	30
GCF_000223315.1	23	8	14	17	11	18	3	27	25	7	4	13	10	91	17	99	13	24	23	27	97	661	38	47	11	493	15	8	9	7	14	17	49	20	48	34	10	11	12	54	121	11	16	20	11	16	25	4	34
GCF_000224595.1	272	192	1270	1126	230	271	101	40	233	702	119	160	545	172	381	153	129	62	20	114	352	405	147	125	173	218	82	65	120	298	1094	33	668	3983	47	7	203	54	10	77	365	388	13	52	132	303	382	286	59
GCF_000224985.1	439	4	61	582	19	13	11	17	95	16	28	259	10	40	70	78	3	136	17	340	15	58	48	22	168	91	48	1	619	3	18	15	45	41	116	43	22	33	60	1307	734	15	1	44	37	16	18	56	72
GCF_000225345.1	2367	4874	2702	8423	6199	3521	1198	4815	16830	10668	2324	23132	2127	4104	9823	2837	4988	19537	6760	12222	18712	3026	20491	4384	10232	9821	4593	3573	3844	8393	2162	3713	48919	88405	16899	5192	2473	2240	9333	4664	6418	22113	9329	32288	3262	1539	4153	4454	25262
GCF_000225705.1	58	12	15	70	11	34	31	26	51	33	12	66	16	7	18	20552	52	41	35	114	29	24	29	145	47	116	77	9	19	9	114	93	91981	7	197	72	48	51	0	36	36	19	76	85	15	34	11	214	30
GCF_000231275.1	1207	1178	6486	39	66	626	5	11026	25345	65	1681	156	8	3821	940	15	71	270	78	3453	4428	52	74	544	1145	17051	60	1092	935	13	15	1163	13437	21	345	1699	7	2327	3	307	296	3945	12	6066	4121	1048	6646	3500	709
GCF_000233955.1	381	687	781	2870	1186	4471	10646	7199	5872	26242	1450	518	17605	731	3349	352	4149	376	385	5126	3992	1657	2168	427	14574	2330	482	2198	1298	8100	5192	626	2015	672	2184	236	3398	113	299	256	239	2918	215	498	744	2377	2687	2641	1217
GCF_000235445.1	1055	129	384	321	1490	118	58	288	534	587	437	1279	91	227	752	130	394	533	337	732	306	418	496	743	1735	1408	471	83	2508	868	146	1152	9221	268	504	125	157	186	919	1774	378	846	224	1237	234	158	154	492	429
GCF_000235505.1	399	147	105	163	132	382	240	267	55	208	44	193	261	344	106	246	106	185	197	149	86	178	374	89	67	320	354	30	231	144	92	750	360	296	219	620	250	159	63	574	112	568	77	582	56	268	476	118	506
GCF_000235885.1	13689	4890	24712	16476	4600	3382	1691	410	4553	22725	601	8141	1681	1203	1089	357	1836	1534	335	942	14230	6071	6393	2667	504	342	850	2531	404	9941	5341	658	8058	4942	482	179	15552	324	114	299	876	465	220	171	3350	1458	18920	2355	813
GCF_000236865.1	55	53	880	115	37	19	61	120	2686	89	32	76	27	16	57	26	70	4435	336	12655	5511	11	120	72580	175	291	54	6	59	95	65	146	157	34	534	834	345	104	164	99	176	196	620	56	124	62	46	277	5127
GCF_000238215.1	26	126	59	701	41	48	26	143	209	101	124	67	48	55	55	147	579	76	8	29	43	91	23	24	38	255	7	308	57	47	1261	12	22	11	41	25	56	13	5	24	21	121	2	133	97	17	37	37	9
GCF_000238695.1	9774	2938	3601	21101	6578	1980	2462	11134	4987	47128	2315	11931	763	8848	4251	29479	3945	1931	431	873	19211	6647	9560	3531	2165	175	581	5150	848	11259	11599	652	2780	4758	1051	270	9594	711	320	1074	1605	1718	106	825	1590	887	92	6745	597
GCF_000239295.1	48609	12504	925	12043	2050	53038	34683	1520	1824	9833	1394	1027	11330	8863	987	29347	5153	713	2973	3446	3644	19609	27623	3569	1521	9315	4945	13530	12971	13116	92730	4940	13212	32570	4319	3642	43449	1525	3172	1153	1932	9946	15544	3971	1049	787	17925	3335	3291
GCF_000239695.1	19	3	53	102	33	14	17	3	44	39	7	30	7	3	5	665	28	40	575	66	119	9	54	70	45	237	12	116	8	15	49	87	123	279	574	92	37	23	76	13	53	98	376	16	20	5	20	62	24
GCF_000239955.1	0	0	7	0	10	0	0	0	0	0	0	2	3	3	0	18	0	4	3	4	1685	9	2	1	0	6	0	7	7	4	0	4	3	0	6	0	6	0	2	4	2	0	0	0	0	1	0	0	10
GCF_000240325.1	6	8	3016	13	5	7	3	5	44	6	1021	4	5	22	1	37	634	34	9	15	36	8	1	4	4	14	4	5	23	11	65	152	5	10	8	26	8	11	188	6	295	4	7	11	4	15	0	4	7
GCF_000242235.1	467	236	620	1108	216	223	370	338	262	312	84	253	172	249	349	234	781	825	576	398	537	179	556	315	388	1742	494	222	467	321	734	333	916	509	534	139	626	248	245	357	313	536	350	284	649	167	303	320	912
GCF_000242335.1	335	5	735	30	30	44	8	76	22	18	290	18	11	3	55	13	20	91	7	103	21	88	8	20	73	21	69	3	0	3	2	27	24	5	13	13	2	15	8	28	32	105	3	14	50	15	3	31	189
GCF_000242435.1	50	27	5381	95	27	31	52	48	49	22	18	32	16	921	25	48	47	1848	27	28	1506	15	85	53	28	90	25	70	19	52	49	173	51	39	65	24	76	35	10	29	25	40	18	251	3083	20	35	14	40
GCF_000242675.1	71	8	22	45	51	14	84	52	16	93	30	6	23	35	19	152	39	40	92	336	21	106	52	807	29	90	16	444	165	22	20	94	48	63	100	42	19	95	106	72	34	103	99	625	11	29	12	45	71
GCF_000243215.1	686	1063	378	1429	15	13	765	338	221	2027	159	161	255	71	17076	1108	347	36	39	463	43271	399	43	64	3133	87	215	7917	770	689	300	16	580	165	48	17	6015	1681	9	15	456	50	88	58	250	37	39	3113	42
GCF_000244855.1	2932	560	973	2059	471	4040	1706	344	364	456	151	647	322	222	437	20085	519	901	1143	875	628	970	1676	439	1125	3623	646	6381	1729	1928	733	935	16212	10829	695	616	1422	18132	841	319	689	5134	1841	2430	377	132	441	352	1462
GCF_000245775.1	19	7	4	25	13	2	26	30	6	3	6	33	6	21	39	10	8	21	16	243	6	9	6	11	9	12	12	7	5	9	11	15	24	28	17	14	0	8	18	18	14	77	13	22	19	25	45161	20	107
GCF_000246835.1	26	0	0	3	5	8	87	12	105	7	6	17	7	10	0	0	13	307	2374	165	2913	51	300	144	8	140	31	52	36	8	28	73	416	427	24	718	53	30	357	98	14	114	524	277	26	13	119	261	93
GCF_000248095.2	73	21	26	21	13	22	8	12	25	4	24	7	0	10	3	20	100	39	56	27	30	62	8	34	34	69	31	13	530	663	77	52	81	20	31	16	31	46	3	25	5	13	23	43	34	74	6	15	34
GCF_000250875.1	70	73	81	0	218	8	86	610	48	409	159	536	15	17	12	9	16	15	2	5	12	2	4	16	106	2	13	0	5	4	0	8	28	1	15	6	4	19	0	9	24	9	24	11	14	16	5	17	9
GCF_000253315.1	9235	301	37	61	136	28	159	84	170	338	229	388	136	90	7	196	20	8609	2857	2373	8835	883	4720	30228	331	2566	5439	52181	1025	1790	412	1300	879	30821	115	56672	11490	183	3140	236	2187	8651	17431	14207	150	167	353	4113	126
GCF_000262145.1	1834	177	72	1633	38	1289	337	56	38	366	100	392	48	209	47	1094	27	9496	4629	718	7137	384	3374	2987	75	2318	4722	12991	1974	1416	18626	984	637	8311	1265	4923	2881	92	1807	11	691	1620	9195	19023	61	16	211	4807	224
GCF_000262285.1	3	7	12	16	0	0	70	46	0	6	3	0	2	24	0	6	2	511	14	30	5	0	12	0	3	23	2	3	0	4	11	0	5	43	24	55	0	13	9	9	96	2	33	3	6	8	57	2	22
GCF_000262545.1	1049	667	6404	1990	480	157	1483	202	583	1609	291	995	1648	1256	349	2718	87	343	76	566	1456	2085	350	188	304	3907	1195	1057	239	1391	1168	168	1082	903	302	234	614	209	31	72	568	1567	86	485	538	415	3344	424	615
GCF_000265365.1	3474	5021	679	3058	13747	14954	2542	24459	5669	17793	5963	20883	5903	4452	16687	19913	1072	3180	537	2186	17330	13481	9624	2922	3807	6664	25970	1695	2281	3328	3424	11523	23322	1653	1634	1022	1629	908	211	3347	5093	6063	4355	37791	1956	5197	3593	24671	424
GCF_000269565.1	427	1021	959	862	368	1839	200	172	250	625	113	279	193	223	138	3720	277	641	1238	2319	608	4222	716	495	437	32914	3182	199	4443	536	10667	5671	784	1295	4771	1416	910	6598	1512	559	478	815	2665	9704	267	146	190	1032	1288
GCF_000269605.1	4	0	20	314	11	1447	31	8	2	9	2	31	5	8	4	17	529	28	1286	13	16	1606	7	11083	2	181	0	4	1011	78	215	2149	117	394	182	20	39	36	87	6	15	423	117	5	5	7	2	17	10
GCF_000270285.1	137	75	19	178	81	153	206	36	186	106	35	47	58	25	47	1165	79	105	454	53	113	78	480	200	91	1440	75	16	610	81	107	148	302	370	2342	76	53	76	120	116	94	118	486	652	118	54	72	64	231
GCF_000270305.1	644	83	191	948	366	185	119	214	212	520	64	499	200	3342	122	231	189	798	364	562	340	142	301	288	1700	891	5367	119	336	116	250	286	699	1720	601	447	236	158	524	194	163	1343	230	423	225	80	145	151	1409
GCF_000273175.1	438	1067	355	13531	1818	3582	4303	4090	2094	3223	3334	4275	6269	1939	34834	3366	868	507	188	169	5043	4673	1851	1630	4052	2586	1705	2077	770	1951	4191	536	243	333	218	1646	7782	189	71	379	865	405	234	2074	776	3521	2150	1611	648
GCF_000273725.1	8767	5793	2350	6376	67605	3489	498969	12726	32853	244291	3993	7677	109241	3804	1660	4349	1901	13700	8101	6295	77728	47549	11250	65834	26892	2588	1056	23696	2407	31527	3833	1163	8497	3502	2571	473	8379	32694	79	9505	6367	6305	4008	340	13689	2389	5025	38665	3179
GCF_000277625.1	53	27	34	47	20	70	59	53	45	24	27	53	31	23	54	64	56	29	37	66	36	43	47	75	34	101	42	67	28	18	431	72	113	28	105	62	36	87	10	40	52	84	32	76	27	61	36	38	55
GCF_000277715.1	30	1	7	8	9	10	1	15	7	2	2	16	2	8	10	123	6	28	21	86	13	0	2	250	27	32	5	7	4	2	2	9	6	29	19	27	5	9	95	22	15	9	14	8	10	16	4	12	45
GCF_000278725.1	206	91	62	2482	8	25	266	110	70	53	15	42	44	10	26	19	37	110	127	489	486	12	444	174	398	2088	39	502	52	40	54	86	278	307	158	66	32	294	3197	358	326	214	7180	25	22	23	151	354	637
GCF_000279535.1	385	16	7	160	15	18	94	48	31	48	9	37	10	8	6	200	7	229	198	59	137	20	259	138	63	74	677	406	306	17	300	42	49	326	30	1847	173	43	122	27	11	106	773	873	3	16	52	264	44
GCF_000282935.1	165	17	31	388	7	125	53	226	53	7	82	24	3	16	5	1278	7	53	154	408	109	39	475	741	102	124	19	587	277	13	15	288	107	649	102	250	8	154	426	180	41	36	191	249	17	27	21	229	196
GCF_000283575.1	125	127	316	204	163	135	79	333	320	144	155	333	89	84	207	158	246	305	42	234	133	48	115	318	122	361	131	36	150	166	171	185	269	48	213	47	94	223	9	239	227	563	199	222	104	414	34	276	280
GCF_000285455.1	135	210	88	349	26391	190633	9	1035	408	938	368	437	187	515	9135	222	307	252	20	33	849	377	249	1561	448	973	478	4	161	239	309	81	389	2	155	56	351	7020	15	195	199	607	320	1792	69	517	338	4229	81
GCF_000285855.1	1599	855	821	3588	1119	588	2177	1044	2152	2122	691	3875	1311	1435	1147	34632	989	4841	6229	4466	1204	2286	3619	8757	4060	7015	1531	6384	3393	2670	875	2753	2136	30036	19578	5076	3258	1388	4790	1685	4563	3561	13096	6374	2690	720	890	1200	5422
GCF_000287615.1	6	3	3	21	5	0	491	259	1	7	25	8	10	23	9	30	3	414	0	64	6	8	48	7	39	0	17	11	3	3	15	13	1	44	1	25	3	2	12	32	113	15	2	12	91	31	106	29	61
GCF_000287635.1	208	7	2193	8	14	22	8	39	628	14	102	16	5	4	36	10	6	73	4	122	25	10	5	17	35	9	13	3	2	0	14	11	5	4	18	3	6	4	4	8	16	33	14	7	28	323	2	4	155
GCF_000293015.1	63	3	21	52	14	11	18	14	80	13	1	11	7	17	17	20	22	16	52	62	24	30	11	63	16	47	11	44	5	3	14	31	58	13	56	8	0	36	19	33	43	22	424	10	14	11	3	103	54
GCF_000293035.1	149	94	540	204	86	108	7	23	699	19	2	123	17	14	44	2030	318	203	45	192	229	243	109	239	128	258	34	174	322	207	33	87	69	70	183	106	162	30	24	48	43	69	55	77	396	96	46	18	40
GCF_000293155.1	80	5	27	95	38	27	77	43	65	18	15	63	23	6	47	130	34	45	182	176	50	321	78	855	91	952	36	1049	61	33	63	72	131	91	217	35	26	65	55	94	60	74	415	69	33	169	5	83	44
GCF_000296385.1	758	880	988	911	615	509	223	1243	946	1241	175	888	240	198	1198	8274	1045	951	644	14834	712	265	6868	1249	4685	3242	774	695	5830	323	948	532	4839	1705	974	693	551	1339	329	878	1098	1195	3598	4023	781	646	1418	929	1723
GCF_000296445.1	25	16	29	124	11	37	9	21	423	13	161	244	3	8	455	44977	18	71	104	193	26	8	81	177	79	74	28	5	40	6	30	49	74	64	265	26	7	44	4	61	29	18	885	28	25	47	10	290	1796
GCF_000296995.1	90	3	7	42	0	98	11	7	8	7	15	17	0	19	3	158	6	240	178	11	310	19	339	98	15	95	21	51	22	11	197	15	80	1075	49	112	73	9	51	0	4	26	307	217	3	6	9	99	16
GCF_000297755.1	926	876	1464	26648	4176	163	8502	779	1306	9640	2011	6773	11133	1823	578	6728	1062	581	812	167	2076	1896	2742	864	3362	966	3559	2111	455	20755	1929	303	4233	38657	1635	993	2937	418	251	133	772	1780	116	1967	728	2248	12990	2724	273
GCF_000297775.1	71	145	135	7	389	20	204	401	86	909	186	648	1324	17111	31	1	8	1214	78	2189	2	4	7	54	61	31	15	2	0	2	8	11	13	4	26	5	6	15	30	12	31	76	2274	14	19	16	5	29	2187
GCF_000307225.1	22	4	6	15	11	4	9	7	15	22	4	43	4	32	8	41	6	34	33	4	10	4019	14	54	24	45	4	5	5	8	31	4	34	40	88	56	16	20	5	24	20	24	43	27	10	10	8	13	45
GCF_000307265.1	158	158	319	258	155	122	139	310	239	110	151	395	113	102	273	120	450	283	61	182	186	47	141	390	155	326	228	45	186	236	231	196	376	88	230	72	141	201	3	209	277	633	162	213	143	421	118	267	269
GCF_000307345.1	20658	35770	34236	104659	36346	2191	43068	11302	13082	55763	29649	11961	44534	30488	7862	13514	2399	1447	4375	4395	16944	17779	14287	5549	17443	11271	58515	8577	7636	22106	157925	3650	3484	6725	3301	3146	71611	9516	2658	490	7303	7025	7302	17694	7299	25156	2408	24719	5158
GCF_000307375.1	1989	2839	1043	6964	3239	2570	1927	533	3090	2637	2360	54796	928	1849	642	626	941	898	321	467	1412	1293	2138	7036	1776	465	1614	839	1817	3583	3105	93	6228	1914	405	240	24531	441	142	196	344	1002	537	1023	825	1757	11823	2058	203
GCF_000308275.2	63	51	86	57	84	16	351	333	173	192	76	215	365	79	27	470	368	323	158	371	75	709	254	788	83	295	122	5	77	74	152	311	162	935	67	333	151	79	111	61	51	203	407	537	398	46	437	296	748
GCF_000311745.1	41	7	3	34	13	10	17	7	20	5	0	24	0	3	5	212	0	33	26	9	28	1235	15	52	12	48	21	1	14	35	14	16	150	47	20	20	28	20	27	13	21	22	104	31	12	14	0	4	46
GCF_000311845.1	141	27	48	137	33	7480	54	47	104	564	7	368	4695	35	119	29	103	129	228	72	194	56	100	234	116	425	13534	27	44	24	88	144	317	114	151	67	407	152	18	77	53	66	173	146	53	57	33	489	133
GCF_000311865.1	66	17	2	52	24	9	310	21	14	15	2	10	18	95	6	35	35	19	19	38	3	936	11	38	11	38	47	10	19	20	41	15	67	27	15	23	36	18	63	64	24	24	12	28	15	12	5	5	42
GCF_000311925.1	1599	5296	12002	36573	37927	25534	112	33676	75625	10872	21268	60565	8992	16177	15150	686	32735	2753	5801	4912	29511	5356	6365	7526	9939	13771	45829	1341	3963	100711	23170	210	3028	5421	4754	838	1036	12860	409	25933	6144	2625	124	14184	15216	45478	4066	33311	5902
GCF_000311985.1	54	57	32	18	18	53	8	51	100	108	36	48	24	35	14	21	20	167	31	35	7	1877	48	122	61	51	18	10	6	11	18	52	148	3	59	27	60	54	1	33	21	44	461	27	42	27	5	14	60
GCF_000312145.1	1052	1048	517	3327	2857	13229	264	9478	2822	18779	1283	5906	1445	6097	6308	1409	856	3543	152	512	13861	925	990	743	7247	3939	2334	307	608	2476	2572	572	1020	308	1929	414	1031	389	75	1458	2174	6839	249	2303	620	5613	9749	2954	261
GCF_000312505.2	124	2	14	65	10	7	66	17	101	8	0	13	0	0	5	32	15	57	32	52	18	1319	40	824	10	87	67	10	39	23	148	567	211	37	41	13	54	42	18	18	6	42	125	62	2	7	7	10	9
GCF_000313565.1	226	730	10	763	220	20	4997	253	124	1887	99	1399	368	118	388	279	205	45	183	356	270	976	744	73	16	114	354	42	348	3749	3226	39	97	298	106	733	138	131	134	148	145	1513	4447	410	515	67	2753	338	2631
GCF_000314795.2	562	84	24	647	25	624	106	76	61	157	61	141	18	492	39	329	6	4449	2352	216	1570	141	1220	1585	61	773	2249	5092	788	864	10026	417	264	4346	511	1971	1888	75	1029	42	270	566	4727	7649	39	11	49	1155	167
GCF_000315485.1	3582	3308	2092	5365	10546	6971	23188	1620	3039	27657	1425	4739	27029	5783	3798	7320	1196	397	1055	508	5259	2022	2526	2660	955	1482	2531	13086	784	4993	13903	730	4011	1244	1887	111	9752	808	103	324	588	3860	418	3012	797	15630	2123	4761	423
GCF_000318335.2	52	30	72	438	24	27	4	2	4	32	3	103	371	11	13	1881	0	38	731	27	63	43	181	310	9	1498	5	9	1455	19	228	948	419	2961	444	387	0	4	899	58	54	32	169	165	6	4	45	48	67
GCF_000320405.1	5	3	935	542	28	77	11	9	137	43	9	10	35	296	8	42	73	42	721	216	2	20	18	151	48	595	930	15	184	28	22	5	196	858	346	25	6	17	4	429	53	100	101	29	139	73	3	60	23
GCF_000321025.1	76	0	39	0	2	19	30	13	6	15	7	31	0	22	19	14	2	50	43	7	28	1286	23	34	11	94	15	3	0	2	94	32	44	51	22	25	57	27	14	43	18	30	387	49	9	10	17	12	13
GCF_000321165.1	83	25	34	56	15	37	55	32	131	19	12	21	23	23	44	30	68	74	92	98	37	23	15	861	73	151	91	2	13	25	34	80	154	13	96	58	12	91	11	66	64	70	92	54	43	46	15	270	115
GCF_000321205.1	6806	3103	2730	156	7304	268	62	210	23018	1198	6122	53621	222	12837	9335	48	353	1503	1099	3625	77	38201	12485	16821	1764	114	4452	1537	9039	49	118	2751	122	77	20506	6377	119	39778	5	442	282	11254	4734	7320	41	20724	18	22007	1735
[truncated: 1,024 more rows]
[truncated: 8 more columns]

## Sheet: Validation_cohort_scaled_reads
genome	BBG4853	BBG4854	BBG4856	BBG4857	BBG4859	BBG4860	BBG4861	BBG4862	BBG4863	BBG4864	BBG4865	BBG4866	BBG4867	BBG4869	BBG4870	BBG4871	BBG4872	BBG4873	BBG4874	BBG4875	BBG4877	BBG4879	BBG4880	BBG4882	BBG4884	BBG4885	BBG4887	BBG4889	BBG4890	BBG4892	BBG4893	BBG4894	BBG4895	BBG4896	BBG4897	BBG4898	BBG4899	BBG4900
[truncated: 1,668 more rows]
